# Supplementary material for: Residual serum fibrinogen as a universal biomarker for all serotypes of Myasthenia gravis
Source: Sci Rep. 2023 Dec 1;13:21229. doi: 10.1038/s41598-023-47559-x (PMC10692328; doi:10.1038/s41598-023-47559-x)
Supplement: Supplementary file 1 — Supplementary Tables. [file 41598_2023_47559_MOESM1_ESM.xlsx]

## Sheet: Summary
Residual Serum Fibrinogen as a Universal Biomarker for all Serotypes of Myasthenia Gravis
Faraz S. Hussain, Ramanaguru S. Piragasam, Hassan Sarker, Derrick Blackmore, Elaine Yacyshyn, Carlos Fernandez-Patron, Richard P. Fahlman & Zaeem A. Siddiqi.
Tab	Table	Description
Raw Data	Supplemental Table e-1	Extracted Ion Intensities
Corrected Data	Supplemental Table e-2	Normalized Data
ANOVA	Supplemental Table e-3	Analysis of Variance (ANOVA)
PRM Ions List	Supplemental Table e-4	Parallel Reaction Monitoring (PRM) Peptide and Transition Ion List
PRM Data	Supplemental Table e-5	Raw Parallel Reaction Monitoring Data
Glossary
MG	Myasthenia Gravis
N	Control
RA	Rheumatoid arthritis
PSM	Peptide-Spectrum Match
PRM	Parallel Reaction Monitoring
ANOVA	Analysis of Variance

## Sheet: Supplementary -1 Raw Data
Supplemental Table 1: Extracted Ion Intensities
							Extraction Ion Chromatogram
							Myasthenia gravis						Controls						Rheumatoid arthritis						MG03				MG51				MG52				MG59				MG60				MG61				N07
Accession	Description	ΣCoverage	Σ# Proteins	Σ# Unique Peptides	Σ# Peptides	Σ# PSMs	MG03	MG51	MG52	MG59	MG60	MG61	N07	N17	N35	N41	N42	N43	RA01	RA02	RA03	RA04	RA05	RA06	Score A3	Coverage A3	# Peptides A3	# PSM A3	Score B3	Coverage B3	# Peptides B3	# PSM B3	Score C3	Coverage C3	# Peptides C3	# PSM C3	Score D3	Coverage D3	# Peptides D3	# PSM D3	Score E3	Coverage E3	# Peptides E3	# PSM E3	Score F3	Coverage F3	# Peptides F3	# PSM F3	Score G3
P01834	Ig kappa chain C region OS=Homo sapiens GN=IGKC PE=1 SV=1 - [IGKC_HUMAN]	100	1	13	13	15873	5.18126e+10	30000000000	5.40734e+10	5.57191e+10	3.3859e+10	60566841110	9.86158e+09	4.35269e+10	6.07604e+10	66719397132	69122287076	4.53429e+10	78094856732	3.40267e+10	1.33172e+11	3.54584e+10	8.0033e+10	34291942458	929.981	86.79	9	1036	1125.96	80.19	5	838	1223.23	88.68	8	1097	749.066	92.45	9	589	1303	90.57	10	953	1006.89	91.51	9	814	991.814
P02768	Serum albumin OS=Homo sapiens GN=ALB PE=1 SV=2 - [ALBU_HUMAN]	95.57	1	117	122	341394	3.67437e+11	564400000000	307670647062	3.13735e+11	3.20752e+11	268735881620	4.46074e+11	3.73351e+11	3.07827e+11	328327875632	469804404564	3.49558e+11	281584841600	3.91171e+11	4.72784e+11	280383032900	2.71376e+11	2.45529e+11	20480.1	92.28	83	17559	19752.6	89.66	74	12296	28705.4	90.31	78	18374	29435	90.97	81	18412	39588.8	93.6	92	24183	29473.4	88.67	75	18360	25366.5
P02647	Apolipoprotein A-I OS=Homo sapiens GN=APOA1 PE=1 SV=1 - [APOA1_HUMAN]	92.88	1	64	64	23568	385180723720	221500000000	2.00468e+11	1.5e+11	146996308094	2.21247e+11	2.425e+11	1.97726e+11	1.66791e+11	1.03053e+11	1.92318e+11	2.42598e+11	107794071977	3.85519e+11	2.81462e+11	1.64952e+11	2.84066e+11	9.90548e+10	703.972	89.51	47	742	1083.12	89.14	40	902	1782.25	89.89	48	1693	1463.07	90.64	53	1325	1058.18	80.15	39	740	1643.05	91.39	51	1271	2069.26
P69905	Hemoglobin subunit alpha OS=Homo sapiens GN=HBA1 PE=1 SV=2 - [HBA_HUMAN]	91.55	1	14	14	1577	6.56419e+09	1147000000	4.40713e+09	1.08608e+10	88034295675	2.31853e+10	1.29583e+09	6.97465e+10	1.00488e+10	1.12151e+10	30819352399	8.55277e+10	1.60687e+10	9.08388e+10	4.43992e+10	6.67968e+09	5.77454e+10	6.17254e+09	22.8692	54.93	5	43	57.95	42.96	6	33	128.744	64.08	8	93	107.285	67.61	11	73	153.475	63.38	7	86	136.356	88.73	11	87	121.922
P68871	Hemoglobin subunit beta OS=Homo sapiens GN=HBB PE=1 SV=2 - [HBB_HUMAN]	89.8	1	12	18	3536	6.7835e+09	1203000000	1.19693e+10	2.33297e+10	7.97668e+10	50111483595	4.1632e+09	1.494e+11	1.76098e+10	1.37526e+10	4.33741e+10	1.07101e+11	2.2069e+10	9.10663e+10	61879274975	6.34561e+09	65989401788	7160838196	100.106	78.91	12	111	115.72	87.76	10	86	251.675	89.8	14	184	244.173	89.8	15	193	309.707	89.8	13	198	318.49	89.8	15	227	248.929
P02042	Hemoglobin subunit delta OS=Homo sapiens GN=HBD PE=1 SV=2 - [HBD_HUMAN]	89.8	2	8	15	1883	2.42263e+09	0	8.49842e+09	1.31871e+10	3.22161e+10	37067746886	2.62292e+09	9.68095e+10	1.07999e+10	7.82487e+09	1.18816e+10	4.3117e+10	1.38307e+10	3.25104e+10	1.59232e+10	3.45075e+09	44306101956	4426478357	55.2336	63.95	9	60					120.913	80.95	11	86	128.867	83.67	12	110	193.936	63.95	9	124	172.824	80.95	11	115	112.396
P02787	Serotransferrin OS=Homo sapiens GN=TF PE=1 SV=3 - [TRFE_HUMAN]	86.68	1	88	88	31476	2.85698e+10	32720000000	1.44219e+11	1.34794e+11	3.92464e+10	8.31043e+10	27967118920	95689398776	68662631379	58811814602	6.13646e+10	6.91679e+10	3.84655e+10	8.39597e+10	45667139016	51111186330	5.1189e+10	3.12199e+10	1058.65	71.35	65	980	1077.28	61.03	45	777	2839.42	78.94	68	2829	2717.85	77.22	66	2604	1522.06	71.78	63	1119	1422.22	66.33	59	1278	1199.77
P01024	Complement C3 OS=Homo sapiens GN=C3 PE=1 SV=2 - [CO3_HUMAN]	86.65	1	162	162	44159	2.43155e+10	8893000000	7.14943e+10	5.85929e+10	3.10596e+10	3.41291e+10	5.11412e+09	47039144976	47039144976	41511382828	26941994360	4.36279e+10	3.48714e+10	2.60673e+10	22921070694	3.8157e+10	4.39878e+10	5.25107e+10	1405.48	66.87	94	1279	551.52	55.26	77	350	7741.98	77.93	119	4747	5542.3	73.96	109	3104	2321.24	69.45	106	1428	3798.07	73.84	112	2265	1040.26
P0CG05	Ig lambda-2 chain C regions OS=Homo sapiens GN=IGLC2 PE=1 SV=1 - [LAC2_HUMAN]	85.85	2	3	8	1832	1.32408e+10	28080000000	50372665127	19917256452	1.38906e+10	27260516168	6.36451e+09	2.14972e+10	15984610592	3.12467e+10	22639721317	1.05155e+10	2.3669e+10	2.50251e+10	34875377320	3.11423e+10	3.27413e+10	16700831572	124.915	85.85	8	102	172.61	79.25	6	167	114.789	79.25	7	132	86.1939	79.25	7	90	68.9417	81.13	6	74	99.9491	79.25	7	100	139.261
P05452	Tetranectin OS=Homo sapiens GN=CLEC3B PE=1 SV=3 - [TETN_HUMAN]	84.16	1	23	23	1563	1.55974e+09	71860000	6.13179e+09	2.68228e+09	3.93805e+09	8.95848e+09	3.77531e+08	2.85676e+09	2.5555e+09	8.39196e+08	4.73857e+09	1.46634e+09	7.11119e+08	6.02849e+09	7056708446	1.40111e+09	1.09046e+09	3.62495e+08	73.8619	54.95	12	80	25.46	39.6	6	28	169.153	78.71	17	119	165.096	79.21	19	119	135.052	64.85	15	85	143.509	57.92	12	93	138.78
P02774	Vitamin D-binding protein OS=Homo sapiens GN=GC PE=1 SV=1 - [VTDB_HUMAN]	83.97	1	42	42	4758	16990258460	26350000000	4.84024e+10	3.06663e+10	1.9569e+10	3.78712e+10	1.33839e+10	4.14101e+10	25713870410	26014106400	27149890752	1.19633e+10	2.62154e+10	47647871619	4.4777e+10	2.78153e+10	2.41118e+10	23604507475	72.1598	44.51	16	151	305.3	73.63	27	218	244.844	67.51	23	184	260.211	69.62	25	203	321.08	71.73	27	233	288.484	60.55	20	194	622.042
P06727	Apolipoprotein A-IV OS=Homo sapiens GN=APOA4 PE=1 SV=3 - [APOA4_HUMAN]	83.84	1	52	52	2953	2.97364e+09	6343000000	2.77819e+09	4.44937e+09	4.39137e+09	6.35462e+09	7473967923	3.31522e+09	5415692646	5.30927e+09	6.35365e+09	1.40733e+09	4.11232e+09	7.94627e+09	9224407638	7.57955e+09	5.97183e+09	2802778098	62.6714	61.62	28	91	142.48	53.03	21	92	127.905	56.06	23	106	201.228	62.88	31	157	220.344	56.82	26	159	261.959	64.39	29	160	487.275
P02649	Apolipoprotein E OS=Homo sapiens GN=APOE PE=1 SV=1 - [APOE_HUMAN]	82.33	1	34	34	3168	4.30637e+09	4998000000	3962804022	2.4286e+09	1.67097e+09	4.55875e+09	3.97846e+09	1.78395e+09	3.08214e+09	2.12662e+09	4.67477e+09	8353983924	2.74599e+09	7.34427e+09	1.05803e+10	2.72329e+09	2094680242	4.38787e+09	105.335	60.25	21	80	231.56	68.45	22	135	338.635	70.98	28	192	277.348	66.88	22	159	125.321	54.89	18	73	198.319	61.2	21	115	322.289
P35542	Serum amyloid A-4 protein OS=Homo sapiens GN=SAA4 PE=1 SV=2 - [SAA4_HUMAN]	81.54	1	13	13	2113	2.69917e+09	900100000	5.55208e+09	2.4387e+09	1.2397e+09	1.16698e+10	2.54744e+09	5.25828e+09	7.54102e+09	5.05577e+09	1.6303e+09	5.87783e+09	5.5776e+09	4.70391e+09	3.33031e+09	4.96751e+09	5.24079e+09	1.05296e+10	13.8052	56.92	9	53	54.71	39.23	5	84	174.751	62.31	10	205	147.011	62.31	10	172	13.742	44.62	6	39	194.494	58.46	9	231	141.329
P02753	Retinol-binding protein 4 OS=Homo sapiens GN=RBP4 PE=1 SV=3 - [RET4_HUMAN]	81.09	1	18	18	4177	2.6987e+09	483400000	6.98094e+09	3.88435e+09	1026540460	4.55495e+09	875789789	4.53763e+09	2.82704e+09	1.1194e+09	5.8422e+09	5.33828e+09	1.21641e+09	6.50588e+09	4.51134e+09	2.25065e+09	5.46476e+08	1.18037e+09	161.457	77.11	14	127	81.41	59.2	8	64	926.519	79.6	16	726	502.301	79.6	16	348	92.8353	66.17	12	70	332.437	76.12	12	192	286.471
P02766	Transthyretin OS=Homo sapiens GN=TTR PE=1 SV=1 - [TTHY_HUMAN]	77.55	1	16	16	9574	3.03778e+10	8252000000	41032502954	3.60015e+10	3.58986e+10	1.11459e+11	6.78964e+10	27101842316	1.72553e+10	1.32487e+10	23955029576	10325850365	1.19582e+10	9.39498e+10	5.65896e+10	19747799532	1.0876e+10	22232485432	425.477	73.47	13	290	251.88	65.31	10	110	906.755	73.47	12	406	712.758	73.47	13	352	668.21	73.47	12	374	1240.37	77.55	15	486	1104.07
P69891	Hemoglobin subunit gamma-1 OS=Homo sapiens GN=HBG1 PE=1 SV=2 - [HBG1_HUMAN]	77.55	1	6	9	380	0	0	0	0	2.28395e+10	1.95822e+10	0	4.53292e+10	0	0	9.30232e+09	30249432609	6.81457e+09	1.6843e+10	1.05819e+10	0	2.10982e+10	0																	83.9186	43.54	5	41	77.3814	70.75	8	48
P00747	Plasminogen OS=Homo sapiens GN=PLG PE=1 SV=2 - [PLMN_HUMAN]	77.16	1	57	57	1943	2.60725e+09	1696000000	1.4434e+10	7156492552	4.79152e+09	1.62594e+09	1.21378e+08	7.20791e+09	8.63856e+09	3.20538e+09	2424209672	1.08693e+10	2.02689e+09	6072760982	4550969058	1.54302e+09	2.03369e+09	1.9073e+09	47.4804	35.93	26	54	32.06	16.05	11	23	231.316	64.69	41	169	216.59	54.57	40	146	143.064	44.07	34	103	94.8013	48.4	30	61	23.7728
P02652	Apolipoprotein A-II OS=Homo sapiens GN=APOA2 PE=1 SV=1 - [APOA2_HUMAN]	77	1	15	15	4559	2.2308e+10	7777000000	3.37065e+10	3.66033e+10	5.62824e+10	2.98079e+10	1.89225e+10	5.57916e+10	31376525117	1.52099e+10	2.69888e+10	83050793975	22696714190	7.04118e+10	3.93344e+10	2.12708e+10	2.66158e+10	1.03825e+10	58.2456	72	10	161	217.79	69	8	155	399.056	72	11	312	422.543	72	11	334	265.906	69	9	261	349.932	72	10	251	394.626
P01023	Alpha-2-macroglobulin OS=Homo sapiens GN=A2M PE=1 SV=3 - [A2MG_HUMAN]	76.59	1	96	101	27897	28323090485	16790000000	4.62803e+10	3.51145e+10	9798231394	74925678266	3411002252	2.93274e+10	2.93274e+10	2.60063e+10	19004356756	27650062228	16103286846	1.44025e+10	28653703316	14410622650	1.72903e+10	20861733138	1797.11	53.05	59	1295	1400.03	52.65	53	632	5823.73	63.16	72	2552	3392.47	62.62	66	1400	1933.51	63.03	71	1100	4951.32	64.65	74	2073	676.531
P07360	Complement component C8 gamma chain OS=Homo sapiens GN=C8G PE=1 SV=3 - [CO8G_HUMAN]	76.24	1	10	10	629	8.1508e+08	207800000	4772057518	3.34171e+09	9.93763e+08	4.48619e+08	4.61791e+07	2182835120	3.23335e+09	6.91161e+08	8.02586e+08	3.30633e+09	5.59855e+08	1961649519	1.2507e+09	6.06047e+08	542617990	2.10393e+08	91.1402	65.35	9	59	13.41	33.66	5	7	91.6621	65.35	9	55	73.6251	76.24	10	36	50.1306	51.98	7	27	14.1082	23.76	3	7	24.0378
A0M8Q6	Ig lambda-7 chain C region OS=Homo sapiens GN=IGLC7 PE=1 SV=2 - [LAC7_HUMAN]	74.53	1	3	6	303	0	13320000000	26353257949	0	6.3571e+09	0	0	0	0	0	0	0	0	0	0	0	2.18741e+10	1.20099e+10					100.84	50.94	4	118	50.3884	65.09	5	80					29.483	50.94	4	51
O95445	Apolipoprotein M OS=Homo sapiens GN=APOM PE=1 SV=2 - [APOM_HUMAN]	74.47	1	16	16	540	1.09138e+09	252100000	1.33163e+09	1.10637e+09	4.35376e+08	1.25727e+09	8.00392e+08	1.30869e+09	7.92408e+08	2.91969e+08	9.01942e+08	2.50665e+08	3.23427e+08	1.23611e+09	1.12968e+09	441364807	4.57454e+08	2.62703e+08	1.9491	52.13	10	17	8.95	39.89	7	15	75.5011	66.49	11	72	57.1456	74.47	14	57	1.67044	29.26	5	11	32.4081	51.6	9	34	14.3148
P02790	Hemopexin OS=Homo sapiens GN=HPX PE=1 SV=2 - [HEMO_HUMAN]	73.38	1	37	38	6925	1.7731e+10	27320000000	3.87942e+10	4.02822e+10	1.86179e+10	3.94106e+10	14152908924	36928406292	36994570176	2.11899e+10	2.94104e+10	38331286144	2.43175e+10	2.82462e+10	2.99205e+10	31760589337	37870149266	2.07591e+10	186.973	50.43	23	187	365.16	47.19	18	234	502.006	64.5	27	720	449.478	72.94	33	520	296.844	44.16	24	179	455.238	69.48	29	394	456.622
P02675	Fibrinogen beta chain OS=Homo sapiens GN=FGB PE=1 SV=2 - [FIBB_HUMAN]	73.32	1	46	46	2857	1.83729e+10	15240000000	5.557e+10	9.52747e+09	10038156233	1.63421e+10	3.14927e+09	2.65599e+08	1.00895e+08	1.76732e+08	2.97316e+09	4.10638e+08	0	2601623368	1.84815e+10	9.76649e+07	6.15925e+07	5.51833e+09	234.183	56.42	31	195	209.49	60.49	25	142	618.965	62.32	32	432	153.238	52.14	25	109	227.984	59.88	30	129	189.841	50.92	27	107	200.9
P00738	Haptoglobin OS=Homo sapiens GN=HP PE=1 SV=1 - [HPT_HUMAN]	72.91	1	21	38	6394	3.28194e+10	23460000000	1.00249e+11	118968050446	2.06777e+10	1.35425e+11	2.47649e+10	101865869658	101865869658	6.72515e+10	5.82898e+10	8.84901e+10	5.36061e+10	41071497606	100502231890	3.63037e+10	3.57176e+10	1.14167e+11	277.344	59.11	28	479	507.66	53.94	25	374	418.685	57.14	29	388	385.791	58.87	27	287	260.19	57.64	25	192	404.22	68.47	29	286	783.024
P35908	Keratin, type II cytoskeletal 2 epidermal OS=Homo sapiens GN=KRT2 PE=1 SV=2 - [K22E_HUMAN]	72.46	1	29	46	784	3.41059e+08	4064000000	5.92944e+08	3.76787e+08	1.7412e+08	1.35646e+08	6.18378e+08	2.98564e+08	4.49022e+08	3.35683e+08	7.07125e+07	6.68686e+07	1.32165e+08	2.14647e+08	5.60593e+07	192513039	7.01708e+07	6.75393e+07	38.5427	41.31	20	41	189.76	58.84	29	143	123.718	66.51	38	111	36.2046	28.79	16	42	24.7552	30.05	14	19	15.9147	21.44	12	21	122.539
P01857	Ig gamma-1 chain C region OS=Homo sapiens GN=IGHG1 PE=1 SV=1 - [IGHG1_HUMAN]	72.12	1	10	24	12263	1.59535e+11	131600000000	1.93793e+11	1.27104e+11	93995441522	1.45815e+11	2.00362e+10	1.25901e+11	126770162679	2.39261e+11	179058734490	145800717477	1.69676e+11	169568309961	1.96191e+11	1.72015e+11	147336062177	1.30617e+11	414.514	59.09	16	460	274.55	55.76	14	317	637.288	67.27	18	1167	431.627	59.09	16	587	497.053	61.52	18	434	795.355	63.94	16	762	384.16
P02749	Beta-2-glycoprotein 1 OS=Homo sapiens GN=APOH PE=1 SV=3 - [APOH_HUMAN]	70.72	1	21	21	1455	2005773164	3313000000	6.06693e+09	4.38732e+09	1.32295e+09	5.90026e+09	2.63021e+09	4.40218e+09	5109788820	3.34508e+09	2159242720	4.15643e+09	1.85109e+09	3.82195e+09	1769131676	3.57657e+09	3.65575e+09	1.60502e+09	26.4733	31.3	8	42	65.31	38.84	11	49	174.051	53.04	15	136	134.062	64.35	17	112	52.1503	20.29	7	41	105.561	47.83	12	88	130.56
P0DJI8	Serum amyloid A-1 protein OS=Homo sapiens GN=SAA1 PE=1 SV=1 - [SAA1_HUMAN]	70.49	1	5	9	281	1.29274e+08	0	0	3.1839e+07	0	3.15275e+08	0	1.50655e+08	1.17496e+09	0	6.3868e+07	0	2.2988e+08	0	276191084	6.18841e+07	0	5.67779e+08	36.5285	52.46	5	24									12.5972	29.51	2	4					63.2005	52.46	6	33
P00450	Ceruloplasmin OS=Homo sapiens GN=CP PE=1 SV=1 - [CERU_HUMAN]	70.33	1	75	75	5748	12808475721	3542000000	25906858540	4.18358e+10	1.08193e+10	1.70879e+10	8.94925e+08	38564436105	1.9809e+10	1.38424e+10	23668288566	1.58079e+10	1.98781e+10	3.72929e+10	3.30063e+10	1.48748e+10	16343503359	21054451519	173.113	44.04	39	156	106.48	24.32	16	54	766.441	66.38	59	491	657.35	66.85	64	450	606.326	54.08	56	340	374.609	61.22	49	192	99.6318
P01876	Ig alpha-1 chain C region OS=Homo sapiens GN=IGHA1 PE=1 SV=2 - [IGHA1_HUMAN]	70.25	1	9	17	3753	1.26439e+11	20680000000	3.47756e+10	7.09445e+09	3.97908e+10	1.43049e+10	2.28891e+09	5.93903e+10	5.93903e+10	2.53309e+10	3.01909e+10	53813352366	46297551368	1.79482e+10	1.35826e+11	8.96657e+09	2.94651e+10	1.4875e+10	899.797	65.44	14	634	157.13	49.86	11	84	417.74	67.42	15	207	118.2	52.97	12	56	356.451	52.97	13	189	287.712	52.97	12	134	158.597
P06396	Gelsolin OS=Homo sapiens GN=GSN PE=1 SV=1 - [GELS_HUMAN]	69.95	1	43	43	1497	3.1322e+09	444000000	5.41603e+09	3300766905	2.15975e+09	3.39971e+09	85632691	2941186452	3.00541e+09	3069578278	4.55286e+09	6.14632e+09	2.21656e+09	5.27365e+09	4.13269e+09	2513524706	1.62913e+09	1.29173e+09	56.5897	27.24	15	50	28.52	15.35	8	15	176.575	62.79	36	164	100.86	44.5	26	77	166.9	51.92	28	106	51.3544	46.68	24	53	11.1924
P01009	Alpha-1-antitrypsin OS=Homo sapiens GN=SERPINA1 PE=1 SV=3 - [A1AT_HUMAN]	69.86	1	48	48	66234	3.86306e+10	51470000000	1.32709e+11	6.83109e+10	3.88508e+10	1.05436e+11	65614623962	8.47446e+10	7.31536e+10	6.42686e+10	86872258295	6.24606e+10	6.64788e+10	68408607712	5.36548e+10	55796930444	8.72745e+10	106848397328	1424.75	59.33	23	1717	958.19	58.61	23	852	6650.18	63.88	31	5108	4823.01	64.59	29	3788	2289.3	68.66	33	2445	6307.8	64.59	33	4380	1982.92
P00739	Haptoglobin-related protein OS=Homo sapiens GN=HPR PE=1 SV=2 - [HPTR_HUMAN]	69.83	1	10	27	3066	2.00496e+10	21140000000	56047756607	4.77172e+10	1.5346e+10	0	17737457856	5.22528e+10	6.57931e+10	3.36984e+10	31341134380	3.53544e+10	24978882483	3.01009e+10	4.05614e+10	1.23255e+10	2.06971e+10	47039593885	135.931	42.24	18	235	187.14	46.84	19	163	189.695	47.13	20	194	188.021	53.45	19	146	120.972	25.57	13	90					344.974
P01008	Antithrombin-III OS=Homo sapiens GN=SERPINC1 PE=1 SV=1 - [ANT3_HUMAN]	69.4	1	43	43	15343	4.21345e+09	7044000000	2.56532e+10	1.17121e+10	10478883216	1.15666e+10	7.53572e+09	9.17941e+09	7.17884e+09	7.00683e+09	9.21894e+09	7.24031e+09	6.95798e+09	7.966e+09	7.75363e+09	8.18865e+09	7.56069e+09	7.06494e+09	415.457	48.92	16	265	488.16	59.05	25	284	1626.06	63.58	30	662	2252.02	63.58	31	937	1749.33	55.6	24	710	1817.81	59.7	29	776	1190.33
P03950	Angiogenin OS=Homo sapiens GN=ANG PE=1 SV=1 - [ANGI_HUMAN]	69.39	1	10	10	124	2.18365e+07	0	6.12605e+07	8.12845e+07	1.01526e+07	4.93526e+07	1.56556e+07	5.45929e+07	4.2435e+07	0	35537883	7.40057e+07	0	1.68518e+07	2.42398e+07	8.72217e+07	40219131	7.53196e+07	4.06218	31.29	3	10					12.3862	46.26	5	12	8.1277	31.97	4	8	2.00854	24.49	2	3	11.9513	42.86	5	9	2.29393
P00915	Carbonic anhydrase 1 OS=Homo sapiens GN=CA1 PE=1 SV=2 - [CAH1_HUMAN]	68.97	1	13	13	239	4.04822e+08	0	5.31834e+08	3.23626e+08	93995184	7.48361e+08	5.02457e+07	1.58764e+09	1.65599e+08	7.81963e+07	0	7.88101e+08	1.60564e+08	4.62337e+08	3.5475e+07	6.40151e+07	1.51867e+09	300842093	1.66117	8.43	3	3					30.3704	49.04	8	24	21.8524	38.31	6	18	3.89178	11.88	2	2	18.8854	36.4	6	19	1.60585
P29622	Kallistatin OS=Homo sapiens GN=SERPINA4 PE=1 SV=3 - [KAIN_HUMAN]	68.62	1	23	23	490	2.02783e+08	154600000	9.29169e+08	5.86772e+08	3.61438e+08	5.73931e+08	99638360	4.69315e+08	287113034	393107807	373894036	7.28441e+08	3.04462e+08	493253897	5.10677e+08	5.73418e+08	2.72364e+08	1.35268e+08	4.04322	8.9	3	6	1.76	5.39	2	2	62.5301	45.43	13	44	78.4848	44.73	14	48	15.7959	13.58	5	12	55.7251	32.55	11	29	19.5305
P04264	Keratin, type II cytoskeletal 1 OS=Homo sapiens GN=KRT1 PE=1 SV=6 - [K2C1_HUMAN]	68.32	2	47	53	1696	4.14818e+08	5339000000	1.16932e+09	5.32283e+08	3.25931e+08	2.41605e+08	8.61854e+08	4.19053e+08	5.00609e+08	7.06076e+08	1.14745e+08	5.33235e+08	4.02258e+08	4.24395e+08	2.37173e+08	2.48008e+08	1.94221e+08	9.41835e+07	55.0004	40.06	22	56	391.97	59.47	39	303	264.799	50.62	37	187	169.754	58.23	32	117	66.0742	40.06	20	46	67.5237	32.76	19	63	231.651
P0C0L5	Complement C4-B OS=Homo sapiens GN=C4B PE=1 SV=2 - [CO4B_HUMAN]	68.29	1	12	109	7112	12114400171	4420000000	2.86545e+10	4.36222e+10	1.9696e+10	24829172771	2.12853e+09	31344215252	31344215252	1.6718e+10	26720528282	3.66433e+10	2.50605e+10	18645102007	1.36135e+10	2.38981e+10	2.00075e+10	31659426448	349.404	32.74	51	238	216.04	32.45	41	133	818.294	53.9	68	424	1266.93	50.4	67	572	558.583	50.17	76	308	578.579	50.52	67	278	318.811
P61626	Lysozyme C OS=Homo sapiens GN=LYZ PE=1 SV=1 - [LYSC_HUMAN]	68.24	1	10	10	255	3.40216e+08	0	1.50202e+10	1.82898e+08	343805514	5.07094e+08	9.48081e+09	8.00508e+09	2.53518e+08	4.03967e+07	6.7253e+08	1.3344e+09	1.43206e+09	6.99882e+08	7.43809e+08	8.76499e+07	9.28959e+07	2.68214e+08	6.30253	44.59	5	14					35.2567	62.16	8	27	14.362	47.97	5	13	20.6266	39.19	4	15	28.7969	57.43	7	18	6.05504
P00751	Complement factor B OS=Homo sapiens GN=CFB PE=1 SV=2 - [CFAB_HUMAN]	68.06	1	48	59	4353	5664826470	2378000000	1.50733e+10	2.7446e+10	5.33422e+09	2.83013e+09	1.07011e+09	1.73866e+10	1.1309e+10	4.5163e+09	5.33046e+09	9.14419e+09	5.68627e+09	10506757862	7.30714e+09	4.80198e+09	6.69818e+09	5.67236e+09	85.5653	35.6	26	91	84.44	31.81	18	51	473.41	57.72	39	503	720.647	64.53	47	607	235.761	48.3	35	156	126.64	44.9	26	87	96.8358
P13645	Keratin, type I cytoskeletal 10 OS=Homo sapiens GN=KRT10 PE=1 SV=6 - [K1C10_HUMAN]	67.98	1	34	40	1370	2.3372e+08	2922000000	1.15982e+09	7.02252e+08	9.65536e+07	1.3647e+08	5.94358e+08	334558780	5.0306e+08	3.73453e+08	1.75685e+08	3.78082e+08	1.98535e+08	2.63307e+08	7.52612e+07	1.03632e+08	1.26912e+08	7.23604e+07	55.4035	45.89	22	67	356.69	58.22	32	279	187.499	59.25	32	158	108.534	55.48	27	76	42.1588	39.21	17	35	39.4342	31.51	17	29	229.95
P02679	Fibrinogen gamma chain OS=Homo sapiens GN=FGG PE=1 SV=3 - [FIBG_HUMAN]	66.67	1	26	26	1533	3.43096e+10	9589000000	4.50834e+10	7.97696e+09	1.03592e+10	14459103758	3.38507e+09	3.28795e+08	1.1424e+08	1.75286e+08	2.15065e+09	8.44344e+08	0	5.92e+09	2.67373e+10	1.61239e+08	3.92977e+07	7.68558e+09	114.269	51.43	18	138	189.04	58.06	19	134	186.256	59.38	21	170	61.1504	41.72	15	57	108.167	54.08	19	78	88.4041	45.7	17	65	207.414
P08697	Alpha-2-antiplasmin OS=Homo sapiens GN=SERPINF2 PE=1 SV=3 - [A2AP_HUMAN]	66.19	1	24	24	2277	1.8859e+09	1999000000	1.24601e+10	1.17017e+10	2.70632e+09	5.34748e+09	1.85264e+09	3489885152	7159816635	3.34261e+09	2911310182	3.21928e+09	2.6916e+09	4.20353e+09	3056388064	3130858619	3.54409e+09	2.45826e+09	63.7713	47.25	13	51	152.5	48.68	14	93	340.209	54.99	19	228	440.219	57.03	19	294	120.214	41.96	16	73	182.894	60.49	17	94	182.65
P01620	Ig kappa chain V-III region SIE OS=Homo sapiens PE=1 SV=1 - [KV302_HUMAN]	66.06	3	2	5	1310	8380053128	6615000000	4.96885e+09	2.16147e+09	4.76006e+09	4.10654e+09	1415300922	8.63983e+09	7.92317e+09	6.33028e+09	8.66544e+09	2239440940	7.03452e+09	6387072826	1.15852e+10	6.86284e+09	4558161890	2823415812	102.635	59.63	4	96	140.19	39.45	3	62	135.176	59.63	4	65	82.9391	66.06	5	39	96.7029	45.87	4	55	97.4751	59.63	4	47	137.67
P08185	Corticosteroid-binding globulin OS=Homo sapiens GN=SERPINA6 PE=1 SV=1 - [CBG_HUMAN]	65.19	1	18	18	970	4.24582e+08	877000000	2.52434e+09	1410974236	1.10394e+09	1.50069e+09	1196604948	1817519632	1.48637e+09	9.83488e+08	897202521	1.01014e+09	953782804	7.56762e+08	1.17747e+09	1.01439e+09	9.7873e+08	8.0636e+08	20.8727	21.73	5	15	77.46	43.7	10	33	125.048	33.33	10	70	151.616	44.69	12	82	39.4359	33.09	8	29	114.892	41.98	12	55	121.281
P43652	Afamin OS=Homo sapiens GN=AFM PE=1 SV=1 - [AFAM_HUMAN]	63.94	1	41	41	1315	9.76506e+08	4329000000	3672197870	3.2337e+09	1.59905e+09	3.69492e+09	2.18192e+09	2.42417e+09	3.48592e+09	1.25425e+09	1.5499e+09	2.59764e+09	1.57326e+09	2.9815e+09	1.32479e+09	1216608350	1.16674e+09	9.93215e+08	46.2944	20.37	8	32	94.93	36.56	19	57	175.057	43.91	24	101	156.812	33.06	18	89	60.247	29.22	13	39	172.906	40.4	19	92	201.529
P37802	Transgelin-2 OS=Homo sapiens GN=TAGLN2 PE=1 SV=3 - [TAGL2_HUMAN]	63.82	1	10	10	73	0	0	1.71096e+07	1.40346e+07	2.52587e+08	6.29961e+07	0	9.87933e+07	1.85742e+07	0	8.16034e+07	0	0	2.20699e+07	0	0	2.70001e+07	0									5.23254	37.19	6	7	1.9545	13.57	2	2	4.10163	14.07	3	3	23.7542	34.17	6	12
P25311	Zinc-alpha-2-glycoprotein OS=Homo sapiens GN=AZGP1 PE=1 SV=2 - [ZA2G_HUMAN]	63.76	1	20	20	872	1404393847	1135000000	1.44163e+09	8.20771e+08	1448106886	1.09528e+09	2.21477e+09	8.24538e+08	1.2549e+09	215167370	1.01156e+09	635772940	5.72985e+08	2.07987e+09	2.96791e+09	4.65723e+08	332304950	5.32037e+08	39.7006	33.56	8	34	73.35	37.92	10	44	41.4015	25.5	5	29	50.5384	35.57	8	30	33.7021	37.58	9	26	95.3975	42.28	10	61	230.009
P02760	Protein AMBP OS=Homo sapiens GN=AMBP PE=1 SV=1 - [AMBP_HUMAN]	63.35	1	21	21	1129	2.69583e+09	1545000000	7901147906	8162307738	3889594349	11361396824	9.59512e+08	6882220686	6.89448e+09	4581343474	1377018050	6.98766e+09	2.23599e+09	9.99481e+09	5181496743	4.05615e+09	2.85193e+09	4.65904e+09	24.649	41.48	11	29	49.58	40.06	11	36	116.15	53.41	15	77	148.88	45.74	13	88	51.8824	49.72	13	39	127.262	45.74	12	83	86.1417
P0C0L4	Complement C4-A OS=Homo sapiens GN=C4A PE=1 SV=2 - [CO4A_HUMAN]	63.19	1	6	103	5632	12114400171	0	0	4.36222e+10	1.9696e+10	24829172771	0	31344215252	31344215252	1.6718e+10	26720528282	3.66433e+10	2.50605e+10	0	0	2.38981e+10	2.00075e+10	31659426448	349.404	33.43	52	240									1246.78	50.86	68	560	548.126	49.08	76	306	558.684	49.77	66	262
P01034	Cystatin-C OS=Homo sapiens GN=CST3 PE=1 SV=1 - [CYTC_HUMAN]	63.01	1	9	9	137	1.38684e+08	0	9.82699e+07	6.04926e+07	2.46543e+08	5.06988e+08	0	0	4.97509e+07	0	8.94751e+08	1.28874e+09	0	3.91889e+08	5.99763e+08	0	0	0	9.75872	23.29	3	13					7.33572	63.01	6	12	10.1348	37.67	4	10	21.8271	19.18	3	12	37.2338	56.85	7	33
P02656	Apolipoprotein C-III OS=Homo sapiens GN=APOC3 PE=1 SV=1 - [APOC3_HUMAN]	62.63	1	8	8	888	9.72995e+08	206300000	1.51141e+09	1.68471e+09	3219676374	3.3469e+09	8.6176e+08	5.17511e+09	1.01126e+09	1.3294e+09	2.2745e+09	3352521972	1.98866e+09	3.6228e+09	2.36877e+09	1583284592	2258051882	1.57004e+09	52.407	30.3	3	43	54.28	27.27	2	24	103.598	34.34	3	50	102.013	37.37	4	58	74.8623	27.27	2	45	107.921	37.37	4	51	89.0087
P03952	Plasma kallikrein OS=Homo sapiens GN=KLKB1 PE=1 SV=1 - [KLKB1_HUMAN]	62.54	1	36	36	484	2.23398e+08	144100000	2104884706	1.99479e+09	9.77009e+08	1.47506e+08	170948874	1.80685e+09	3.15041e+09	501041494	5.32613e+08	3.14676e+09	426087396	1.51891e+09	1.07357e+09	4.03e+08	5.53385e+08	2.79587e+08	7.35865	12.38	7	8	7.8	9.87	6	7	63.8592	43.73	23	44	80.7689	42.63	25	54	35.3083	22.26	14	23	11.3649	14.26	8	9	1.83331
P01861	Ig gamma-4 chain C region OS=Homo sapiens GN=IGHG4 PE=1 SV=1 - [IGHG4_HUMAN]	62.08	1	7	16	3745	99286054980	85430000000	112727781552	115102645256	5.25085e+10	114590135446	1.25402e+10	1.10962e+11	1.14162e+11	0	1.08475e+11	69987122728	0	8.5167e+10	126650336270	1.23334e+11	105332127418	76059779048	122.328	51.38	13	146	102.66	35.78	9	171	169.331	57.49	13	563	112.417	50.46	12	310	156.238	37.31	10	130	100.853	48.32	11	242	153.774
P08603	Complement factor H OS=Homo sapiens GN=CFH PE=1 SV=4 - [CFAH_HUMAN]	62.06	1	65	71	2192	2.39582e+09	2309000000	5.48533e+09	3.70175e+09	3.31141e+09	3312594581	1.40592e+09	4.3383e+09	4.3383e+09	3.8391e+09	3.20902e+09	3891686118	4.14086e+09	4.11957e+09	2.81453e+09	2.89135e+09	3.89395e+09	2.72996e+09	50.1798	30.71	32	60	106.85	33.06	31	76	240.498	50.85	53	196	109.874	32.01	33	98	124.187	39.24	38	90	156.607	43.79	45	113	81.2501
P01011	Alpha-1-antichymotrypsin OS=Homo sapiens GN=SERPINA3 PE=1 SV=2 - [AACT_HUMAN]	61.7	1	32	32	20148	1.16318e+10	4053000000	2.75133e+10	15025322672	1.93098e+10	1.79343e+10	4012853187	15869958172	2.79336e+10	6743332556	2.01228e+10	3.64227e+10	8.01821e+09	1.603e+10	14553306950	9.57197e+09	12136619096	1.35181e+10	1058.06	53.66	21	748	248.01	47.99	15	174	2915.75	52.72	22	1555	2030.75	56.03	24	1220	1296.78	54.85	24	687	1990.65	52.96	24	1140	341.654
P27169	Serum paraoxonase/arylesterase 1 OS=Homo sapiens GN=PON1 PE=1 SV=3 - [PON1_HUMAN]	61.69	1	13	15	1522	2.10703e+09	367500000	1.9201e+09	1.23217e+09	1.45211e+09	1226459012	497840880	1.21763e+09	2.4157e+09	2436939952	1656862660	2139260804	3.15008e+09	2.52731e+09	3018858643	2192437216	2.47011e+09	2029297857	27.5792	31.55	7	35	47.45	28.17	7	26	153.27	45.35	9	85	163.877	44.51	11	105	55.3721	37.75	10	50	91.7644	48.17	11	62	108.948
Q96PD5	N-acetylmuramoyl-L-alanine amidase OS=Homo sapiens GN=PGLYRP2 PE=1 SV=1 - [PGRP2_HUMAN]	60.76	1	23	23	2092	714129310	388400000	3.98255e+09	3.04008e+09	1.37753e+09	2.79422e+09	96079790	1.50608e+09	1.66385e+09	1.29231e+09	1.35844e+09	2.47573e+09	8.92569e+08	2023893267	1.20886e+09	1.18013e+09	1487141971	9.91988e+08	61.3208	33.85	11	48	48.01	27.95	10	36	426.929	54.69	21	221	286.902	48.78	18	157	141.156	37.33	14	75	202.524	44.79	15	118	40.7823
P0DJI9	Serum amyloid A-2 protein OS=Homo sapiens GN=SAA2 PE=1 SV=1 - [SAA2_HUMAN]	60.66	1	4	8	332	1.06014e+08	0	3.58286e+07	0	2.41953e+08	3.15275e+08	0	0	1.06295e+09	0	0	9.4866e+07	2.40271e+08	5.226e+08	276191084	0	1.33978e+08	5.67779e+08	16.0463	50	4	20					16.2164	36.07	5	12					28.8868	36.07	5	19	33.3002	46.72	6	30
P01859	Ig gamma-2 chain C region OS=Homo sapiens GN=IGHG2 PE=1 SV=2 - [IGHG2_HUMAN]	60.43	1	9	20	4767	90512966579	46450000000	6.816e+10	7.41003e+10	4.89289e+10	1.00956e+11	6.41429e+09	90415790796	9.47104e+10	1.01124e+11	1.08475e+11	6.03772e+10	3.76236e+10	8.27239e+10	1.0477e+11	7.98527e+10	7.52291e+10	3.51085e+10	136.778	36.5	11	173	129	31.9	10	163	185.928	57.98	15	236	103.399	50.92	15	268	347.655	45.09	15	268	231.258	55.83	15	438	222.462
P19652	Alpha-1-acid glycoprotein 2 OS=Homo sapiens GN=ORM2 PE=1 SV=2 - [A1AG2_HUMAN]	60.2	1	8	15	1160	2.08211e+09	11440000000	3517851871	2.74052e+09	2.13593e+09	4.14648e+09	9.36757e+09	4.05821e+09	3.89443e+09	1.46071e+09	3.7122e+09	6.07932e+08	2.90017e+09	2.52541e+09	2838485894	2.45386e+09	2.45749e+09	2.43509e+09	36.3205	31.84	7	34	124.51	51.74	9	73	67.4405	33.33	8	51	96.5699	33.33	9	63	60.9574	28.36	6	39	110.87	30.85	7	66	186.799
P04114	Apolipoprotein B-100 OS=Homo sapiens GN=APOB PE=1 SV=2 - [APOB_HUMAN]	60.18	1	227	228	3651	4598901502	2321000000	3.1763e+09	6.83418e+09	3.68858e+08	2847342312	8.64016e+07	3.97337e+09	3.97337e+09	1546137764	3.52929e+09	3.86727e+09	2.19811e+09	2334258462	4.77489e+09	1.37015e+09	1.75248e+09	854035232	160.076	20.97	75	152	214.73	21.17	68	132	272.519	29.7	98	221	368.904	31.34	103	265	69.8205	9.75	34	50	214.371	23.32	82	151	79.4175
Q14624	Inter-alpha-trypsin inhibitor heavy chain H4 OS=Homo sapiens GN=ITIH4 PE=1 SV=4 - [ITIH4_HUMAN]	60.11	1	50	50	4369	6.85588e+09	2062000000	1.69475e+10	17512681879	6.36681e+09	6279543788	1.4243e+09	1.38929e+10	13826784036	5.58342e+09	7.67585e+09	4963513944	5.83129e+09	1.08356e+10	9.62074e+09	6.5896e+09	5.59178e+09	5.65009e+09	67.4145	32.8	27	92	103.22	36.24	26	94	628.224	55.81	42	460	311.136	56.67	44	209	268.856	44.62	32	179	222.254	52.8	37	186	196.725
P35527	Keratin, type I cytoskeletal 9 OS=Homo sapiens GN=KRT9 PE=1 SV=3 - [K1C9_HUMAN]	60.03	1	26	27	754	1.59093e+08	298800000	146960517	8.28721e+07	1.62115e+08	5.38414e+07	2.14205e+08	8.43507e+07	2.25812e+08	2.85188e+08	5.95257e+07	1.82945e+08	2.81685e+08	1.9188e+08	1.04389e+08	1.42049e+08	9.88528e+07	5.41084e+07	45.2752	25.2	10	37	163.97	52.01	20	105	120.992	42.05	19	72	59.8117	38.04	13	44	43.4283	29.21	11	27	35.1639	25.52	10	23	116.873
P05546	Heparin cofactor 2 OS=Homo sapiens GN=SERPIND1 PE=1 SV=3 - [HEP2_HUMAN]	59.72	1	29	29	1225	1638364659	756800000	5.38144e+09	4.38499e+09	2.79189e+09	3.51023e+09	5.96346e+08	5304995236	5.00493e+09	1.86115e+09	3.99471e+09	7.60301e+09	2.13657e+09	5.14296e+09	3.3868e+09	2.36094e+09	2.5186e+09	1.3988e+09	15.2337	19.64	9	22	37.74	15.43	6	25	179.389	54.71	25	140	113.283	49.1	21	70	62.3519	30.06	14	54	73.6276	43.09	16	47	71.7212
P00734	Prothrombin OS=Homo sapiens GN=F2 PE=1 SV=2 - [THRB_HUMAN]	59.65	1	40	40	2588	5.66496e+09	6140000000	1.08109e+10	11483930434	6.64348e+09	7026816278	4.07929e+09	5.44088e+09	7.94554e+09	3509417912	6.01694e+09	4.44993e+09	3143404884	8.00655e+09	5.78438e+09	5239961114	5.22293e+09	3745228632	54.6555	34.08	16	58	239.25	53.38	26	120	363.949	58.04	31	191	337.273	56.11	32	174	240.017	49.04	27	127	203.963	54.5	26	107	364.921
P02655	Apolipoprotein C-II OS=Homo sapiens GN=APOC2 PE=1 SV=1 - [APOC2_HUMAN]	59.41	2	8	8	606	8.844e+08	70740000	4.63291e+08	8.54721e+08	2.94049e+09	4.40986e+09	4.19139e+08	5.08494e+09	8.01123e+08	9.33324e+08	1.77769e+09	1.93748e+09	3.84184e+09	9.33309e+09	2.90395e+09	4.9903e+08	1.27502e+09	2.26795e+09	16.0005	49.5	4	13	9.69	49.5	4	10	35.6797	59.41	6	33	45.5259	59.41	8	51	27.1717	52.48	5	21	68.8403	59.41	6	59	26.2421
P08779	Keratin, type I cytoskeletal 16 OS=Homo sapiens GN=KRT16 PE=1 SV=4 - [K1C16_HUMAN]	59.41	1	12	25	156	1.82902e+08	0	0	4.99063e+08	0	0	0	0	0	1.05671e+08	0	0	6.12854e+07	0	0	1.07084e+08	5.87942e+07	0	23.5631	46.09	17	34									69.1573	49.89	20	55
Q99497	Protein DJ-1 OS=Homo sapiens GN=PARK7 PE=1 SV=2 - [PARK7_HUMAN]	59.26	1	7	7	22	0	0	1.2894e+07	1.37389e+07	0	0	0	5.84054e+07	1.86942e+07	0	0	0	0	0	0	0	0	0									0	39.15	5	5	0	16.4	2	4
P09871	Complement C1s subcomponent OS=Homo sapiens GN=C1S PE=1 SV=1 - [C1S_HUMAN]	59.16	1	29	30	635	458480419	369200000	4.4956e+09	2.54842e+09	1.89349e+09	3.44811e+08	7.74743e+07	3.04524e+09	3.10474e+09	991993081	1.94045e+09	3.05863e+09	8.89509e+08	3.39194e+09	2615570940	8.69966e+08	984474930	9.22525e+08	11.5759	6.69	4	13	18.53	11.48	6	9	102.154	46.51	24	59	69.2491	46.08	22	49	72.6766	31.25	17	44	16.663	9.01	5	13	13.1934
P01860	Ig gamma-3 chain C region OS=Homo sapiens GN=IGHG3 PE=1 SV=2 - [IGHG3_HUMAN]	59.15	1	7	21	6375	1.17259e+11	102800000000	160619078272	122742228032	6.56789e+10	1.23694e+11	1.3973e+10	1.10962e+11	1.1597e+11	1.57527e+11	1.37565e+11	1.34265e+11	1.39012e+11	131397864681	1.64294e+11	1.39901e+11	1.27446e+11	9.46715e+10	199.78	46.42	16	257	153.6	39.52	12	207	270.27	55.97	17	643	149.98	51.72	15	332	458.396	49.87	18	332	285.355	44.3	13	362	316.967
P10643	Complement component C7 OS=Homo sapiens GN=C7 PE=1 SV=2 - [CO7_HUMAN]	59.07	1	40	40	561	209114217	0	2370794196	1.06508e+09	7.67056e+08	5.22062e+08	0	6.57285e+08	1614881956	256634695	4.95628e+08	2.30778e+09	223375958	1.03966e+09	9.62325e+08	397728268	1.979e+08	6.6628e+08	11.1585	6.29	3	5					69.7294	43.42	27	52	41.7088	28.59	19	32	47.2965	21.12	15	35	19.6782	13.88	9	11
P02763	Alpha-1-acid glycoprotein 1 OS=Homo sapiens GN=ORM1 PE=1 SV=1 - [A1AG1_HUMAN]	58.71	1	8	15	1424	2.75881e+09	19190000000	6.25938e+09	7.83788e+09	3.62155e+09	1.18665e+10	1.37822e+10	7.93082e+09	9.51505e+09	3.41586e+09	6.67546e+09	1244191874	7235954404	5.13776e+09	6662327311	4.04381e+09	4.89016e+09	1.1057e+10	18.8079	35.32	7	34	160.93	52.74	10	114	88.8093	45.27	11	65	96.1424	45.27	11	77	80.905	37.81	8	62	125.305	45.27	8	85	204.529
P36980	Complement factor H-related protein 2 OS=Homo sapiens GN=CFHR2 PE=1 SV=1 - [FHR2_HUMAN]	57.04	1	7	11	260	0	149000000	9.48852e+08	5.92486e+08	1.17452e+08	7.83838e+08	0	6.42744e+08	1.14451e+09	0	0	4.17273e+08	3.58886e+08	2.9738e+08	0	5.19298e+08	0	4.05728e+08					14.55	15.93	4	16	29.1481	38.89	8	37	37.3459	41.48	9	39	2.1261	17.04	4	4	20.2062	37.04	7	22
P22792	Carboxypeptidase N subunit 2 OS=Homo sapiens GN=CPN2 PE=1 SV=3 - [CPN2_HUMAN]	56.7	1	17	17	691	1037502808	982800000	1.03736e+10	6.25998e+09	1.78259e+09	898755178	5.99796e+08	5.41377e+09	5230937142	1.59412e+09	1.7914e+09	5900988549	2.88323e+09	9.78438e+08	2.77415e+09	3.31187e+09	4.03391e+09	704678301	1.82483	5.87	3	5	41.41	24.77	9	26	111.106	50.83	15	89	72.9818	41.1	14	60	32.3013	40.92	12	28	23.4869	28.62	9	22	21.9513
P01871	Ig mu chain C region OS=Homo sapiens GN=IGHM PE=1 SV=3 - [IGHM_HUMAN]	55.97	1	26	26	1443	7149749807	14130000000	2.94548e+09	1.35139e+10	1.46525e+09	8403713562	3.15366e+08	6544224451	6648507815	1.48745e+09	5.14747e+09	1981852848	3290327576	7.40222e+09	2.8597e+10	1.35627e+09	2060415456	2.33253e+08	84.6752	29.2	12	101	139.91	44.47	15	90	64.0534	42.04	14	52	81.5627	42.48	14	79	69.4427	32.08	12	62	61.3087	41.81	14	48	174.427
P04259	Keratin, type II cytoskeletal 6B OS=Homo sapiens GN=KRT6B PE=1 SV=5 - [K2C6B_HUMAN]	55.85	1	10	39	328	2.99113e+08	2134000000	707129230	2.89731e+08	0	1.05399e+08	4.88925e+08	0	0	0	0	4.63936e+08	2.30793e+08	0	0	1.14127e+08	6.63832e+07	7.07666e+07	36.5844	39.01	22	37	86.2	18.62	10	59	45.4969	18.09	12	39	43.2726	37.41	20	44					17.3064	8.69	5	14	55.3877
Q03591	Complement factor H-related protein 1 OS=Homo sapiens GN=CFHR1 PE=1 SV=2 - [FHR1_HUMAN]	55.45	1	4	13	352	0	633800000	2.00872e+09	847602327	6.79468e+08	9.35882e+08	3.62035e+08	1.25667e+09	1.79718e+09	2.78812e+08	8.35401e+08	1.51803e+08	276745448	4.53614e+08	672555172	1.20181e+09	8.55427e+08	0					21.74	10.61	3	16	30.8337	33.94	8	39	59.6223	38.79	9	42	15.0341	10.61	3	9	33.5105	34.24	7	25	16.427
P04278	Sex hormone-binding globulin OS=Homo sapiens GN=SHBG PE=1 SV=2 - [SHBG_HUMAN]	55.22	1	14	14	154	0	0	204634074	1.53844e+08	0	209203760	6.25124e+07	1.44027e+08	1.83563e+08	1.52248e+08	0	0	189936543	2.03377e+08	0	5.30661e+08	5.7348e+08	3.44336e+08									21.0473	31.09	7	11	6.56407	8.96	2	3					19.6305	8.96	2	9	13.0689
P68223	Hemoglobin subunit beta OS=Macaca fascicularis GN=HBB PE=1 SV=2 - [HBB_MACFA]	55.1	1	3	7	106	0	0	0	0	0	0	0	0	0	1.35482e+10	0	0	0	0	0	0	0	0
P60709	Actin, cytoplasmic 1 OS=Homo sapiens GN=ACTB PE=1 SV=1 - [ACTB_HUMAN]	54.13	9	15	15	59	6.29205e+07	0	0	3.88155e+07	0	0	0	731573398	1.87626e+08	0	0	0	0	0	0	0	4.19514e+08	2.09734e+07	5.78639	12.53	3	4									14.7514	28	8	14
P01877	Ig alpha-2 chain C region OS=Homo sapiens GN=IGHA2 PE=1 SV=3 - [IGHA2_HUMAN]	54.12	1	5	13	1815	8.33625e+10	0	21065596044	0	21430129277	1.26537e+10	0	3.86792e+10	3.86792e+10	2.48553e+10	0	0	0	0	0	0	2.94651e+10	0	858.993	52.06	11	577					325.631	42.65	11	143					309.33	49.41	11	142	243.662	40.59	9	100
P13671	Complement component C6 OS=Homo sapiens GN=C6 PE=1 SV=3 - [CO6_HUMAN]	53.85	1	45	45	889	5.39103e+08	212200000	4472404720	2.86815e+09	5.89494e+08	4.36612e+08	4.23792e+08	1.31089e+09	2.07022e+09	1.63908e+09	4.53459e+08	2.1469e+09	1.70053e+09	1.68362e+09	7.90828e+08	1.32175e+09	1.57889e+09	1.03211e+09	21.6156	18.09	12	21	15.31	10.6	7	10	180.969	43.9	36	117	118.066	38.22	26	59	110.765	19.06	19	53	43.4258	16.7	13	23	24.3097
P05154	Plasma serine protease inhibitor OS=Homo sapiens GN=SERPINA5 PE=1 SV=3 - [IPSP_HUMAN]	53.69	1	14	14	87	0	0	2.12439e+08	41685504	9.27995e+07	5.06697e+07	0	4.06301e+07	0	0	0	1.04067e+08	0	8.18564e+07	1.10866e+08	114777381	11147088	0									16.5891	19.46	4	10	7.01465	12.07	3	4	14.7535	7.88	3	10	7.8765	17.24	4	4
P02750	Leucine-rich alpha-2-glycoprotein OS=Homo sapiens GN=LRG1 PE=1 SV=2 - [A2GL_HUMAN]	53.6	1	15	15	886	6.77407e+08	927300000	6.13259e+08	7.19807e+08	3.06003e+08	678358506	1.86708e+09	1538009803	1.47674e+09	5.6942e+08	6.19581e+08	3.9876e+08	8.57983e+08	5.96554e+08	705030984	9.52822e+08	1.84667e+09	2.15867e+09	5.17481	14.12	5	17	36.26	39.77	11	32	35.7343	35.16	9	23	48.3704	48.99	12	39	26.0804	12.97	4	19	55.2072	36.6	9	35	187.232
P01031	Complement C5 OS=Homo sapiens GN=C5 PE=1 SV=4 - [CO5_HUMAN]	53.16	1	71	71	1196	2107541820	325300000	4.33522e+09	4001208787	2.0287e+09	2.89843e+09	1.25724e+08	3.19671e+09	3.19671e+09	2.72786e+09	1837206736	3.09366e+09	2.91757e+09	1.9386e+09	1837628956	2.73557e+09	2.86875e+09	3.87203e+09	45.3838	18.62	21	43	8.35	3.22	4	4	134.502	31.92	34	101	64.6046	22.67	24	55	82.7135	26.85	31	67	89.7413	23.15	27	67	2.23107
P00736	Complement C1r subcomponent OS=Homo sapiens GN=C1R PE=1 SV=2 - [C1R_HUMAN]	52.77	1	29	32	691	3.89225e+08	77940000	3.04731e+09	2.2086e+09	1.03213e+09	3.64978e+08	45346046	1837585965	2.17952e+09	6.44526e+08	8.12228e+08	1.04678e+09	6.86873e+08	1.35844e+09	1.26516e+09	5.94094e+08	6.44244e+08	5.25396e+08	8.95037	8.09	4	12	13.05	7.94	4	10	125.189	33.9	15	67	101.108	36.03	17	72	57.1129	24.54	12	28	31.5126	19.29	9	26	5.07277
P04217	Alpha-1B-glycoprotein OS=Homo sapiens GN=A1BG PE=1 SV=4 - [A1BG_HUMAN]	52.32	1	19	19	2796	5.98037e+09	2840000000	2.42774e+10	30231291592	5921389921	1.79595e+10	4.33635e+09	16486286262	1.88371e+10	5.77407e+09	7.22559e+09	8.30747e+09	6.23303e+09	11347556721	9.01523e+09	7.88854e+09	1.13064e+10	7.50882e+09	99.6824	43.23	15	91	153.78	39.39	13	84	247.611	48.69	15	161	243.464	48.69	15	166	170.238	41.21	14	92	163.832	48.69	15	109	215.96
P07358	Complement component C8 beta chain OS=Homo sapiens GN=C8B PE=1 SV=3 - [CO8B_HUMAN]	52.12	1	24	24	624	1.12145e+08	286800000	1.17102e+09	9.32468e+08	6.4907e+08	8.31803e+08	1.15388e+08	1.0978e+09	1115079041	4.62627e+08	214959490	1.21323e+09	5.28188e+08	4.39491e+08	3.53285e+08	4.90854e+08	3.97378e+08	215071813	6.70344	9.14	4	7	5.62	5.92	2	2	60.3083	23.35	10	34	82.734	31.98	12	39	53.7806	17.6	8	27	70.1603	25.21	10	31	13.6905
P69892	Hemoglobin subunit gamma-2 OS=Homo sapiens GN=HBG2 PE=1 SV=2 - [HBG2_HUMAN]	51.7	1	3	6	136	0	0	0	0	0	0	0	0	0	0	0	0	6.81457e+09	0	1.05819e+10	0	2.10982e+10	0
P02533	Keratin, type I cytoskeletal 14 OS=Homo sapiens GN=KRT14 PE=1 SV=4 - [K1C14_HUMAN]	51.69	1	11	25	286	1.82902e+08	1201000000	1.48994e+08	4.99063e+08	0	5.81521e+07	2.82729e+08	0	3.05991e+08	1.06224e+08	0	1.15996e+08	6.12854e+07	0	0	1.05135e+08	5.9401e+07	0	11.8619	31.57	12	23	61.74	32.84	12	49	37.4746	31.36	12	28	49.9584	37.29	16	44					8.92594	8.05	4	6	38.6411
P07225	Vitamin K-dependent protein S OS=Homo sapiens GN=PROS1 PE=1 SV=1 - [PROS_HUMAN]	51.48	1	30	30	567	1052596100	370600000	2.44097e+09	2429700426	748460150	4.92192e+08	2.86239e+08	1.78648e+09	3.17133e+09	1.29512e+09	1.02016e+09	2692953474	6.99681e+08	2.24659e+09	7.75869e+08	6.40727e+08	1.25985e+09	7.24142e+08	11.2171	12.57	8	16	28.15	11.39	6	19	87.0334	27.66	15	52	81.7814	35.95	18	45	35.2497	21.6	11	26	29.7736	23.37	14	22	44.5241
P04196	Histidine-rich glycoprotein OS=Homo sapiens GN=HRG PE=1 SV=1 - [HRG_HUMAN]	51.43	1	25	25	1744	2.41059e+09	1127000000	8.35792e+09	9.57092e+09	3.15024e+09	8.74884e+09	1860523039	6.80014e+09	3.98221e+09	3.30995e+09	2.6525e+09	5.70281e+09	2.67999e+09	5.51785e+09	5.14026e+09	2.40724e+09	5.036e+09	2.35985e+09	54.8313	25.33	13	55	74.63	27.81	11	42	146.202	50.48	21	109	130.668	41.14	19	110	162.134	37.9	19	101	98.7754	39.81	20	66	116.849
P13647	Keratin, type II cytoskeletal 5 OS=Homo sapiens GN=KRT5 PE=1 SV=3 - [K2C5_HUMAN]	51.19	1	21	37	299	2.16048e+08	711000000	3.82222e+08	1.85503e+08	4.52806e+07	0	3.06435e+08	1.03394e+08	2.21065e+08	2.02086e+08	0	1.2786e+08	9.23578e+07	1.18644e+08	0	5.60468e+07	3.07662e+07	0	17.6013	21.53	13	19	66.88	32.03	18	51	31.1841	28.47	18	41	33.4768	34.75	19	33	4.17306	6.78	5	7					19.3547
P55056	Apolipoprotein C-IV OS=Homo sapiens GN=APOC4 PE=1 SV=1 - [APOC4_HUMAN]	51.18	1	9	9	353	9.28552e+07	91290000	5.44132e+07	9.20989e+07	5.28709e+07	1.53005e+08	1.1697e+08	2.51082e+08	4.90417e+07	2.81144e+07	4.83286e+07	1.68824e+08	108623715	8.79513e+07	9.83732e+07	9.91756e+07	0	2.11234e+08	15.0524	34.65	4	15	24.94	23.62	4	25	32.2835	33.86	5	35	35.2962	51.18	9	37	1.87304	18.11	2	5	25.3411	28.35	4	23	14.4128
P19823	Inter-alpha-trypsin inhibitor heavy chain H2 OS=Homo sapiens GN=ITIH2 PE=1 SV=2 - [ITIH2_HUMAN]	50.95	1	47	47	2113	5846327273	2429000000	8.70649e+09	5.36693e+09	7.02118e+09	7606459608	7.74705e+08	8.30727e+09	8.30727e+09	7.76422e+09	5846907718	1.29105e+10	6388829024	6.90386e+09	4859560828	7.02368e+09	6.29616e+09	4.355e+09	54.2605	27.7	21	60	45.21	15.12	14	36	316.473	45.24	35	242	98.4034	31.92	26	91	185.83	39.96	35	129	145.134	41.97	33	93	61.8317
P02748	Complement component C9 OS=Homo sapiens GN=C9 PE=1 SV=2 - [CO9_HUMAN]	50.81	1	27	27	1043	2414117442	266100000	3.16094e+09	2.87093e+09	1883769619	2.55953e+09	3.85103e+08	1.99622e+09	5999757438	6.39964e+08	1.80223e+09	2.98799e+09	2125146861	1.6341e+09	1.5669e+09	2.31833e+09	1377374446	2.98966e+09	42.9664	12.7	8	46	4.48	7.51	4	6	63.2732	29.87	12	45	81.7749	33.27	16	51	90.067	20.39	11	52	67.9769	27.91	11	37	35.3496
P01019	Angiotensinogen OS=Homo sapiens GN=AGT PE=1 SV=1 - [ANGT_HUMAN]	50.72	2	18	18	2158	3373387755	1808000000	7562275489	6.44444e+09	4.00859e+09	7.92309e+09	1.0711e+09	1.13995e+10	6.38301e+09	4.08882e+09	3.59904e+09	7.92311e+09	6.61845e+09	6.85535e+09	5142423003	5.14825e+09	3706419335	6.57849e+09	69.0766	22.27	8	58	162.48	26.39	9	76	240.15	34.43	11	125	195.092	34.43	11	100	148.942	24.74	9	75	233.745	34.43	12	110	141.74
P02765	Alpha-2-HS-glycoprotein OS=Homo sapiens GN=AHSG PE=1 SV=1 - [FETUA_HUMAN]	50.14	1	12	12	1736	1.24413e+09	1928000000	1.06823e+10	1.37733e+10	2168731064	1.27176e+10	9.26208e+09	2.06641e+10	1.43762e+10	8.32304e+09	2495074362	1.58512e+09	6.96886e+09	2.57291e+09	3.7432e+09	5.86516e+09	6.19152e+09	5329466882	23.4162	23.71	4	19	95.59	29.16	6	56	156.036	48.23	10	105	141.202	47.14	10	106	100.323	35.15	8	52	139.56	40.33	10	95	355.881
P01781	Ig heavy chain V-III region GAL OS=Homo sapiens PE=1 SV=1 - [HV320_HUMAN]	50	1	5	6	318	1.36596e+09	305300000	1.61143e+09	2.10704e+09	1.23471e+09	2199988838	1.64134e+08	3.92342e+09	5302974818	3502361772	3032739891	8.11834e+08	3418625375	1.47459e+09	6972070788	2.06026e+09	3.10896e+09	0	28.7401	32.76	4	21	7.06	23.28	2	5	14.5169	31.03	3	16	18.7664	23.28	3	13	30.3724	23.28	3	28	22.7399	23.28	3	21	17.5536
P02671	Fibrinogen alpha chain OS=Homo sapiens GN=FGA PE=1 SV=2 - [FIBA_HUMAN]	49.54	1	45	45	2550	2.11825e+10	11490000000	6.27172e+10	13691410497	8091080340	2.69498e+10	2.5025e+09	1.59576e+08	8.4958e+07	8.28074e+07	3685426598	4.69847e+08	1.57777e+07	3520810380	1.45553e+10	6.68724e+07	6.12451e+07	6.15374e+09	274.117	37.99	32	278	418.17	33.95	26	263	369.785	39.61	31	248	177.389	32.45	23	132	251.506	35.22	31	158	166.396	34.87	26	112	302.036
P07357	Complement component C8 alpha chain OS=Homo sapiens GN=C8A PE=1 SV=2 - [CO8A_HUMAN]	49.14	1	25	25	620	2.71646e+08	188700000	3.69661e+09	2.36916e+09	6.16269e+08	239295916	0	2026222038	2.30968e+09	5.18047e+08	3.36235e+08	1527356191	3.35178e+08	1590556088	4.4783e+08	6.06951e+08	626337074	166940660	5.5785	6.68	4	5	4.72	5.99	3	3	115.037	38.7	17	89	62.4303	34.08	15	55	32.7045	19.52	10	25	9.06021	7.71	3	5
P01042	Kininogen-1 OS=Homo sapiens GN=KNG1 PE=1 SV=2 - [KNG1_HUMAN]	49.07	1	33	34	2141	3.31737e+09	3708000000	7.35721e+09	5.83098e+09	4.69721e+09	4.49077e+09	3.70942e+09	5.9608e+09	2210395980	2443802864	5417438478	3.53459e+09	3.82618e+09	7.39548e+09	6.12551e+09	2909176755	5.03208e+09	2.43702e+09	27.1843	17.24	10	33	83.17	28.26	16	116	125.33	39.6	26	125	114.931	38.82	24	129	133.527	32.92	22	124	108.119	29.5	19	98	173.792
P36955	Pigment epithelium-derived factor OS=Homo sapiens GN=SERPINF1 PE=1 SV=4 - [PEDF_HUMAN]	49.04	1	17	17	652	4.78449e+08	163100000	721990996	6.51672e+08	2.73613e+08	9.55838e+08	1.31511e+08	443231709	6.0358e+08	1.54395e+09	8.27389e+08	6.09066e+08	8.97224e+08	490367100	9.72332e+08	7.14564e+08	6.02557e+08	760344536	5.44443	26.79	9	17	20.3	23.92	6	14	25.9757	38.28	10	30	55.4586	34.45	10	50	39.9132	31.82	9	24	63.8004	37.08	10	54	24.6962
P23528	Cofilin-1 OS=Homo sapiens GN=CFL1 PE=1 SV=3 - [COF1_HUMAN]	48.8	1	7	7	17	0	0	0	0	0	2.79033e+07	0	3.34142e+07	0	0	2.79034e+07	0	0	0	0	0	0	0																					4.72305	36.14	4	7
P06681	Complement C2 OS=Homo sapiens GN=C2 PE=1 SV=2 - [CO2_HUMAN]	48.54	4	32	32	380	3.08231e+08	0	2094680510	1.99584e+09	408089072	497512297	0	1.07676e+09	1.00656e+09	6.24315e+08	8.43692e+08	1.31947e+09	3.68882e+08	1.02733e+09	2.56104e+08	6.5427e+08	6.33969e+08	543004856	3.40322	9.44	7	10					45.1406	32.18	19	36	42.2808	30.19	19	35	28.2037	16.36	11	18	11.0735	9.44	6	9
P05155	Plasma protease C1 inhibitor OS=Homo sapiens GN=SERPING1 PE=1 SV=2 - [IC1_HUMAN]	48.4	1	31	31	3820	1.20058e+10	8751000000	3.59083e+10	1.95022e+10	1.79541e+10	1.29811e+10	6.07506e+09	2.25774e+10	6.62066e+09	1.00004e+10	3.1586e+10	1.15876e+10	12325112728	5.22548e+10	4.62541e+10	1.17066e+10	1.18762e+10	1.74345e+10	99.4396	36.2	16	124	141.64	30.6	13	85	388.218	39	20	332	204.148	39.6	20	147	238.264	33.6	18	198	186.218	41.4	20	121	223.853
P05156	Complement factor I OS=Homo sapiens GN=CFI PE=1 SV=2 - [CFAI_HUMAN]	48.37	1	23	23	440	0	1681000000	2.7558e+09	1.65461e+09	4.72964e+08	8.54435e+08	238959956	3038024242	4.34642e+09	6.10601e+08	219772350	1.07877e+09	5.96821e+08	1.23462e+09	1.0248e+09	5.35928e+08	735626860	6.46386e+08					21.01	15.95	8	22	48.3032	29.5	14	41	48.1531	31.22	15	40	23.3332	17.5	8	14	12.2298	20.07	9	14	20.7385
P00746	Complement factor D OS=Homo sapiens GN=CFD PE=1 SV=5 - [CFAD_HUMAN]	48.22	1	12	12	377	3.27809e+08	0	7.54174e+08	9.12066e+08	1.15072e+08	2.24507e+09	0	3.98185e+08	6.75617e+08	2.89421e+08	2.42822e+08	2.10221e+09	2.49605e+08	4.9477e+08	5.21387e+08	465748880	3.14384e+08	304496343	18.4417	38.74	8	13					87.1088	42.69	10	36	79.7497	45.45	10	31	10.4774	15.42	3	4	150.442	45.06	11	58
O14791	Apolipoprotein L1 OS=Homo sapiens GN=APOL1 PE=1 SV=5 - [APOL1_HUMAN]	47.99	1	21	21	1365	1262216745	4867000000	8.1249e+08	9.91651e+08	5.26883e+08	5.62206e+08	1.94956e+09	1.6555e+09	710848876	6.19944e+08	4.20748e+08	1.283e+09	6.25427e+08	1.68466e+09	1.69972e+09	606108677	4.62093e+08	1.02004e+09	52.297	37.19	9	39	95.28	38.94	13	64	114.142	35.68	9	68	151.563	42.71	13	88	83.7964	34.92	10	52	72.8477	31.16	8	40	177.174
P35858	Insulin-like growth factor-binding protein complex acid labile subunit OS=Homo sapiens GN=IGFALS PE=1 SV=1 - [ALS_HUMAN]	47.93	1	21	21	816	2.07604e+08	685600000	9.62318e+08	753073386	635708777	5.87463e+08	7.26633e+08	3.26322e+09	1228637661	7.2581e+08	9.34114e+08	2.46211e+09	3.02713e+08	942615501	9.9037e+08	6.62849e+08	4.90991e+08	4.57149e+08	17.0541	19.83	10	19	71.95	31.74	14	30	93.4302	41.49	17	43	57.948	30.74	13	32	114.442	31.4	14	52	44.3717	23.8	11	22	132.893
P19827	Inter-alpha-trypsin inhibitor heavy chain H1 OS=Homo sapiens GN=ITIH1 PE=1 SV=3 - [ITIH1_HUMAN]	47.75	1	37	37	1948	4.93437e+09	1311000000	7051645566	3.42865e+09	4616080597	5849706971	2.93533e+08	6.06001e+09	6.06001e+09	4.41878e+09	3.51935e+09	6.52679e+09	3.4321e+09	7.125e+09	5483639126	4.00461e+09	4.67509e+09	3.4535e+09	57.765	17.67	15	55	27.61	10.43	7	17	277.034	29.53	20	185	89.9719	26.13	17	63	130.17	25.91	21	77	157.212	31.72	21	84	36.5131
P04004	Vitronectin OS=Homo sapiens GN=VTN PE=1 SV=1 - [VTNC_HUMAN]	47.28	1	19	19	1725	3186936341	3427000000	1.39817e+10	1.66767e+10	3.92036e+09	7.61065e+09	1.63117e+09	1.38698e+10	1.12115e+10	4.77518e+09	6896102719	8.30153e+09	4276257999	7.06289e+09	5.53036e+09	4.82098e+09	4.83714e+09	4.29998e+09	91.1033	17.99	8	75	126.64	20.71	7	68	168.263	39.75	13	120	155.93	34.31	13	103	125.598	22.59	10	79	116.07	35.56	14	73	110.137
P07737	Profilin-1 OS=Homo sapiens GN=PFN1 PE=1 SV=2 - [PROF1_HUMAN]	47.14	1	7	7	26	0	0	0	0	0	3.95499e+07	0	95727576	0	0	0	111996835	0	9.90638e+07	0	0	7.36137e+07	0																					1.73104	21.43	2	4
P13646	Keratin, type I cytoskeletal 13 OS=Homo sapiens GN=KRT13 PE=1 SV=4 - [K1C13_HUMAN]	46.94	1	17	21	64	4.82189e+08	0	0	0	0	0	0	0	0	0	0	0	0	9.02221e+07	0	0	0	0	21.2407	44.32	19	39
B9A064	Immunoglobulin lambda-like polypeptide 5 OS=Homo sapiens GN=IGLL5 PE=2 SV=2 - [IGLL5_HUMAN]	46.26	2	5	9	1687	1.25083e+10	15780000000	3.3682e+10	18831520123	1.03941e+10	2.5162e+10	6.46113e+09	1.9649e+10	13819955556	2.54872e+10	2.27678e+10	1.17687e+10	2.03794e+10	1.71848e+10	3.04174e+10	25781726656	2.91088e+10	1.295e+10	121.387	46.26	8	110	166.07	40.65	6	136	119.844	42.99	7	120	88.6408	42.99	7	78	60.9841	40.65	6	55	110.383	42.99	7	97	175.74
Q99969	Retinoic acid receptor responder protein 2 OS=Homo sapiens GN=RARRES2 PE=1 SV=1 - [RARR2_HUMAN]	46.01	1	8	8	122	1.30675e+07	0	9.49267e+07	125836918	1.94918e+07	2.82313e+08	0	1.62968e+08	1.23592e+08	27546588	2.95394e+07	1.77528e+08	0	2.86961e+07	2.30206e+07	7.24625e+07	0	1.22129e+07	3.59951	20.86	3	3					25.5368	42.94	6	23	19.2963	45.4	6	17	8.53097	19.02	3	9	20.2288	28.22	5	16
P80748	Ig lambda chain V-III region LOI OS=Homo sapiens PE=1 SV=1 - [LV302_HUMAN]	45.95	1	4	4	299	0	812700000	1.04236e+09	213034844	2.42186e+08	6.77237e+08	5.54282e+08	8.3637e+08	1.7985e+09	7.63218e+08	2700677837	0	0	1419796954	4.52256e+09	0	7.14243e+08	4.73152e+08					37.11	37.84	3	25	29.5705	29.73	3	22	17.8103	30.63	2	11	26.4474	37.84	3	16	27.2786	22.52	2	14	62.7097
P01622	Ig kappa chain V-III region Ti OS=Homo sapiens PE=1 SV=1 - [KV304_HUMAN]	45.87	2	1	4	293	0	0	0	0	0	0	0	0	0	0	0	3143166812	0	0	7.62419e+09	0	0	2.13296e+09
Q96IY4	Carboxypeptidase B2 OS=Homo sapiens GN=CPB2 PE=1 SV=2 - [CBPB2_HUMAN]	45.15	1	13	14	71	0	0	2.33593e+08	208328368	4.3685e+07	98249680	0	209645008	73835778	125550986	0	0	1.70918e+07	1.83004e+08	0	190916156	133529700	1.23611e+08									6.52486	17.02	5	7	7.11897	7.33	3	5	1.73039	5.44	2	2	3.98073	6.62	2	2
P02144	Myoglobin OS=Homo sapiens GN=MB PE=1 SV=2 - [MYG_HUMAN]	44.81	1	6	6	52	0	0	5.76813e+07	0	0	9.65553e+07	0	8.7786e+06	1.93483e+07	0	3.5047e+07	3.56648e+08	0	0	0	0	0	8.71497e+06									17.2042	19.48	3	8									23.3987	18.83	2	10
P22352	Glutathione peroxidase 3 OS=Homo sapiens GN=GPX3 PE=1 SV=2 - [GPX3_HUMAN]	44.69	1	10	10	933	1.42525e+09	13380000	4163384351	2170244914	1.59278e+09	2.64947e+09	2.58664e+08	3.03926e+09	2.38917e+09	9.85329e+08	2.09547e+09	1.00192e+09	1.24792e+09	2.43518e+09	2.74443e+09	1.68739e+09	2.26799e+09	1.26268e+09	41.547	28.32	5	30	13.38	25.66	4	9	117.894	41.59	8	80	102.99	43.36	9	81	41.7398	25.66	4	27	128.768	34.51	6	68	55.7931
P30043	Flavin reductase (NADPH) OS=Homo sapiens GN=BLVRB PE=1 SV=3 - [BLVRB_HUMAN]	44.66	1	6	6	47	0	0	3.35039e+07	2.12183e+07	4.41504e+07	2.51806e+07	0	5.39307e+07	0	2.24617e+07	0	2.53216e+07	0	0	135635751	0	4.54763e+07	18082613									11.6038	30.58	4	6	6.74565	18.45	3	5	2.52044	14.08	2	3	4.54485	18.93	2	2
P01764	Ig heavy chain V-III region VH26 OS=Homo sapiens PE=1 SV=1 - [HV303_HUMAN]	44.44	2	4	5	294	1.85886e+09	0	3903305020	0	1.15905e+09	2541174614	0	2.46339e+09	0	0	2.9322e+09	278765588	0	1.4731e+09	5.79976e+09	0	0	0	24.4866	18.8	3	22					31.7128	22.22	3	25					30.7466	28.21	4	34	41.6366	44.44	5	35
P47929	Galectin-7 OS=Homo sapiens GN=LGALS7 PE=1 SV=2 - [LEG7_HUMAN]	44.12	1	5	5	6	0	0	0	6.93239e+07	0	0	0	0	0	0	0	0	0	0	0	0	0	0													2.40574	44.12	5	6
Q06033	Inter-alpha-trypsin inhibitor heavy chain H3 OS=Homo sapiens GN=ITIH3 PE=1 SV=2 - [ITIH3_HUMAN]	44.04	1	29	29	442	2.29897e+08	0	1.23223e+09	6.1641e+08	4.95874e+08	643084455	5.44254e+07	9.4108e+08	1095754532	3.35122e+08	3.74446e+08	3.54317e+08	2.23415e+08	1.13767e+09	3.1319e+08	4.67541e+08	9.56753e+08	1.84409e+09	3.44997	8.31	6	11					45.4855	29.1	18	58	23.0123	21.46	13	15	58.5154	22.02	14	31	48.7532	26.74	18	42	8.64901
Q9NZT1	Calmodulin-like protein 5 OS=Homo sapiens GN=CALML5 PE=1 SV=2 - [CALL5_HUMAN]	43.84	1	5	5	9	0	0	0	4.85724e+07	0	0	0	0	0	0	0	0	0	0	0	0	0	0													15.3541	43.84	5	9
P01766	Ig heavy chain V-III region BRO OS=Homo sapiens PE=1 SV=1 - [HV305_HUMAN]	43.33	1	3	5	560	2.51863e+09	0	0	2.7581e+09	1.79352e+09	4.42478e+09	0	3610568504	0	4.84163e+09	5.32377e+09	0	0	2.28667e+09	1.34637e+10	5583773818	0	3389988752	54.2729	40	4	31									58.9937	43.33	5	38	61.774	40	4	28	102.785	30.83	3	46
O43866	CD5 antigen-like OS=Homo sapiens GN=CD5L PE=1 SV=1 - [CD5L_HUMAN]	43.23	1	12	12	76	2.80319e+07	552000000	2.3055e+07	2.56823e+08	0	1.89815e+08	1.95779e+08	0	0	4.34373e+07	0	0	0	0	0	4.37791e+07	0	2.72115e+07					14.43	14.99	5	13	5.58752	9.22	3	5	3.67349	11.53	3	8					7.57133	9.8	3	6	46.7771
P10909	Clusterin OS=Homo sapiens GN=CLU PE=1 SV=1 - [CLUS_HUMAN]	42.98	1	23	23	2025	3.91483e+09	5650000000	12732031812	8191140304	3.58076e+09	6.28265e+09	6.65492e+09	8.22172e+09	9768496788	4143686799	5.70298e+09	8.6518e+09	3.47637e+09	6.18567e+09	5.22385e+09	4505004536	5.6706e+09	3.42633e+09	65.0182	32.07	14	73	72.62	24.5	10	44	170.097	37.42	18	140	146.24	38.75	18	101	150.401	36.3	15	93	97.176	34.52	15	66	159.915
P05543	Thyroxine-binding globulin OS=Homo sapiens GN=SERPINA7 PE=1 SV=2 - [THBG_HUMAN]	42.89	1	12	12	211	0	0	352341840	3.13264e+08	3.10827e+08	2.68634e+08	1.16677e+08	457330746	2.20086e+08	9.94585e+07	398178044	276738505	130958857	4.00928e+08	351147627	1.88834e+08	2.41255e+08	0									14.3612	20.24	6	14	20.2787	24.1	6	15	9.23154	8.19	3	7	8.34419	9.88	4	10	16.1927
P34096	Ribonuclease 4 OS=Homo sapiens GN=RNASE4 PE=1 SV=3 - [RNAS4_HUMAN]	42.86	1	5	5	35	1.52923e+07	0	2.68005e+07	2.91442e+07	7.93047e+06	4.63274e+07	0	2.16283e+07	0	0	0	1.85625e+07	0	7.66173e+06	0	0	0	0	0	37.41	4	4					12.2226	35.37	4	11	2.77691	21.09	2	2	2.06169	21.09	2	2	5.36798	21.09	2	4
P01609	Ig kappa chain V-I region Scw OS=Homo sapiens PE=1 SV=1 - [KV117_HUMAN]	42.59	1	3	3	84	0	0	3563074465	0	0	0	0	0	0	0	0	0	0	0	0	1.81947e+09	0	0									86.6866	42.59	3	46
P04434	Ig kappa chain V-III region VH (Fragment) OS=Homo sapiens PE=4 SV=1 - [KV310_HUMAN]	42.24	1	2	3	33	0	0	0	6.42837e+08	0	0	5.00113e+08	5.02823e+09	0	0	0	0	3.48918e+07	0	0	0	0	2515946452													13.7457	23.28	2	10									7.41168
P01763	Ig heavy chain V-III region WEA OS=Homo sapiens PE=1 SV=1 - [HV302_HUMAN]	42.11	1	2	4	12	0	0	0	0	0	0	0	0	0	182821631	0	0	0	0	0	73454211	0	0
P61204	ADP-ribosylation factor 3 OS=Homo sapiens GN=ARF3 PE=1 SV=2 - [ARF3_HUMAN]	41.99	3	6	6	18	0	0	0	0	0	2.62653e+07	0	5.19225e+07	0	0	4.24171e+07	8.80773e+07	0	2.09037e+07	0	0	0	0																					7.3891	29.83	4	5
P04003	C4b-binding protein alpha chain OS=Homo sapiens GN=C4BPA PE=1 SV=2 - [C4BPA_HUMAN]	41.71	1	21	21	209	550290012	843100000	4.3293e+08	1.58406e+09	1.01323e+07	5.7165e+08	8.42773e+06	665293486	665293486	2.14504e+08	233962587	1.01778e+08	272197414	1.11668e+09	1792822649	1.58335e+08	399057470	1.61388e+08	5.29102	8.38	4	4	12.32	7.2	3	6	11.3767	17.59	9	13	18.0825	19.77	11	16	3.43515	3.35	2	2	14.2529	16.42	8	12	4.42477
P63104	14-3-3 protein zeta/delta OS=Homo sapiens GN=YWHAZ PE=1 SV=1 - [1433Z_HUMAN]	41.22	5	6	9	22	1.19268e+07	0	2.06032e+07	0	0	4.17089e+07	0	6.90638e+07	1.45147e+07	0	0	2.25347e+07	0	0	0	0	4.2829e+07	4.52278e+09	0	9.8	2	2					1.83942	7.35	2	2									2.40351	13.06	3	3
P01700	Ig lambda chain V-I region HA OS=Homo sapiens PE=1 SV=1 - [LV102_HUMAN]	41.07	1	4	5	159	1.2548e+09	0	7.17287e+08	2816284307	0	552473649	3.45853e+08	7.29277e+08	0	8.2219e+08	1131456718	1571849580	0	0	2508196879	0	1.22259e+09	0	25.9677	25.89	4	24					28.5555	33.93	3	16	30.5203	18.75	2	13					32.8386	18.75	2	14	38.8029
P32119	Peroxiredoxin-2 OS=Homo sapiens GN=PRDX2 PE=1 SV=5 - [PRDX2_HUMAN]	40.91	1	7	7	55	0	0	1.67912e+07	0	0	0	0	2.48377e+08	0	6.79882e+07	0	0	0	1.63464e+08	44782741	0	1.08362e+08	0									1.60569	9.09	2	2
P51884	Lumican OS=Homo sapiens GN=LUM PE=1 SV=2 - [LUM_HUMAN]	40.83	1	13	13	661	3.61382e+08	757100000	1.81232e+09	1.05047e+09	9.42991e+08	8.01008e+08	609692735	1125171745	1.71815e+09	4.99965e+08	8.66989e+08	9.32662e+08	6.54839e+08	1.30061e+09	1.26356e+09	3.52117e+08	6.11858e+08	1.56969e+08	20.3486	18.34	5	14	39.54	31.95	9	23	84.0957	38.17	11	55	62.6236	31.95	9	44	63.223	26.04	8	33	49.5175	27.51	8	36	71.0275
Q13103	Secreted phosphoprotein 24 OS=Homo sapiens GN=SPP2 PE=1 SV=1 - [SPP24_HUMAN]	39.81	1	9	9	213	2.00038e+08	14640000	3.91885e+08	1.22299e+08	2.73738e+08	7.52292e+08	5.83666e+07	5.63017e+08	4.22286e+08	6.43473e+07	5.85776e+08	1.96423e+08	0	2.73454e+08	5.95846e+08	1.994e+08	6.98592e+07	0	5.25754	24.64	5	8	3.74	11.37	2	3	25.3757	22.27	4	14	12.6003	22.27	4	9	8.19489	20.38	4	15	23.9769	30.81	5	16	19.7711
Q9H299	SH3 domain-binding glutamic acid-rich-like protein 3 OS=Homo sapiens GN=SH3BGRL3 PE=1 SV=1 - [SH3L3_HUMAN]	39.78	1	4	4	7	0	0	0	0	0	0	0	1.59625e+07	0	0	0	3.48615e+06	0	1.5367e+07	0	0	0	0
P02654	Apolipoprotein C-I OS=Homo sapiens GN=APOC1 PE=1 SV=1 - [APOC1_HUMAN]	39.76	1	4	4	123	1.13607e+08	0	4.37736e+07	6.5706e+07	2.55256e+08	1.3761e+08	6.10433e+07	2.29438e+08	1.50086e+08	0	0	0	0	1.88418e+08	4.32344e+08	3.88363e+07	5.45457e+07	6.80965e+07	1.82017	24.1	2	6					4.02351	37.35	3	11	3.66631	37.35	3	9	1.68527	24.1	2	5	0	37.35	3	7	6.01593
P05090	Apolipoprotein D OS=Homo sapiens GN=APOD PE=1 SV=1 - [APOD_HUMAN]	39.15	1	10	10	726	2.93455e+09	936300000	1.83282e+09	1.39149e+09	1.57936e+09	2.55794e+09	3.74641e+08	2.19487e+09	1.52211e+09	6.18006e+08	1.0811e+09	6729941484	7.25164e+08	2.95944e+09	2.05929e+09	5.23916e+08	1.35787e+09	1.9379e+09	58.8767	39.15	10	52	39.82	26.98	5	32	52.112	34.92	7	50	39.4295	34.92	8	36	40.1838	23.81	5	24	30.9153	28.57	5	25	48.2996
P02751	Fibronectin OS=Homo sapiens GN=FN1 PE=1 SV=4 - [FINC_HUMAN]	39.06	1	60	61	822	3.55066e+09	488200000	1758748746	9.89116e+08	1.79272e+08	0	8.2785e+06	1.42855e+09	1.42855e+09	4.02429e+08	1.45114e+09	2.33755e+09	2.00043e+08	6.9653e+08	2010399689	1.14625e+08	4.09198e+08	8.00332e+07	36.1817	15.84	24	43	27.96	5.11	9	13	106.557	18.99	29	60	30.501	8.72	14	27	30.6721	4.36	9	18					8.08138
P48668	Keratin, type II cytoskeletal 6C OS=Homo sapiens GN=KRT6C PE=1 SV=3 - [K2C6C_HUMAN]	39.01	1	2	23	59	0	0	0	2.52275e+08	0	0	0	0	0	0	0	0	0	213881077	0	0	0	0													40.9963	36.17	21	43
P01617	Ig kappa chain V-II region TEW OS=Homo sapiens PE=1 SV=1 - [KV204_HUMAN]	38.94	1	3	3	131	670171580	413700000	4142113273	1.66356e+08	6.62342e+08	1.13727e+09	1.1488e+09	750826274	0	7438226826	3.06663e+09	152843020	740931005	0	343931031	8.93448e+08	1116403466	0	9.09494	38.94	2	6	17.44	32.74	2	8	23.7034	32.74	2	13	7.80075	32.74	2	6	18.1994	38.94	3	9	18.2911	32.74	2	8	44.2678
P80108	Phosphatidylinositol-glycan-specific phospholipase D OS=Homo sapiens GN=GPLD1 PE=1 SV=3 - [PHLD_HUMAN]	38.93	1	25	25	146	2.75392e+08	87100000	7.25204e+08	7.19657e+08	1.78952e+08	3.88229e+08	0	4.60824e+08	2.12385e+08	192833335	4.81882e+08	0	0	623118444	4.02723e+08	124128733	2.27833e+08	2.16758e+08	11.1305	6.9	4	8	7.69	3.57	2	3	57.4144	27.98	16	30	24.2939	19.88	11	16	15.31	12.02	8	11	8.38154	3.33	2	3
P04745	Alpha-amylase 1 OS=Homo sapiens GN=AMY1A PE=1 SV=2 - [AMY1_HUMAN]	38.75	1	13	13	28	3.83202e+08	0	0	0	0	0	0	0	0	0	0	0	0	0	0	0	0	0	27.7436	38.75	13	28
P04208	Ig lambda chain V-I region WAH OS=Homo sapiens PE=1 SV=1 - [LV106_HUMAN]	37.61	1	2	3	168	9.32573e+08	228900000	0	0	1.04683e+09	0	2.3416e+08	6.44163e+08	4.33471e+08	0	5.5805e+08	0	296517031	8.67215e+08	0	3.97723e+08	0	0	28.2575	37.61	3	23	46.82	37.61	3	18									30.1242	37.61	3	18					50.8394
P54108	Cysteine-rich secretory protein 3 OS=Homo sapiens GN=CRISP3 PE=1 SV=1 - [CRIS3_HUMAN]	37.55	1	7	7	35	0	0	1.48865e+08	4.42905e+07	0	0	0	9.31438e+07	2.107e+08	0	0	0	0	0	2.72706e+07	0	3.72506e+07	0									14.4838	28.16	5	10	5.98133	19.18	4	6
P02775	Platelet basic protein OS=Homo sapiens GN=PPBP PE=1 SV=3 - [CXCL7_HUMAN]	37.5	1	4	4	18	4.12829e+07	0	0	0	0	0	0	4.10502e+07	0	0	0	4.08881e+07	0	0	0	0	0	0	0	18.75	2	2
P19013	Keratin, type II cytoskeletal 4 OS=Homo sapiens GN=KRT4 PE=1 SV=4 - [K2C4_HUMAN]	37.45	2	18	20	36	3.79315e+08	0	0	0	0	0	0	0	0	0	0	0	0	1.33455e+08	0	0	0	0	28.71	35.96	19	30
P01610	Ig kappa chain V-I region WEA OS=Homo sapiens PE=1 SV=1 - [KV118_HUMAN]	37.04	3	4	4	467	3.25007e+09	2386000000	2.49385e+09	0	0	1.59038e+09	4.83638e+08	0	0	3258984962	1.82974e+09	1.5604e+08	0	0	2454718276	1.99302e+09	0	0	90.8654	31.48	3	52	155.19	31.48	3	61	96.175	31.48	3	49									78.6417	31.48	3	35	169.134
P62937	Peptidyl-prolyl cis-trans isomerase A OS=Homo sapiens GN=PPIA PE=1 SV=2 - [PPIA_HUMAN]	36.97	1	4	4	14	0	0	0	0	0	0	0	4.29176e+07	0	0	0	0	0	2.0228e+07	0	0	0	0
P01625	Ig kappa chain V-IV region Len OS=Homo sapiens PE=1 SV=2 - [KV402_HUMAN]	36.84	1	2	3	493	2618265453	2711000000	2.39722e+09	3968954208	1.40307e+09	1.56855e+09	6.66053e+08	2160955336	1.95203e+09	2.42824e+09	1984362085	1.33226e+09	1.94611e+09	1336512079	2.82823e+09	1799612344	2.46875e+09	1642397151	58.6092	23.68	2	32	80.19	36.84	3	41	65.0947	36.84	3	31	56.0342	36.84	3	27	32.0306	36.84	3	14	57.3707	36.84	3	25	121.053
P41222	Prostaglandin-H2 D-isomerase OS=Homo sapiens GN=PTGDS PE=1 SV=1 - [PTGDS_HUMAN]	36.84	1	4	4	51	0	0	8.76731e+07	88777575	0	1.72694e+08	0	74713135	0	0	0	3.52932e+08	0	0	0	5.57268e+07	25046377	8.77942e+07									28.1978	32.63	3	13	11.28	17.37	2	7					23.5721	32.63	3	10
P49913	Cathelicidin antimicrobial peptide OS=Homo sapiens GN=CAMP PE=1 SV=1 - [CAMP_HUMAN]	36.47	1	6	6	51	3.08412e+07	21320000	1.39449e+07	8.44017e+06	0	3.14618e+07	0	2.66715e+07	0	0	1.42002e+07	1.82317e+07	0	3.08663e+07	2.94977e+07	0	0	0	1.72795	16.47	3	3	3.46	9.41	2	4	3.78697	17.65	3	6	3.94673	12.35	2	4					3.63915	25.29	4	6
P04083	Annexin A1 OS=Homo sapiens GN=ANXA1 PE=1 SV=2 - [ANXA1_HUMAN]	36.42	1	10	10	19	1.66704e+08	0	0	0	0	0	0	0	0	0	0	0	0	1.60974e+07	0	0	0	0	18.0035	36.42	10	17
P02776	Platelet factor 4 OS=Homo sapiens GN=PF4 PE=1 SV=2 - [PLF4_HUMAN]	35.64	2	4	4	16	0	0	0	0	0	0	0	1.20184e+08	0	0	0	6.02633e+07	0	0	0	0	0	0
Q08380	Galectin-3-binding protein OS=Homo sapiens GN=LGALS3BP PE=1 SV=1 - [LG3BP_HUMAN]	35.56	1	16	16	114	0	258300000	4.36656e+08	158913302	6.73769e+07	1.60716e+08	1.08734e+08	2.40879e+08	9.86529e+07	0	1.44455e+08	0	0	1.4932e+08	179851836	0	2.90927e+07	0					9.26	9.74	5	6	16.2507	15.38	7	14	9.52218	8.89	4	7	10.6869	12.99	6	9	6.15508	10.94	5	5	7.02866
P00761	Trypsin OS=Sus scrofa PE=1 SV=1 - [TRYP_PIG]	35.5	1	6	6	396	0	0	0	0	0	0	0	0	0	5.40488e+09	0	0	0	0	0	0	0	0
P05160	Coagulation factor XIII B chain OS=Homo sapiens GN=F13B PE=1 SV=3 - [F13B_HUMAN]	35.4	1	18	18	101	0	37580000	2.5458e+08	110518109	5.4285e+07	1.30012e+08	0	1.40588e+08	1.72146e+08	0	1.03418e+08	1.55441e+08	0	112637811	120799711	0	0	0					6.02	3.18	2	3	8.4363	15.28	7	10	3.82355	8.47	4	5	6.61687	3.18	2	4	4.19093	8.47	4	5
P80188	Neutrophil gelatinase-associated lipocalin OS=Homo sapiens GN=LCN2 PE=1 SV=2 - [NGAL_HUMAN]	35.35	1	6	6	49	0	0	4.51035e+07	3.41318e+07	0	1.25583e+08	0	3.35018e+07	1.91105e+07	0	4.84646e+07	0	0	0	5.20168e+07	1.50682e+07	0	0									9.62433	28.79	5	8	11.7336	35.35	5	8					15.119	28.79	4	10
P01619	Ig kappa chain V-III region B6 OS=Homo sapiens PE=1 SV=1 - [KV301_HUMAN]	35.19	1	2	2	2	0	0	0	0	0	0	0	0	0	0	0	0	0	0	0	0	0	0													2.23891	35.19	2	2
P00748	Coagulation factor XII OS=Homo sapiens GN=F12 PE=1 SV=3 - [FA12_HUMAN]	34.8	1	20	20	442	2.56259e+08	266800000	2.79569e+09	1783447672	1.13663e+09	7.70104e+08	0	1.37979e+09	1.57341e+09	4.17456e+08	1.27703e+09	7.40888e+08	5.372e+08	1.04386e+09	7.61225e+08	5.36152e+08	583902078	2.51818e+08	5.51252	8.62	4	5	4.49	6.99	4	4	69.6887	26.83	14	48	67.8197	23.9	12	37	47.1044	25.53	13	30	17.2867	15.61	7	10
P06312	Ig kappa chain V-IV region (Fragment) OS=Homo sapiens GN=IGKV4-1 PE=4 SV=1 - [KV401_HUMAN]	34.71	2	3	4	12	0	0	0	0	0	0	0	0	1.36383e+09	0	0	0	0	0	0	0	0	0
P01714	Ig lambda chain V-III region SH OS=Homo sapiens PE=1 SV=1 - [LV301_HUMAN]	34.26	1	3	3	141	2.47524e+08	184600000	815063168	717040108	6.17768e+08	413920286	4.33174e+07	8.41414e+08	7.57255e+08	792595200	513751384	3.71103e+08	1.98865e+08	3.5767e+08	789203004	4.33806e+08	1150327686	269234725	14.3337	25.93	2	8	23.12	34.26	3	15	16.6127	34.26	3	12	9.80827	34.26	3	6	26.4092	34.26	3	11	16.5497	34.26	3	9	15.8437
P61224	Ras-related protein Rap-1b OS=Homo sapiens GN=RAP1B PE=1 SV=1 - [RAP1B_HUMAN]	34.24	3	6	6	40	0	0	8.67143e+06	0	0	3.52701e+07	0	5.44755e+07	0	0	0	0	0	0	0	0	1.58865e+07	0									0	21.74	3	4									9.35723	21.74	4	7
P01701	Ig lambda chain V-I region NEW OS=Homo sapiens PE=1 SV=1 - [LV103_HUMAN]	34.23	1	2	3	96	0	754300000	1.0467e+09	0	7.57717e+08	1175759801	2.0726e+09	0	0	6.95841e+08	0	0	0	0	0	0	0	0					10.21	34.23	3	17	2.43408	22.52	2	7					0	22.52	2	19	1.99962	22.52	2	14	3.72578
P02743	Serum amyloid P-component OS=Homo sapiens GN=APCS PE=1 SV=2 - [SAMP_HUMAN]	34.08	1	9	9	595	1.08278e+09	4614000000	1.16606e+09	7.18028e+08	5.66805e+08	1.45123e+09	5457172787	2824274428	2824274428	1876021699	1455414360	1.27155e+09	2.90314e+09	1.41345e+09	1.42974e+09	998185512	2.04372e+09	3.7921e+09	5.75401	26.01	6	11	61.5	23.77	5	46	38.9269	25.11	6	27	25.3801	25.11	6	18	27.437	20.63	6	19	18.8099	25.11	6	24	112.993
P08571	Monocyte differentiation antigen CD14 OS=Homo sapiens GN=CD14 PE=1 SV=2 - [CD14_HUMAN]	33.87	1	8	9	135	0	112300000	0	8.60601e+07	0	9.64078e+07	58575161	9.42796e+07	152720755	0	0	1.58622e+08	1.54032e+08	1.274e+08	1.53474e+08	8.4547e+07	1.15864e+08	135585581					7.04	11.2	3	3					7.20272	13.87	3	8					4.37538	8.8	2	2	10.7434
Q16610	Extracellular matrix protein 1 OS=Homo sapiens GN=ECM1 PE=1 SV=2 - [ECM1_HUMAN]	33.7	1	13	13	43	0	0	2.40737e+08	7.67278e+07	8.84226e+07	0	168259966	0	3.33859e+08	0	0	0	0	141852004	0	0	0	0									4.34923	9.81	3	3	4.71837	7.22	3	4	3.93693	6.11	3	4					16.4643
P55058	Phospholipid transfer protein OS=Homo sapiens GN=PLTP PE=1 SV=1 - [PLTP_HUMAN]	33.67	1	9	10	157	0	0	5.55236e+08	9.98511e+07	1.392e+08	131338872	0	5.44396e+07	3.63896e+08	1.33019e+08	0	273356334	1.15119e+08	1.83399e+08	0	1.38891e+08	130690037	0									37.104	22.11	6	24	14.6264	13.59	4	11	4.06604	5.27	2	4	10.3578	11.16	3	7
P04430	Ig kappa chain V-I region BAN OS=Homo sapiens PE=1 SV=1 - [KV122_HUMAN]	33.33	1	2	2	7	0	28230000	0	0	0	0	0	0	0	0	0	0	0	0	0	0	0	0					13.41	33.33	2	7
P0CG48	Polyubiquitin-C OS=Homo sapiens GN=UBC PE=1 SV=3 - [UBC_HUMAN]	32.85	4	2	2	4	0	0	0	0	0	0	0	3.88827e+07	0	0	0	0	0	0	0	0	0	0
P01591	Immunoglobulin J chain OS=Homo sapiens GN=IGJ PE=1 SV=4 - [IGJ_HUMAN]	32.7	1	5	5	45	525429790	261800000	0	0	0	0	7.24912e+07	586249640	586249640	4.77448e+07	0	0	4.28808e+07	0	0	0	0	0	7.14076	16.98	3	11	7.3	12.58	2	5																	21.2689
P01033	Metalloproteinase inhibitor 1 OS=Homo sapiens GN=TIMP1 PE=1 SV=1 - [TIMP1_HUMAN]	32.37	1	4	4	9	0	0	227277376	0	0	1.08651e+08	0	0	5.16141e+07	0	0	0	0	0	0	0	0	0									4.15144	17.39	2	2									5.74133	27.05	3	4
P07195	L-lactate dehydrogenase B chain OS=Homo sapiens GN=LDHB PE=1 SV=2 - [LDHB_HUMAN]	32.34	2	9	10	49	0	0	44259372	4.84532e+07	0	1.14027e+08	0	1.98095e+07	0	4.25758e+07	0	0	3.63467e+07	157922299	0	6.51694e+07	8.46803e+07	6.10137e+07									8.74249	16.47	5	6	6.77668	13.47	3	3					8.25014	12.87	4	6
P41159	Leptin OS=Homo sapiens GN=LEP PE=1 SV=1 - [LEP_HUMAN]	32.34	1	4	4	6	0	0	0	0	0	5.9563e+07	0	0	0	0	0	0	0	0	0	0	0	0																					4.17092	32.34	4	6
P01880	Ig delta chain C region OS=Homo sapiens GN=IGHD PE=1 SV=2 - [IGHD_HUMAN]	32.03	1	10	10	38	0	0	0	9.92683e+08	9.13762e+08	0	0	0	0	952979882	260434233	0	0	3.34336e+08	5.31439e+08	659275908	0	0													9.46335	18.49	5	6	12.3735	15.36	4	6
Q864W1	Complement factor B OS=Pongo pygmaeus GN=CFB PE=3 SV=1 - [CFAB_PONPY]	31.94	1	6	18	99	0	0	0	0	0	0	0	0	0	4.1982e+09	0	0	0	0	0	0	0	0
P00918	Carbonic anhydrase 2 OS=Homo sapiens GN=CA2 PE=1 SV=2 - [CAH2_HUMAN]	31.92	1	6	6	31	0	0	1.20432e+08	18708081	0	6.39105e+07	0	1.48758e+08	4.19914e+07	4.31218e+07	0	1.38799e+08	0	70278042	0	0	1.35215e+08	0									0	31.92	6	7	5.48417	16.92	3	4					4.31495	13.46	2	2
P02538	Keratin, type II cytoskeletal 6A OS=Homo sapiens GN=KRT6A PE=1 SV=3 - [K2C6A_HUMAN]	31.74	1	1	18	41	0	0	0	0	0	0	0	0	0	0	0	6.07183e+08	0	213881077	0	0	0	0
P01598	Ig kappa chain V-I region EU OS=Homo sapiens PE=1 SV=1 - [KV106_HUMAN]	31.48	1	3	3	747	4314422089	2818000000	2620362472	2.58795e+09	3.06243e+09	1.77505e+09	5.46413e+08	2223913878	2827370652	4191121294	2870809860	1149227876	2.5741e+09	3.57922e+09	4905351014	2950624338	1.27334e+09	1950985919	62.9823	31.48	3	43	118.91	26.85	2	69	71.1782	26.85	2	46	77.7511	26.85	2	43	67.6691	26.85	2	39	64.3471	26.85	2	46	137.787
P01605	Ig kappa chain V-I region Lay OS=Homo sapiens PE=1 SV=1 - [KV113_HUMAN]	31.48	1	2	3	32	5.99513e+09	0	0	0	0	0	0	0	0	0	0	0	0	0	0	0	5.9391e+09	0	13.9953	31.48	3	23
P01719	Ig lambda chain V-V region DEL OS=Homo sapiens PE=1 SV=1 - [LV501_HUMAN]	31.48	1	2	2	6	0	0	0	0	0	0	2.42837e+07	0	0	0	0	0	0	0	0	0	0	0																									8.95524
P01611	Ig kappa chain V-I region Wes OS=Homo sapiens PE=1 SV=1 - [KV119_HUMAN]	31.48	1	2	2	40	0	0	0	0	0	0	0	304421902	344178177	9.11236e+08	0	0	0	0	0	0	0	0
O00391	Sulfhydryl oxidase 1 OS=Homo sapiens GN=QSOX1 PE=1 SV=3 - [QSOX1_HUMAN]	30.92	1	16	17	94	0	0	3.76009e+08	3.18319e+08	5.25453e+08	0	0	7.71514e+07	1.82845e+08	0	0	9.2549e+07	0	1.0695e+09	2.46261e+08	4.55388e+07	5.33605e+07	0									13.9864	16.06	9	12	12.1461	12.45	7	12	4.13875	5.22	3	6
P18428	Lipopolysaccharide-binding protein OS=Homo sapiens GN=LBP PE=1 SV=3 - [LBP_HUMAN]	30.77	1	10	10	269	6.35914e+07	61920000	7.51749e+08	2.13335e+08	5.1622e+07	5.84451e+08	58419786	616494925	416715959	1.30987e+08	65164602	0	3.82657e+08	1.02746e+08	176813293	2.3066e+08	2.99995e+08	4.73397e+08	5.44017	12.06	4	5	10.47	12.68	3	3	58.9254	20.37	7	26	33.5133	27.44	8	21	9.18331	14.97	4	4	47.6553	20.37	6	21	10.1129
Q96KN2	Beta-Ala-His dipeptidase OS=Homo sapiens GN=CNDP1 PE=1 SV=4 - [CNDP1_HUMAN]	30.77	1	13	13	53	0	0	0	1.26858e+08	67070792	0	0	2.04393e+08	2.56279e+08	0	0	1.31511e+08	0	2.45676e+08	0	9.26609e+07	4.82871e+07	0													7.58442	10.06	3	4	2.51367	4.34	2	2
P23083	Ig heavy chain V-I region V35 OS=Homo sapiens PE=1 SV=1 - [HV103_HUMAN]	30.77	1	2	3	20	0	0	274608753	0	0	0	0	0	0	0	0	0	0	0	0	1.0512e+09	3104314583	0									5.13533	30.77	3	4
P16104	Histone H2AX OS=Homo sapiens GN=H2AFX PE=1 SV=2 - [H2AX_HUMAN]	30.77	1	2	2	4	0	0	0	0	7.11751e+07	0	0	0	0	0	0	0	0	0	0	0	0	0																	6.97956	30.77	2	4
P01780	Ig heavy chain V-III region JON OS=Homo sapiens PE=1 SV=1 - [HV319_HUMAN]	30.43	1	2	2	4	0	0	0	0	0	0	0	0	0	0	0	0	0	0	348549610	0	0	0
P01613	Ig kappa chain V-I region Ni OS=Homo sapiens PE=1 SV=1 - [KV121_HUMAN]	30.36	1	2	2	539	1725124750	2011000000	2.38447e+09	2.18572e+09	0	2.20565e+09	345816655	2441226604	2441226604	4176905141	2130202730	1689862262	3.1496e+09	1545345002	4481758798	1.5612e+09	3145065336	6.61374e+08	35.843	30.36	2	31	79.45	30.36	2	49	57.4421	30.36	2	40	42.5812	30.36	2	38					53.2006	30.36	2	39	109.824
P06888	Ig lambda chain V-I region EPS OS=Homo sapiens PE=1 SV=1 - [LV109_HUMAN]	30.28	1	2	3	9	0	0	0	0	0	0	0	0	0	0	0	0	0	0	4.3827e+08	0	0	0
P00488	Coagulation factor XIII A chain OS=Homo sapiens GN=F13A1 PE=1 SV=4 - [F13A_HUMAN]	30.19	1	16	16	69	8.37555e+07	0	6.24754e+08	0	0	0	0	0	0	0	0	0	0	25838580	1.06768e+08	0	0	0	0	5.6	3	5					27.6234	18.99	9	24
Q15582	Transforming growth factor-beta-induced protein ig-h3 OS=Homo sapiens GN=TGFBI PE=1 SV=1 - [BGH3_HUMAN]	30.01	1	13	13	128	0	0	1.23254e+08	2.45534e+07	2.99827e+07	1.08128e+08	0	1.66233e+08	7.47534e+07	5.88009e+07	0	41364478	113901239	7.24473e+07	1.17323e+08	0	0	7.44739e+07									21.5757	12.45	5	21	4.02621	5.12	2	5	13.474	13.76	5	7	3.27966	7.17	3	3
P01602	Ig kappa chain V-I region HK102 (Fragment) OS=Homo sapiens GN=IGKV1-5 PE=4 SV=1 - [KV110_HUMAN]	29.06	1	2	2	19	0	0	0	0	0	864890596	0	195123752	195123752	0	0	0	0	0	0	0	0	0																					24.2504	29.06	2	13
P15169	Carboxypeptidase N catalytic chain OS=Homo sapiens GN=CPN1 PE=1 SV=1 - [CBPN_HUMAN]	28.82	1	10	10	197	166397084	0	2.17068e+08	1.5163e+08	341213697	1.30257e+08	3.11543e+07	2.22207e+08	2.76572e+08	1.00788e+08	1.63877e+08	3.91674e+08	3.49933e+08	224280852	1.62051e+08	2.51576e+08	2.94425e+08	0	10.5796	7.21	3	7					20.3817	8.95	4	13	22.6846	6.99	3	11	20.4625	5.24	2	8	13.3952	7.42	3	8	6.64389
P78417	Glutathione S-transferase omega-1 OS=Homo sapiens GN=GSTO1 PE=1 SV=2 - [GSTO1_HUMAN]	28.22	1	6	6	8	0	0	0	0	0	0	0	7.1609e+07	0	0	0	8.7427e+07	0	0	0	0	0	0
P06702	Protein S100-A9 OS=Homo sapiens GN=S100A9 PE=1 SV=1 - [S10A9_HUMAN]	28.07	1	3	3	5	0	0	0	6.47261e+07	0	0	0	0	0	0	0	0	0	0	0	0	0	0													2.05772	28.07	3	5
P01717	Ig lambda chain V-IV region Hil OS=Homo sapiens PE=1 SV=1 - [LV403_HUMAN]	28.04	1	2	2	165	1262077888	308900000	1727967110	4.85782e+08	5.84067e+08	1.31292e+09	269367603	1396910212	1449990982	1807977980	1121170106	733018867	0	9.32279e+08	3365592376	845261524	2467933424	898925855	15.6412	28.04	2	13	11.15	28.04	2	7	24.1113	28.04	2	14	11.5504	28.04	2	7	6.34796	28.04	2	8	14.9406	28.04	2	8	27.3266
O75636	Ficolin-3 OS=Homo sapiens GN=FCN3 PE=1 SV=2 - [FCN3_HUMAN]	27.76	1	6	6	12	0	0	0	0	0	0	4.44967e+07	0	0	13841212	0	0	0	0	0	0	0	0																									7.05217
P02070	Hemoglobin subunit beta OS=Bos taurus GN=HBB PE=1 SV=1 - [HBB_BOVIN]	27.59	1	2	3	27	0	0	0	0	0	0	0	0	0	3.75906e+09	0	0	0	0	0	0	0	0
Q15828	Cystatin-M OS=Homo sapiens GN=CST6 PE=1 SV=1 - [CYTM_HUMAN]	27.52	1	2	2	3	0	0	0	0	0	0	0	0	0	0	0	2.98053e+07	0	0	0	0	0	0
P05062	Fructose-bisphosphate aldolase B OS=Homo sapiens GN=ALDOB PE=1 SV=2 - [ALDOB_HUMAN]	27.47	1	6	6	12	0	0	0	0	0	2.8127e+07	0	0	0	0	0	0	0	0	0	0	0	0																					2.45511	8.24	2	2
P01742	Ig heavy chain V-I region EU OS=Homo sapiens PE=1 SV=1 - [HV101_HUMAN]	27.35	1	2	2	5	0	0	0	0	0	0	0	0	0	0	0	0	0	0	0	0	0	0
P15090	Fatty acid-binding protein, adipocyte OS=Homo sapiens GN=FABP4 PE=1 SV=3 - [FABP4_HUMAN]	27.27	1	2	2	4	0	0	0	0	0	1.6161e+07	0	0	0	0	0	0	0	0	0	0	0	0																					5.12631	27.27	2	4
P01779	Ig heavy chain V-III region TUR OS=Homo sapiens PE=1 SV=1 - [HV318_HUMAN]	26.72	1	2	2	124	2581266796	0	1379301125	0	0	0	0	0	2864758143	0	0	1264930040	0	0	0	2533483948	0	855783986	36.1021	26.72	2	22					33.8127	26.72	2	22
Q9H4G4	Golgi-associated plant pathogenesis-related protein 1 OS=Homo sapiens GN=GLIPR2 PE=1 SV=3 - [GAPR1_HUMAN]	26.62	1	3	3	15	0	0	2.18741e+07	0	1.45135e+07	0	0	2.5881e+07	2.01372e+07	0	0	0	0	4.31559e+07	0	0	0	0									7.35031	16.88	2	3					3.88204	16.88	2	2
Q04756	Hepatocyte growth factor activator OS=Homo sapiens GN=HGFAC PE=1 SV=1 - [HGFA_HUMAN]	26.56	1	12	12	83	0	0	7.89498e+08	442418818	9.96454e+07	0	0	6.64752e+07	9.23432e+07	86284234	74309076	0	0	1.47743e+08	1.47917e+08	7.1027e+07	0	0									24.9316	18.93	8	11	17.783	9.47	4	7	7.29146	7.48	3	3
P23142	Fibulin-1 OS=Homo sapiens GN=FBLN1 PE=1 SV=4 - [FBLN1_HUMAN]	26.32	1	15	15	67	0	0	7.41132e+08	0	1.18752e+08	0	0	58794738	2.38874e+08	0	0	317963347	0	3.17428e+08	140219253	0	0	0									11.8365	15.08	7	10					7.59	7.82	4	4
Q15166	Serum paraoxonase/lactonase 3 OS=Homo sapiens GN=PON3 PE=1 SV=3 - [PON3_HUMAN]	26.27	1	6	8	32	0	0	0	7.86732e+07	134948772	9.94868e+07	74465263	0	0	2.56922e+08	0	0	3.04566e+08	384379255	58248749	0	0	0													2.85662	13.56	4	4	0	9.32	3	5	7.63603	18.64	5	6	0
P09211	Glutathione S-transferase P OS=Homo sapiens GN=GSTP1 PE=1 SV=2 - [GSTP1_HUMAN]	26.19	1	3	3	13	0	0	0	1.47725e+07	0	2.4759e+07	0	3.73587e+07	0	0	0	0	0	0	0	0	2.51049e+07	0													2.7333	17.14	2	2					2.66939	17.14	2	3
Q9UK55	Protein Z-dependent protease inhibitor OS=Homo sapiens GN=SERPINA10 PE=1 SV=1 - [ZPI_HUMAN]	26.13	1	9	9	68	0	0	302551914	141064584	0	137718874	0	227214430	86738447	0	1.25237e+08	193474477	33473593	1.48265e+08	1.28214e+08	0	0	0									13.2703	7.21	2	6	5.68139	11.26	4	5					7.34362	5.86	2	4
P04433	Ig kappa chain V-III region VG (Fragment) OS=Homo sapiens PE=1 SV=1 - [KV309_HUMAN]	26.09	1	2	2	272	6393852200	0	3.46213e+09	900615560	4.25178e+09	2027800707	3.86451e+08	4.4832e+09	5154864681	12234118084	1.20181e+10	5669721346	6519909956	4155934923	11669789686	4234678937	4351087264	2.52755e+08	4.95494	26.09	2	14					7.7211	26.09	2	17	25.0026	26.09	2	18	25.7134	26.09	2	16	13.7473	26.09	2	11	25.6171
P08519	Apolipoprotein(a) OS=Homo sapiens GN=LPA PE=1 SV=1 - [APOA_HUMAN]	25.31	1	3	3	23	0	0	1.97602e+08	824518	0	0	0	237530570	237530570	4.24737e+07	0	2.2501e+07	0	243268651	0	0	0	6.17135e+06									5.40957	17.02	2	4	2.25201	17.02	2	2
Q6EMK4	Vasorin OS=Homo sapiens GN=VASN PE=1 SV=1 - [VASN_HUMAN]	25.26	1	10	10	26	0	107200000	0	0	0	0	0	0	3.04785e+08	0	0	0	0	97499725	0	0	0	0					5.82	6.54	2	4	6.04529	6.69	2	4
Q9NZP8	Complement C1r subcomponent-like protein OS=Homo sapiens GN=C1RL PE=1 SV=2 - [C1RL_HUMAN]	25.26	1	7	9	113	0	92380000	4.40708e+08	369905734	4.90205e+08	1.61146e+08	130127268	3.40254e+08	8.63013e+08	2.4387e+08	9.62265e+07	1.94888e+08	0	5.3527e+08	3.62668e+08	0	1.29908e+08	123304539					7.11	9.45	4	4	18.6387	12.94	5	10	23.0893	13.76	5	9	18.268	11.29	4	8	11.4908	12.32	4	6	5.50218
P60174	Triosephosphate isomerase OS=Homo sapiens GN=TPI1 PE=1 SV=3 - [TPIS_HUMAN]	24.83	1	5	5	9	0	0	0	0	0	0	0	1.99632e+07	2.92835e+07	0	0	0	0	0	0	0	33540074	0
P01624	Ig kappa chain V-III region POM OS=Homo sapiens PE=1 SV=1 - [KV306_HUMAN]	24.77	1	1	2	9	0	0	0	0	0	0	0	0	0	353065211	13384695488	0	65720826	0	0	0	0	0
P31947	14-3-3 protein sigma OS=Homo sapiens GN=SFN PE=1 SV=1 - [1433S_HUMAN]	24.6	3	3	6	10	0	0	2.06032e+07	8.26686e+06	0	4.17089e+07	0	0	0	0	0	0	0	0	0	0	0	0									1.83942	7.26	2	2	4.99382	20.56	5	6					2.40351	7.26	2	2
P01769	Ig heavy chain V-III region GA OS=Homo sapiens PE=1 SV=1 - [HV308_HUMAN]	24.59	1	1	2	4	0	0	506840459	0	0	0	0	0	0	0	0	0	0	0	0	0	0	0									8.84636	24.59	2	4
P04180	Phosphatidylcholine-sterol acyltransferase OS=Homo sapiens GN=LCAT PE=1 SV=1 - [LCAT_HUMAN]	24.55	1	6	6	21	0	0	0	5.1856e+07	0	101179202	0	68132347	0	0	0	4.67189e+07	0	0	0	0	0	0													5.80925	5.68	2	4					9.91705	10	3	4
P61769	Beta-2-microglobulin OS=Homo sapiens GN=B2M PE=1 SV=1 - [B2MG_HUMAN]	24.37	1	4	4	34	0	0	0	57860958	5.55595e+07	1.26461e+08	0	3.92693e+07	0	0	2.69902e+07	0	0	1.1761e+07	7.93601e+07	0	0	0													1.68787	16.81	2	2	2.43152	13.45	2	4	6.10023	19.33	2	4
Q14520	Hyaluronan-binding protein 2 OS=Homo sapiens GN=HABP2 PE=1 SV=1 - [HABP2_HUMAN]	23.93	1	14	14	59	0	0	9.11992e+08	800629006	2.20485e+08	43003815	0	4.30035e+08	7.35813e+08	0	3.68873e+08	0	9543528	555477068	183274752	0	73809904	0									3.61747	11.07	5	9	2.35951	3.57	2	3	3.76246	5.89	3	4	4.33008	3.57	2	2
P00742	Coagulation factor X OS=Homo sapiens GN=F10 PE=1 SV=2 - [FA10_HUMAN]	23.77	1	10	10	80	0	0	5.25841e+08	268150843	2.2666e+08	0	6.60599e+07	3.30241e+08	3.20541e+08	0	0	6.26866e+08	52273186	3.54091e+08	2.50689e+08	1.2367e+08	46128892	5.76701e+07									16.9273	9.63	4	6	9.05379	11.27	4	6	8.25661	9.63	5	5					9.50985
P05109	Protein S100-A8 OS=Homo sapiens GN=S100A8 PE=1 SV=1 - [S10A8_HUMAN]	23.66	1	2	2	11	0	0	0	5.19088e+07	0	0	0	3.97965e+07	0	0	0	0	0	4.10485e+07	0	0	0	0													4.31818	23.66	2	4
P63241	Eukaryotic translation initiation factor 5A-1 OS=Homo sapiens GN=EIF5A PE=1 SV=2 - [IF5A1_HUMAN]	23.38	1	2	2	2	0	0	0	0	0	0	0	4.74988e+06	0	0	0	0	0	0	0	0	0	0
P04406	Glyceraldehyde-3-phosphate dehydrogenase OS=Homo sapiens GN=GAPDH PE=1 SV=3 - [G3P_HUMAN]	23.28	1	6	6	31	0	14550000	0	0	0	0	0	0	0	5.8381e+07	0	0	3.99286e+07	0	0	0	1.32956e+08	31816771					7.85	12.84	3	5
P17931	Galectin-3 OS=Homo sapiens GN=LGALS3 PE=1 SV=5 - [LEG3_HUMAN]	23.2	1	5	5	13	0	0	7.42167e+06	7.00105e+06	0	2.60387e+07	0	0	0	0	0	0	0	0	0	0	0	0									0	7.2	2	2	0	14.8	3	3					7.59688	23.2	5	8
Q92820	Gamma-glutamyl hydrolase OS=Homo sapiens GN=GGH PE=1 SV=2 - [GGH_HUMAN]	22.96	1	5	5	9	0	26510000	0	0	0	0	0	0	0	0	0	0	0	0	0	0	0	0					2.3	6.92	2	2
P81605	Dermcidin OS=Homo sapiens GN=DCD PE=1 SV=2 - [DCD_HUMAN]	22.73	1	2	2	3	0	0	1.61982e+07	0	0	0	0	0	0	0	0	0	0	0	0	0	0	0									0	22.73	2	3
Q15113	Procollagen C-endopeptidase enhancer 1 OS=Homo sapiens GN=PCOLCE PE=1 SV=2 - [PCOC1_HUMAN]	22.72	1	7	7	13	0	0	0	0	0	0	0	0	0	0	0	0	0	0	0	0	0	0
P01743	Ig heavy chain V-I region HG3 OS=Homo sapiens PE=4 SV=1 - [HV102_HUMAN]	22.22	1	2	2	40	0	0	224886639	127751830	0	0	0	2.07956e+08	2.07956e+08	181845790	0	0	141096536	1.78523e+08	0	0	2.83108e+08	0									10.1478	22.22	2	7	9.89278	22.22	2	6
P27482	Calmodulin-like protein 3 OS=Homo sapiens GN=CALML3 PE=1 SV=2 - [CALL3_HUMAN]	22.15	1	2	2	2	0	0	0	3.9874e+06	0	0	0	0	0	0	0	0	0	0	0	0	0	0													0	22.15	2	2
Q8N1N4	Keratin, type II cytoskeletal 78 OS=Homo sapiens GN=KRT78 PE=2 SV=2 - [K2C78_HUMAN]	22.12	1	8	10	30	3.52959e+07	34590000	2.93969e+07	5.66853e+07	0	0	0	0	0	0	0	0	0	0	0	0	0	0	0	10.96	5	5	5.37	14.81	7	7	2.11188	9.62	4	10	0	5.77	2	8
P43251	Biotinidase OS=Homo sapiens GN=BTD PE=1 SV=2 - [BTD_HUMAN]	22.1	1	8	8	95	288427957	0	6.5229e+08	6.86146e+08	2.2839e+08	0	0	240611172	2.11412e+08	9.39095e+07	0	2.21698e+08	0	1.61715e+08	0	1.02079e+08	112160575	5.15548e+07	3.26708	4.24	2	4					16.7707	14	5	10	16.2255	12.15	4	8	9.37226	9.21	4	6
P07451	Carbonic anhydrase 3 OS=Homo sapiens GN=CA3 PE=1 SV=3 - [CAH3_HUMAN]	21.92	1	5	5	10	0	0	2.49877e+07	0	0	0	0	0	0	0	0	208195501	0	0	0	0	0	0									6.07087	18.46	4	5
P19105	Myosin regulatory light chain 12A OS=Homo sapiens GN=MYL12A PE=1 SV=2 - [ML12A_HUMAN]	21.64	3	3	3	5	0	0	0	0	0	0	0	1.99162e+07	0	0	0	6505591	0	0	0	0	0	0
P62805	Histone H4 OS=Homo sapiens GN=HIST1H4A PE=1 SV=2 - [H4_HUMAN]	21.36	1	2	2	5	0	0	0	1.0907e+07	0	0	0	3.97595e+07	0	0	0	0	0	0	0	0	0	0													1.90435	21.36	2	2
P48740	Mannan-binding lectin serine protease 1 OS=Homo sapiens GN=MASP1 PE=1 SV=3 - [MASP1_HUMAN]	21.32	1	9	10	16	0	0	4.13368e+08	0	0	0	0	0	0	0	0	0	0	0	0	0	0	0									4.36396	7.44	4	5
P01762	Ig heavy chain V-III region TRO OS=Homo sapiens PE=1 SV=1 - [HV301_HUMAN]	21.31	1	1	2	713	0	0	0	0	0	0	0	0	0	0	7.45038e+09	0	0	0	9946549698	0	0	0
P02747	Complement C1q subcomponent subunit C OS=Homo sapiens GN=C1QC PE=1 SV=3 - [C1QC_HUMAN]	21.22	1	4	4	93	0	59470000	2.36917e+07	7.90054e+08	0	3.74929e+08	2.98415e+07	2.02171e+08	2.05619e+08	8.25093e+07	0	0	2.6155e+07	0	2.4536e+08	1.06569e+08	3.56231e+07	0					1.78	11.02	2	2	11.1433	21.22	4	10	9.5703	13.88	3	7					9.58437	21.22	4	6	20.8225
Q12805	EGF-containing fibulin-like extracellular matrix protein 1 OS=Homo sapiens GN=EFEMP1 PE=1 SV=2 - [FBLN3_HUMAN]	21.1	1	8	8	14	0	0	0	0	0	0	0	0	0	0	0	0	0	0	0	0	0	0
P12035	Keratin, type II cytoskeletal 3 OS=Homo sapiens GN=KRT3 PE=1 SV=3 - [K2C3_HUMAN]	21.02	1	5	14	17	0	0	6.07329e+07	0	0	0	0	0	0	0	0	0	0	1.61045e+07	0	0	0	0									9.72001	15.29	11	13
P02741	C-reactive protein OS=Homo sapiens GN=CRP PE=1 SV=1 - [CRP_HUMAN]	20.98	1	6	6	52	1.96255e+08	329700000	0	0	0	0	1.69468e+07	3.69697e+08	4.28793e+08	0	0	0	0	0	0	0	0	3.53011e+08	3.4345	9.82	2	4	16.94	14.29	3	11																	1.75812
P04792	Heat shock protein beta-1 OS=Homo sapiens GN=HSPB1 PE=1 SV=2 - [HSPB1_HUMAN]	20.98	1	3	3	4	3.37862e+07	0	0	9.33189e+06	0	0	0	0	0	0	0	0	0	0	0	0	0	0	1.88388	12.68	2	2									4.01388	13.17	2	2
P01772	Ig heavy chain V-III region KOL OS=Homo sapiens PE=1 SV=1 - [HV311_HUMAN]	20.63	1	2	3	12	0	0	0	0	0	0	0	0	0	0	0	0	0	0	0	67522482	0	0
P02746	Complement C1q subcomponent subunit B OS=Homo sapiens GN=C1QB PE=1 SV=3 - [C1QB_HUMAN]	20.55	1	4	4	31	0	0	0	0	0	0	3.62576e+07	9.94815e+07	9.26468e+07	6.52567e+07	0	0	0	0	0	0	0	0																									8.29708
Q86UD1	Out at first protein homolog OS=Homo sapiens GN=OAF PE=2 SV=1 - [OAF_HUMAN]	20.51	1	4	4	6	0	0	0	8.91211e+07	0	129595824	0	0	0	0	0	0	0	0	0	0	0	0													4.55458	9.52	2	2					5.01441	20.51	4	4
O60844	Zymogen granule membrane protein 16 OS=Homo sapiens GN=ZG16 PE=1 SV=2 - [ZG16_HUMAN]	20.36	1	2	2	2	0	0	7.79476e+06	0	0	0	0	0	0	0	0	0	0	0	0	0	0	0									2.24335	20.36	2	2
Q9UBG3	Cornulin OS=Homo sapiens GN=CRNN PE=1 SV=1 - [CRNN_HUMAN]	20.2	1	6	6	6	1.81622e+07	0	0	0	0	0	0	0	0	0	0	0	0	0	0	0	0	0	6.37807	20.2	6	6
Q7Z794	Keratin, type II cytoskeletal 1b OS=Homo sapiens GN=KRT77 PE=2 SV=3 - [K2C1B_HUMAN]	20.07	1	8	11	53	0	4023000000	0	0	0	0	0	0	0	0	0	0	0	0	0	0	0	0					53.33	20.07	11	53
P16035	Metalloproteinase inhibitor 2 OS=Homo sapiens GN=TIMP2 PE=1 SV=2 - [TIMP2_HUMAN]	20	1	4	4	4	0	0	0	2.1009e+07	0	3.08315e+07	0	0	0	0	0	0	0	0	0	0	0	0													0	15.91	2	2					4.6668	10.91	2	2
P07203	Glutathione peroxidase 1 OS=Homo sapiens GN=GPX1 PE=1 SV=4 - [GPX1_HUMAN]	19.7	1	3	3	4	0	0	0	0	0	0	0	1.79783e+07	0	0	0	0	0	0	0	0	0	0
P04207	Ig kappa chain V-III region CLL OS=Homo sapiens PE=1 SV=2 - [KV308_HUMAN]	19.38	1	1	2	93	0	417500000	2797958422	0	5157000400	2397341614	0	0	7509260495	0	0	5.66752e+09	65720826	4425613084	10155792351	8477175406	0	0					3.45	19.38	2	5	12.8132	19.38	2	16					8.63263	19.38	2	10	3.6431	19.38	2	8
P04070	Vitamin K-dependent protein C OS=Homo sapiens GN=PROC PE=1 SV=1 - [PROC_HUMAN]	18.87	1	5	5	23	0	0	9.86642e+07	68156746	0	0	0	5.44784e+07	77152756	0	0	0	0	0	0	0	0	0									8.36995	14.97	3	6	7.35898	14.97	3	5
Q15404	Ras suppressor protein 1 OS=Homo sapiens GN=RSU1 PE=1 SV=3 - [RSU1_HUMAN]	18.41	1	4	4	6	0	0	0	0	0	0	0	3.52265e+07	0	0	0	0	0	0	0	0	0	0
Q6UWP8	Suprabasin OS=Homo sapiens GN=SBSN PE=2 SV=2 - [SBSN_HUMAN]	18.31	1	3	3	4	0	3275000	1.47706e+06	0	0	0	0	0	0	0	0	0	0	0	0	0	0	0					3.05	9.15	2	2	2.06571	15.25	2	2
P60660	Myosin light polypeptide 6 OS=Homo sapiens GN=MYL6 PE=1 SV=2 - [MYL6_HUMAN]	17.88	1	2	2	2	0	0	0	0	0	0	0	2.53655e+07	0	0	0	0	0	0	0	0	0	0
P59998	Actin-related protein 2/3 complex subunit 4 OS=Homo sapiens GN=ARPC4 PE=1 SV=3 - [ARPC4_HUMAN]	17.86	1	3	3	5	0	0	0	0	0	1.27562e+07	0	1.9368e+07	0	0	0	0	0	0	0	0	0	0																					5.27162	17.86	3	3
Q9NQ79	Cartilage acidic protein 1 OS=Homo sapiens GN=CRTAC1 PE=1 SV=2 - [CRAC1_HUMAN]	17.85	1	8	8	13	0	0	159922531	0	0	0	0	0	0	0	0	0	0	1.20614e+08	0	0	0	0									14.3309	15.28	7	7
O75340	Programmed cell death protein 6 OS=Homo sapiens GN=PDCD6 PE=1 SV=1 - [PDCD6_HUMAN]	17.8	1	3	3	3	0	0	0	0	0	0	0	0	0	0	0	0	0	1.40504e+07	0	0	0	0
P00491	Purine nucleoside phosphorylase OS=Homo sapiens GN=PNP PE=1 SV=2 - [PNPH_HUMAN]	17.65	1	4	4	6	0	0	0	0	0	0	0	2.26475e+07	0	0	0	0	0	0	0	0	2.49207e+07	0
Q01546	Keratin, type II cytoskeletal 2 oral OS=Homo sapiens GN=KRT76 PE=1 SV=2 - [K22O_HUMAN]	17.24	1	5	11	11	4.77633e+07	0	0	0	0	0	0	0	0	0	0	0	0	0	0	0	0	0	11.0773	17.24	11	11
P06331	Ig heavy chain V-II region ARH-77 OS=Homo sapiens PE=4 SV=1 - [HV209_HUMAN]	17.12	1	2	2	56	0	0	926053401	0	1.44821e+08	1.28399e+08	2.53157e+07	185071130	2.60223e+08	891652928	316413560	0	0	0	271304305	2.21872e+07	1179159200	0									10.3	17.12	2	8					9.75679	17.12	2	9	4.10379	17.12	2	5	1.77852
P06703	Protein S100-A6 OS=Homo sapiens GN=S100A6 PE=1 SV=1 - [S10A6_HUMAN]	16.67	1	2	2	5	0	0	0	0	61268857	0	0	0	0	0	0	0	0	4.83675e+07	0	0	0	0																	0	16.67	2	3
P20742	Pregnancy zone protein OS=Homo sapiens GN=PZP PE=1 SV=4 - [PZP_HUMAN]	16.46	1	13	18	1311	0	0	0	0	0	0	2.62467e+09	1.27789e+10	0	1.42946e+10	0	0	0	9.76193e+09	0	6.99604e+09	7.61435e+09	0																									51.4226
P01601	Ig kappa chain V-I region HK101 (Fragment) OS=Homo sapiens PE=4 SV=1 - [KV109_HUMAN]	16.24	1	2	2	2	0	0	0	0	0	0	0	0	0	0	0	0	0	0	0	0	105608564	0
Q8WUA8	Tsukushin OS=Homo sapiens GN=TSKU PE=2 SV=3 - [TSK_HUMAN]	16.15	1	3	3	4	0	0	0	0	0	0	0	0	0	0	0	0	0	0	0	0	0	56451190
P06276	Cholinesterase OS=Homo sapiens GN=BCHE PE=1 SV=1 - [CHLE_HUMAN]	16.11	1	7	7	40	0	0	157130108	8.61245e+07	5.28266e+07	0	0	67159826	62938794	0	0	64130282	0	0	0	0	130774563	8.49065e+07									12.4131	16.11	6	7	6.39844	5.32	2	3	6.64504	5.15	2	4
Q9UGM5	Fetuin-B OS=Homo sapiens GN=FETUB PE=1 SV=2 - [FETUB_HUMAN]	15.71	1	4	4	10	0	0	0	0	0	0	0	39773241	0	0	0	0	0	0	0	0	0	8.99293e+06
P30041	Peroxiredoxin-6 OS=Homo sapiens GN=PRDX6 PE=1 SV=3 - [PRDX6_HUMAN]	15.63	1	4	4	8	0	0	0	0	0	0	0	6.11576e+07	0	0	0	0	0	0	0	0	11577327	0
P02769	Serum albumin OS=Bos taurus GN=ALB PE=1 SV=4 - [ALBU_BOVIN]	15.32	1	5	9	176	0	0	0	0	0	0	0	0	0	2.19836e+11	0	0	0	0	0	0	0	0
Q13790	Apolipoprotein F OS=Homo sapiens GN=APOF PE=1 SV=2 - [APOF_HUMAN]	15.03	1	2	2	5	0	0	0	0	0	0	0	0	1.6957e+08	0	0	0	0	0	0	0	0	0
P01604	Ig kappa chain V-I region Kue OS=Homo sapiens PE=1 SV=1 - [KV112_HUMAN]	14.81	1	2	2	2	0	0	0	0	0	0	0	0	0	1.53816e+07	0	0	0	0	0	0	0	0
Q15323	Keratin, type I cuticular Ha1 OS=Homo sapiens GN=KRT31 PE=2 SV=3 - [K1H1_HUMAN]	14.66	2	4	5	7	0	0	0	0	0	0	0	0	0	0	0	0	0	0	0	4.90379e+07	0	0
Q06830	Peroxiredoxin-1 OS=Homo sapiens GN=PRDX1 PE=1 SV=1 - [PRDX1_HUMAN]	14.57	1	2	2	2	1.4512e+08	0	0	0	0	0	0	0	0	0	0	0	0	0	0	0	0	0	0	14.57	2	2
P07477	Trypsin-1 OS=Homo sapiens GN=PRSS1 PE=1 SV=1 - [TRY1_HUMAN]	14.57	1	2	2	15	0	0	1.51063e+09	0	0	0	0	0	0	0	0	0	0	0	0	0	0	0									10.8093	14.57	2	15
P62258	14-3-3 protein epsilon OS=Homo sapiens GN=YWHAE PE=1 SV=1 - [1433E_HUMAN]	14.51	3	1	3	5	0	0	2.06032e+07	0	0	3.21585e+07	0	0	0	0	0	0	0	0	0	0	0	0									1.83942	7.06	2	2									2.40351	14.51	3	3
P01702	Ig lambda chain V-I region NIG-64 OS=Homo sapiens PE=1 SV=1 - [LV104_HUMAN]	14.41	2	2	3	41	4.82495e+08	0	0	0	0	0	4.12209e+07	2.30438e+08	0	1.33493e+08	8.61975e+08	0	0	0	7.23583e+08	0	0	0	2.45561	14.41	3	7																					3.72578
P01705	Ig lambda chain V-II region NEI OS=Homo sapiens PE=1 SV=1 - [LV202_HUMAN]	14.41	1	2	2	22	0	26210000	0	7.32671e+07	0	0	0	0	0	0	1.25354e+08	0	0	1.09457e+08	0	0	0	0					12.5	14.41	2	8					4.37112	14.41	2	3
P15814	Immunoglobulin lambda-like polypeptide 1 OS=Homo sapiens GN=IGLL1 PE=1 SV=1 - [IGLL1_HUMAN]	14.08	1	2	2	4	0	1641000000	0	0	0	0	0	0	0	0	0	0	0	0	0	0	0	0					3.48	14.08	2	4
Q6NXT2	Histone H3.3C OS=Homo sapiens GN=H3F3C PE=1 SV=3 - [H3C_HUMAN]	14.07	5	2	2	2	0	0	0	0	0	0	7.07404e+07	0	0	0	0	0	0	0	0	0	0	0																									1.85898
P31944	Caspase-14 OS=Homo sapiens GN=CASP14 PE=1 SV=2 - [CASPE_HUMAN]	14.05	1	3	3	3	0	18470000	0	0	0	0	0	0	0	0	0	0	0	0	0	0	0	0					1.72	14.05	3	3
P49908	Selenoprotein P OS=Homo sapiens GN=SEPP1 PE=1 SV=3 - [SEPP1_HUMAN]	13.91	1	4	4	169	368649576	119700000	1755180907	8.30818e+08	1.66644e+08	914883683	3.94208e+08	868315480	1075575376	7.84895e+08	645978492	0	303187568	2.89976e+08	3.41914e+08	6.32576e+08	619133289	700532965	1.73719	8.4	2	5	2.64	7.87	2	2	40.4056	8.4	2	16	28.4263	8.4	2	11	12.6416	11.81	3	6	25.8254	8.4	2	11	39.7384
P05451	Lithostathine-1-alpha OS=Homo sapiens GN=REG1A PE=1 SV=3 - [REG1A_HUMAN]	13.86	2	2	2	2	0	0	1.37939e+07	0	0	0	0	0	0	0	0	0	0	0	0	0	0	0									1.68269	13.86	2	2
P04279	Semenogelin-1 OS=Homo sapiens GN=SEMG1 PE=1 SV=2 - [SEMG1_HUMAN]	13.85	1	4	4	5	0	0	0	0	0	0	0	0	0	0	0	0	0	0	1.94152e+08	0	0	0
O75882	Attractin OS=Homo sapiens GN=ATRN PE=1 SV=2 - [ATRN_HUMAN]	13.79	2	18	18	102	293667266	0	444430242	2.08596e+08	1.12581e+08	228794328	143390108	2.23503e+08	2.23503e+08	221634981	2.2196e+08	0	186121756	1.81923e+08	277122722	9.71326e+07	1.56631e+08	1.33943e+08	1.9091	4.48	5	5					8.59171	3.57	5	7	4.95401	2.52	3	3	9.91959	5.11	6	7	10.7266	3.85	5	7	4.12873
P04211	Ig lambda chain V region 4A OS=Homo sapiens PE=4 SV=1 - [LV001_HUMAN]	13.68	1	2	2	7	0	0	0	0	0	117094425	4.8385e+07	3.1277e+07	0	0	0	0	0	0	0	0	0	0																					0	13.68	2	2	0
P06732	Creatine kinase M-type OS=Homo sapiens GN=CKM PE=1 SV=2 - [KCRM_HUMAN]	13.65	1	3	3	3	0	0	0	0	0	0	0	0	0	0	0	0	0	0	0	0	0	0
O75396	Vesicle-trafficking protein SEC22b OS=Homo sapiens GN=SEC22B PE=1 SV=4 - [SC22B_HUMAN]	13.49	1	3	3	7	0	0	0	0	0	308599152	0	0	70333568	0	0	0	0	0	0	0	0	0																					1.65039	13.49	3	5
P02745	Complement C1q subcomponent subunit A OS=Homo sapiens GN=C1QA PE=1 SV=2 - [C1QA_HUMAN]	13.47	1	2	2	4	0	0	0	0	0	0	0	0	0	4.79359e+07	0	0	0	0	0	0	0	0
Q92928	Putative Ras-related protein Rab-1C OS=Homo sapiens GN=RAB1C PE=5 SV=2 - [RAB1C_HUMAN]	13.43	3	2	2	2	0	0	0	0	0	0	0	2.04965e+07	0	0	0	0	0	0	0	0	0	0
P01824	Ig heavy chain V-II region WAH OS=Homo sapiens PE=1 SV=1 - [HV206_HUMAN]	13.18	1	2	2	2	0	0	0	0	0	48295877	0	0	0	0	0	0	0	0	0	0	0	0																					1.8613	13.18	2	2
P03951	Coagulation factor XI OS=Homo sapiens GN=F11 PE=1 SV=1 - [FA11_HUMAN]	12.64	1	6	7	21	0	0	2.49594e+08	0	0	7.15516e+07	0	113537591	0	69620378	0	109446845	0	0	1.82149e+08	0	316362123	4.49316e+07									5.62581	4.64	2	2									4.56118	6.4	3	3
P31025	Lipocalin-1 OS=Homo sapiens GN=LCN1 PE=1 SV=1 - [LCN1_HUMAN]	12.5	1	2	2	2	0	0	1.43719e+07	0	0	0	0	0	0	0	0	0	0	0	0	0	0	0									2.47651	12.5	2	2
P07355	Annexin A2 OS=Homo sapiens GN=ANXA2 PE=1 SV=2 - [ANXA2_HUMAN]	12.39	1	3	3	3	1.40413e+07	0	0	0	0	0	0	0	0	0	0	0	0	0	0	0	0	0	3.84482	12.39	3	3
P12955	Xaa-Pro dipeptidase OS=Homo sapiens GN=PEPD PE=1 SV=3 - [PEPD_HUMAN]	12.17	1	4	4	9	0	0	1.2817e+08	0	0	0	0	0	7.81238e+07	0	0	0	0	0	0	0	0	0									7.93199	6.09	3	4
P00740	Coagulation factor IX OS=Homo sapiens GN=F9 PE=1 SV=2 - [FA9_HUMAN]	12.15	1	5	5	40	0	0	6.26461e+08	2.55921e+08	2.47081e+08	329857572	0	2.59134e+08	2.87203e+08	0	0	0	0	0	349393576	9.10325e+07	90074812	0									9.13022	7.16	3	7	8.48948	6.94	3	5	5.37869	4.34	2	3	6.10084	4.34	2	5
Q9NSB2	Keratin, type II cuticular Hb4 OS=Homo sapiens GN=KRT84 PE=2 SV=2 - [KRT84_HUMAN]	12	1	6	6	8	1.09462e+07	0	0	0	0	0	0	0	0	0	0	0	0	0	0	3.07639e+07	0	0	3.29318	5	3	3
P30044	Peroxiredoxin-5, mitochondrial OS=Homo sapiens GN=PRDX5 PE=1 SV=4 - [PRDX5_HUMAN]	11.68	1	2	2	2	0	0	0	0	0	0	0	1.1324e+07	0	0	0	0	0	0	0	0	0	0
O95678	Keratin, type II cytoskeletal 75 OS=Homo sapiens GN=KRT75 PE=1 SV=2 - [K2C75_HUMAN]	11.62	1	2	7	23	0	0	0	0	0	7.10104e+07	0	1.49485e+08	0	0	0	0	0	0	0	0	0	0																					3.39386	8.71	4	8
Q9HDC9	Adipocyte plasma membrane-associated protein OS=Homo sapiens GN=APMAP PE=1 SV=2 - [APMAP_HUMAN]	11.54	1	3	3	5	0	0	0	0	0	0	0	0	0	0	0	0	0	0	0	0	0	0
P35443	Thrombospondin-4 OS=Homo sapiens GN=THBS4 PE=1 SV=2 - [TSP4_HUMAN]	11.45	1	6	8	63	0	0	2.54519e+08	1.16493e+07	33832521	9.9942e+07	1.66098e+07	4.62122e+07	3.70215e+07	0	2.33165e+08	1.99303e+08	0	3.80835e+07	0	0	0	0									8.85357	7.28	5	10	0	4.89	3	5	4.17353	4.27	3	4	11.5945	7.39	5	9	2.42398
Q9H8L6	Multimerin-2 OS=Homo sapiens GN=MMRN2 PE=1 SV=2 - [MMRN2_HUMAN]	11.38	1	7	8	35	0	0	3.67586e+07	5.32482e+07	6.06969e+07	6.12379e+07	0	6.94622e+07	6.0342e+07	0	1.91184e+08	0	0	57643634	8.80819e+07	0	0	0									2.54339	3.79	2	3	3.95278	4.74	3	3	3.64569	3.06	2	3	5.27825	2.21	2	3
P00568	Adenylate kinase isoenzyme 1 OS=Homo sapiens GN=AK1 PE=1 SV=3 - [KAD1_HUMAN]	11.34	1	2	2	2	0	0	0	0	0	0	0	7.40303e+06	0	0	0	0	0	0	0	0	0	0
O00299	Chloride intracellular channel protein 1 OS=Homo sapiens GN=CLIC1 PE=1 SV=4 - [CLIC1_HUMAN]	11.2	1	2	2	6	0	0	0	0	0	0	0	3.42235e+07	0	0	0	0	0	0	0	0	2.95879e+07	0
P49822	Serum albumin OS=Canis lupus familiaris GN=ALB PE=1 SV=3 - [ALBU_CANLF]	11.18	1	4	7	38	0	0	0	0	0	0	0	0	0	96355043324	0	0	0	0	0	0	0	0
O00187	Mannan-binding lectin serine protease 2 OS=Homo sapiens GN=MASP2 PE=1 SV=4 - [MASP2_HUMAN]	11.08	1	8	8	176	6.28913e+07	0	249439786	1.31204e+08	7.19195e+07	2.96362e+08	0	1.01379e+08	1.68237e+08	0	3.72979e+08	4.87432e+08	118332399	7.21145e+07	1.15836e+08	0	5.43577e+07	0	18.3917	7.87	5	13					51.6078	11.08	8	34	32.6229	8.89	7	19	14.1861	5.54	3	9	21.2968	7.14	4	12
Q9UBQ6	Exostosin-like 2 OS=Homo sapiens GN=EXTL2 PE=1 SV=1 - [EXTL2_HUMAN]	10.91	1	2	2	2	0	0	0	0	0	0	0	0	0	0	0	0	0	0	0	0	0	0
P04438	Ig heavy chain V-II region SESS OS=Homo sapiens PE=2 SV=1 - [HV208_HUMAN]	10.88	1	2	2	5	0	0	0	0	0	0	0	0	0	0	0	0	0	0	6.00989e+08	0	0	0
P48594	Serpin B4 OS=Homo sapiens GN=SERPINB4 PE=1 SV=2 - [SPB4_HUMAN]	10.77	1	3	3	4	0	0	0	1.29315e+07	0	0	0	0	0	0	0	0	0	0	0	0	0	0													2.30285	10.77	3	4
P11597	Cholesteryl ester transfer protein OS=Homo sapiens GN=CETP PE=1 SV=2 - [CETP_HUMAN]	10.75	1	4	4	9	0	0	37099457	0	1.24925e+07	0	0	0	4.04419e+07	0	0	0	0	0	0	0	0	0									2.20291	4.87	2	2					2.14815	5.68	2	2
Q14964	Ras-related protein Rab-39A OS=Homo sapiens GN=RAB39A PE=2 SV=2 - [RB39A_HUMAN]	10.6	1	2	2	3	0	0	0	0	0	0	0	1.51217e+08	0	0	0	0	0	0	0	0	0	0
P07988	Pulmonary surfactant-associated protein B OS=Homo sapiens GN=SFTPB PE=1 SV=3 - [PSPB_HUMAN]	10.5	1	3	3	10	0	0	1.75762e+07	0	0	0	0	0	0	0	0	0	0	0	0	0	0	5.97435e+07									8.87721	10.5	3	5
O95497	Pantetheinase OS=Homo sapiens GN=VNN1 PE=1 SV=2 - [VNN1_HUMAN]	10.33	1	2	2	2	0	0	0	0	0	0	0	202458921	0	0	0	0	0	0	0	0	0	0
Q9UHG3	Prenylcysteine oxidase 1 OS=Homo sapiens GN=PCYOX1 PE=1 SV=3 - [PCYOX_HUMAN]	10.3	1	3	3	4	0	0	0	0	0	0	0	0	0	0	0	0	0	0	0	0	0	0
P36222	Chitinase-3-like protein 1 OS=Homo sapiens GN=CHI3L1 PE=1 SV=2 - [CH3L1_HUMAN]	10.18	1	2	2	2	0	0	0	0	0	0	0	0	0	0	0	0	0	0	0	0	0	0
Q8N9P0	Putative uncharacterized protein FLJ36797 OS=Homo sapiens PE=5 SV=1 - [YF006_HUMAN]	9.83	1	2	2	3	0	0	0	2.18619e+06	0	0	0	0	0	0	0	0	0	0	0	0	0	0													0	9.83	2	3
P16930	Fumarylacetoacetase OS=Homo sapiens GN=FAH PE=1 SV=2 - [FAAA_HUMAN]	9.79	1	3	3	4	0	0	0	0	0	0	0	0	0	0	0	0	0	0	0	0	0	0
P23284	Peptidyl-prolyl cis-trans isomerase B OS=Homo sapiens GN=PPIB PE=1 SV=2 - [PPIB_HUMAN]	9.72	1	2	2	3	0	0	0	0	0	7.95539e+06	0	0	0	0	0	0	0	0	0	0	0	0																					0	9.72	2	3
P00338	L-lactate dehydrogenase A chain OS=Homo sapiens GN=LDHA PE=1 SV=2 - [LDHA_HUMAN]	9.64	1	2	3	3	0	0	0	1.09157e+07	0	0	0	0	0	0	0	0	0	0	0	0	0	0													6.04184	9.64	3	3
P12259	Coagulation factor V OS=Homo sapiens GN=F5 PE=1 SV=4 - [FA5_HUMAN]	9.58	1	15	16	51	0	0	0	0	0	0	0	96587584	1.0917e+08	0	1.38324e+07	4.61177e+07	0	1.13781e+08	0	0	0	0
Q6UX71	Plexin domain-containing protein 2 OS=Homo sapiens GN=PLXDC2 PE=1 SV=1 - [PXDC2_HUMAN]	9.45	1	3	3	3	0	0	0	0	0	0	0	0	9.49205e+07	0	0	0	0	0	0	0	0	0
P07996	Thrombospondin-1 OS=Homo sapiens GN=THBS1 PE=1 SV=2 - [TSP1_HUMAN]	9.06	1	7	7	39	0	0	0	3.12047e+06	0	0	0	5.52988e+07	9.36357e+06	0	24216708	1.25645e+08	0	1.22622e+08	0	0	3.75845e+07	0													2.09304	2.99	2	2
P27918	Properdin OS=Homo sapiens GN=CFP PE=1 SV=2 - [PROP_HUMAN]	8.96	1	3	3	6	0	0	0	0	0	0	0	0	0	0	0	0	0	0	0	0	0	104736118
P33151	Cadherin-5 OS=Homo sapiens GN=CDH5 PE=1 SV=5 - [CADH5_HUMAN]	8.93	1	6	6	13	0	190400000	0	0	0	0	92675566	0	7.32109e+07	0	0	0	0	0	0	0	0	0					1.99	2.93	2	2																	3.55541
Q96EZ4	Myeloma-overexpressed gene protein OS=Homo sapiens GN=MYEOV PE=2 SV=2 - [MYEOV_HUMAN]	8.31	1	2	2	2	0	0	0	0	98707669	0	0	0	0	0	0	0	0	0	0	0	0	0																	0	8.31	2	2
Q5T013	Putative hydroxypyruvate isomerase OS=Homo sapiens GN=HYI PE=1 SV=2 - [HYI_HUMAN]	8.3	1	1	2	3	0	0	0	185983108	0	0	0	0	0	0	0	0	0	0	0	0	0	0													1.64143	8.3	2	3
Q92963	GTP-binding protein Rit1 OS=Homo sapiens GN=RIT1 PE=1 SV=1 - [RIT1_HUMAN]	8.22	1	2	2	2	0	0	0	0	0	0	0	0	0	0	2854813140	0	0	0	0	0	0	0
Q96LP2	Protein FAM81B OS=Homo sapiens GN=FAM81B PE=2 SV=3 - [FA81B_HUMAN]	8.19	1	3	3	12	2.36107e+09	0	0	0	0	0	0	0	0	0	1.62443e+08	0	0	0	4228694148	0	0	0	1.73212	4.87	2	6
P49747	Cartilage oligomeric matrix protein OS=Homo sapiens GN=COMP PE=1 SV=2 - [COMP_HUMAN]	8.19	1	3	5	8	0	0	2.28053e+08	0	0	0	0	0	0	0	0	0	0	0	0	0	0	0									2.33586	5.94	4	5
Q9BT92	Trichoplein keratin filament-binding protein OS=Homo sapiens GN=TCHP PE=1 SV=1 - [TCHP_HUMAN]	8.03	1	3	3	8	0	0	0	0	0	0	0	0	0	0	182518312	0	0	0	0	0	0	0
A5A6I5	Fructose-bisphosphate aldolase A OS=Pan troglodytes GN=ALDOA PE=2 SV=1 - [ALDOA_PANTR]	7.97	2	2	2	3	0	0	0	0	0	0	0	0	0	0	0	0	0	0	0	0	0	0
A6NMB1	Sialic acid-binding Ig-like lectin 16 OS=Homo sapiens GN=SIGLEC16 PE=2 SV=3 - [SIG16_HUMAN]	7.9	1	2	3	34	0	0	53162648256	0	10222478550	0	0	2.57415e+08	0	0	4587026244	0	0	0	30843472778	0	0	0									1.66537	5.82	2	11					3.24658	5.82	2	8
Q99456	Keratin, type I cytoskeletal 12 OS=Homo sapiens GN=KRT12 PE=1 SV=1 - [K1C12_HUMAN]	7.69	1	2	3	5	0	0	0	0	0	0	0	0	0	0	0	17673190	0	0	0	0	0	0
Q9BX97	Plasmalemma vesicle-associated protein OS=Homo sapiens GN=PLVAP PE=2 SV=1 - [PLVAP_HUMAN]	7.69	1	2	2	3	0	0	0	0	0	0	0	0	0	0	0	95429864	0	0	0	0	0	0
O75683	Surfeit locus protein 6 OS=Homo sapiens GN=SURF6 PE=1 SV=3 - [SURF6_HUMAN]	7.48	1	2	2	2	0	0	0	0	0	0	0	0	0	0	0	0	0	0	0	0	0	49698385
Q8TF74	WAS/WASL-interacting protein family member 2 OS=Homo sapiens GN=WIPF2 PE=1 SV=1 - [WIPF2_HUMAN]	7.27	1	3	3	4	0	0	0	0	0	0	0	0	0	0	0	0	0	0	0	0	0	0	0	4.77	2	2
A8MQ27	E3 ubiquitin-protein ligase NEURL1B OS=Homo sapiens GN=NEURL1B PE=1 SV=1 - [NEU1B_HUMAN]	7.21	1	3	3	8	0	0	0	0	0	0	0	0	5.95537e+07	0	0	0	0	0	0	0	0	0																					0	4.5	2	3
Q9NQZ6	Zinc finger C4H2 domain-containing protein OS=Homo sapiens GN=ZC4H2 PE=1 SV=1 - [ZC4H2_HUMAN]	7.14	1	2	2	2	4.56177e+07	0	0	0	0	0	0	0	0	0	0	0	0	0	0	0	0	0	0	7.14	2	2
P07359	Platelet glycoprotein Ib alpha chain OS=Homo sapiens GN=GP1BA PE=1 SV=2 - [GP1BA_HUMAN]	7.06	1	3	3	7	0	0	0	0	0	0	0	0	0	0	0	0	0	2.1797e+08	0	0	0	0
Q86VZ4	Low-density lipoprotein receptor-related protein 11 OS=Homo sapiens GN=LRP11 PE=2 SV=2 - [LRP11_HUMAN]	7	1	2	2	2	0	0	0	0	0	0	0	0	0	0	19404194	0	0	0	0	0	0	0
O75764	Transcription elongation factor A protein 3 OS=Homo sapiens GN=TCEA3 PE=2 SV=2 - [TCEA3_HUMAN]	6.9	1	3	3	26	0	0	2.92568e+07	0	9.73303e+07	0	32725200	6.44558e+06	12711183	0	0	19034425	0	0	0	0	0	0									0	6.9	3	9					0	3.45	2	3					0
Q6Q788	Apolipoprotein A-V OS=Homo sapiens GN=APOA5 PE=1 SV=1 - [APOA5_HUMAN]	6.83	1	2	2	4	0	43260000	0	0	0	0	0	0	0	0	0	0	0	0	0	0	0	0					2.89	6.83	2	4
P35030	Trypsin-3 OS=Homo sapiens GN=PRSS3 PE=1 SV=2 - [TRY3_HUMAN]	6.58	1	2	2	6	0	0	0	0	0	0	0	0	0	0	0	0	0	3.12631e+08	0	0	0	0
P33260	Cytochrome P450 2C18 OS=Homo sapiens GN=CYP2C18 PE=1 SV=3 - [CP2CI_HUMAN]	6.53	1	2	2	2	0	0	0	0	0	0	0	0	0	0	0	0	0	0	0	0	0	0					0	6.53	2	2
Q9ULA0	Aspartyl aminopeptidase OS=Homo sapiens GN=DNPEP PE=1 SV=1 - [DNPEP_HUMAN]	6.53	1	2	2	3	0	0	0	0	0	0	0	0	0	0	0	0	0	0	0	0	589598475	0
A5D8V6	Vacuolar protein sorting-associated protein 37C OS=Homo sapiens GN=VPS37C PE=1 SV=2 - [VP37C_HUMAN]	6.48	1	2	2	2	0	0	0	0	0	0	0	0	0	0	287203616	0	0	0	0	0	0	0
Q92954	Proteoglycan 4 OS=Homo sapiens GN=PRG4 PE=1 SV=2 - [PRG4_HUMAN]	6.34	1	6	6	58	6.58416e+07	0	3.3468e+07	4.31117e+06	0	0	0	5.6876e+07	5.86414e+07	0	0	2.60552e+07	0	0	0	0	0	0	8.71494	3.21	4	11					12.7834	3.56	4	13	3.78918	1.92	2	3
P07437	Tubulin beta chain OS=Homo sapiens GN=TUBB PE=1 SV=2 - [TBB5_HUMAN]	6.31	5	2	2	2	0	0	0	4.31426e+06	0	0	0	0	0	0	0	0	0	0	0	0	0	0													2.4617	6.31	2	2
Q8ND24	RING finger protein 214 OS=Homo sapiens GN=RNF214 PE=1 SV=2 - [RN214_HUMAN]	6.26	1	2	3	6	0	0	0	3.48691e+08	0	0	0	0	0	0	0	0	0	0	0	0	0	0													1.87953	6.26	3	6
Q5VZ18	SH2 domain-containing adapter protein E OS=Homo sapiens GN=SHE PE=1 SV=1 - [SHE_HUMAN]	6.26	1	2	2	2	0	0	0	0	174999660	0	0	0	0	0	0	0	0	0	0	0	0	0																	2.00132	6.26	2	2
Q9Y5P3	Retinoic acid-induced protein 2 OS=Homo sapiens GN=RAI2 PE=1 SV=2 - [RAI2_HUMAN]	6.04	1	2	2	2	0	0	0	0	0	0	11140405	0	0	0	0	0	0	0	0	0	0	0																									0
Q7Z5L9	Interferon regulatory factor 2-binding protein 2 OS=Homo sapiens GN=IRF2BP2 PE=1 SV=2 - [I2BP2_HUMAN]	5.96	1	2	2	5	0	0	76600611	0	0	0	0	0	0	0	0	0	0	0	0	0	0	0									0	5.96	2	5
P0C221	Coiled-coil domain-containing protein 175 OS=Homo sapiens GN=CCDC175 PE=2 SV=2 - [CC175_HUMAN]	5.93	1	3	4	5	0	0	0	1.49421e+09	0	0	0	0	0	0	0	0	0	0	0	0	0	0													0	5.93	4	5
Q8NBP7	Proprotein convertase subtilisin/kexin type 9 OS=Homo sapiens GN=PCSK9 PE=1 SV=3 - [PCSK9_HUMAN]	5.92	1	2	2	2	0	0	0	0	0	0	0	0	0	0	0	0	0	0	0	0	0	0
P08631	Tyrosine-protein kinase HCK OS=Homo sapiens GN=HCK PE=1 SV=5 - [HCK_HUMAN]	5.89	1	2	2	2	0	0	0	0	0	0	0	0	0	0	0	0	0	0	0	0	0	0
Q02413	Desmoglein-1 OS=Homo sapiens GN=DSG1 PE=1 SV=2 - [DSG1_HUMAN]	5.82	1	5	5	7	0	8908000	6.85681e+06	0	0	0	0	0	0	0	0	0	0	0	0	0	0	0					2.08	4.1	3	5	2.25419	2.76	2	2
P02770	Serum albumin OS=Rattus norvegicus GN=Alb PE=1 SV=2 - [ALBU_RAT]	5.76	1	2	4	28	0	0	0	0	0	0	0	0	0	6.70651e+09	0	0	0	0	0	0	0	0
P15924	Desmoplakin OS=Homo sapiens GN=DSP PE=1 SV=3 - [DESP_HUMAN]	5.71	1	16	16	22	3.80561e+06	5045000	0	9.16248e+06	0	0	0	0	0	0	63668294	3.53359e+07	0	0	0	0	0	0	1.8868	1.29	3	3	1.81	0.66	2	2					7.33548	3.62	11	11
P39060	Collagen alpha-1(XVIII) chain OS=Homo sapiens GN=COL18A1 PE=1 SV=5 - [COIA1_HUMAN]	5.7	1	7	7	56	0	12280000	4.59647e+07	3.63576e+07	0	8.53829e+07	0	2.82292e+07	2.56591e+07	0	0	1.97004e+08	0	0	0	0	0	0					10.31	1.48	2	5	16.2023	3.14	4	10	18.5075	2.11	3	8					28.4145	5.13	6	15
H7BZ55	Putative ciliary rootlet coiled-coil protein-like 3 protein OS=Homo sapiens PE=5 SV=2 - [CROL3_HUMAN]	5.64	1	7	10	18	0	0	0	0	1.05252e+08	0	2.0154e+09	0	0	0	0	0	0	0	5.54766e+10	0	857489906	0																	0	1.69	3	3					0
Q86YZ3	Hornerin OS=Homo sapiens GN=HRNR PE=1 SV=2 - [HORN_HUMAN]	5.58	1	3	3	19	3.18299e+06	0	0	1.42777e+06	0	0	0	0	0	0	1.07964e+06	2.90509e+06	0	9.47333e+06	0	0	0	0	5.42282	3.89	2	3									2.24462	3.65	2	2
A7MCY6	TANK-binding kinase 1-binding protein 1 OS=Homo sapiens GN=TBKBP1 PE=1 SV=1 - [TBKB1_HUMAN]	5.53	1	2	2	17	0	0	0	0	0	0	0	0	0	0	2.92363e+07	0	0	0	0	0	0	0
Q9Y2W2	WW domain-binding protein 11 OS=Homo sapiens GN=WBP11 PE=1 SV=1 - [WBP11_HUMAN]	5.46	1	2	2	4	0	0	0	0	0	0	0	0	0	0	0	0	0	0	0	0	0	0	1.94284	5.46	2	4
Q3SY84	Keratin, type II cytoskeletal 71 OS=Homo sapiens GN=KRT71 PE=1 SV=3 - [K2C71_HUMAN]	5.35	1	2	2	5	0	0	0	0	0	0	0	0	0	0	0	7.59898e+07	0	0	0	0	0	0
P33908	Mannosyl-oligosaccharide 1,2-alpha-mannosidase IA OS=Homo sapiens GN=MAN1A1 PE=1 SV=3 - [MA1A1_HUMAN]	5.21	1	2	2	3	0	0	0	0	0	0	0	0	0	0	0	0	0	0	0	0	0	0
Q9NRR5	Ubiquilin-4 OS=Homo sapiens GN=UBQLN4 PE=1 SV=2 - [UBQL4_HUMAN]	5.16	1	2	2	2	0	0	0	0	0	0	0	0	0	0	0	3.05261e+07	0	0	0	0	0	0
Q9NV70	Exocyst complex component 1 OS=Homo sapiens GN=EXOC1 PE=1 SV=4 - [EXOC1_HUMAN]	5.15	1	2	3	5	0	0	0	2.48728e+07	0	0	0	2.60746e+08	0	0	0	0	0	0	0	0	0	0													0	4.03	2	2
Q6ZSZ5	Rho guanine nucleotide exchange factor 18 OS=Homo sapiens GN=ARHGEF18 PE=1 SV=3 - [ARHGI_HUMAN]	5.12	1	4	4	4	0	0	0	0	0	0	0	0	0	0	6.16793e+06	0	0	236291171	0	0	0	0
P05783	Keratin, type I cytoskeletal 18 OS=Homo sapiens GN=KRT18 PE=1 SV=2 - [K1C18_HUMAN]	5.12	1	1	2	2	0	0	0	0	0	0	0	0	0	0	0	0	0	1.01357e+08	0	0	0	0
A2A2Z9	Ankyrin repeat domain-containing protein 18B OS=Homo sapiens GN=ANKRD18B PE=1 SV=1 - [AN18B_HUMAN]	4.95	1	4	4	6	0	0	0	0	0	0	0	0	0	0	0	0	0	0	0	0	3.18108e+08	0
Q6P1N0	Coiled-coil and C2 domain-containing protein 1A OS=Homo sapiens GN=CC2D1A PE=1 SV=1 - [C2D1A_HUMAN]	4.94	1	3	3	3	0	0	0	0	0	0	0	0	0	0	0	0	0	4.9206e+07	0	0	0	0
Q86V21	Acetoacetyl-CoA synthetase OS=Homo sapiens GN=AACS PE=1 SV=1 - [AACS_HUMAN]	4.91	1	2	2	2	0	0	0	0	150542100	0	0	0	0	0	0	0	0	0	0	0	0	0																	0	4.91	2	2
Q8IUH5	Palmitoyltransferase ZDHHC17 OS=Homo sapiens GN=ZDHHC17 PE=1 SV=2 - [ZDH17_HUMAN]	4.91	1	2	2	2	0	0	0	0	0	0	0	0	0	0	0	0	0	0	0	0	0	0
Q96ED9	Protein Hook homolog 2 OS=Homo sapiens GN=HOOK2 PE=1 SV=3 - [HOOK2_HUMAN]	4.73	1	2	2	3	0	0	0	0	0	0	0	0	0	0	0	0	0	0	0	0	0	0
P01833	Polymeric immunoglobulin receptor OS=Homo sapiens GN=PIGR PE=1 SV=4 - [PIGR_HUMAN]	4.71	1	2	2	2	1.14259e+07	0	0	0	0	0	0	0	0	0	0	0	0	0	0	0	0	0	1.93479	4.71	2	2
Q8NEH6	Meiosis-specific nuclear structural protein 1 OS=Homo sapiens GN=MNS1 PE=2 SV=2 - [MNS1_HUMAN]	4.65	1	2	2	2	0	0	0	0	0	0	0	0	0	0	0	0	0	3.89354e+08	0	0	0	0
P98160	Basement membrane-specific heparan sulfate proteoglycan core protein OS=Homo sapiens GN=HSPG2 PE=1 SV=4 - [PGBM_HUMAN]	4.62	1	13	15	167	0	0	9.57847e+09	5.98922e+09	0	2.75438e+09	0	6.17922e+09	6.15828e+09	1.07469e+10	7.12625e+09	8.62224e+09	0	7.19994e+09	1.22738e+09	4.89089e+09	4.13187e+09	4.37431e+09									29.5246	2.57	9	25	19.0474	2.23	8	19					43.2025	3.03	10	27
P48380	Transcription factor RFX3 OS=Homo sapiens GN=RFX3 PE=1 SV=2 - [RFX3_HUMAN]	4.54	1	2	2	2	0	0	0	0	0	0	0	0	0	0	0	0	0	0	0	0	0	0																	0	4.54	2	2
Q9P0L1	Zinc finger protein with KRAB and SCAN domains 7 OS=Homo sapiens GN=ZKSCAN7 PE=2 SV=2 - [ZKSC7_HUMAN]	4.51	1	2	2	6	0	0	0	0	0	0	0	9.96309e+07	9.96309e+07	0	0	0	0	0	0	0	0	0
A6ND36	Protein FAM83G OS=Homo sapiens GN=FAM83G PE=1 SV=2 - [FA83G_HUMAN]	4.5	1	2	2	5	0	0	0	0	0	0	0	0	0	0	0	0	0	0	0	0	0	64693590
Q9NQX1	PR domain zinc finger protein 5 OS=Homo sapiens GN=PRDM5 PE=1 SV=2 - [PRDM5_HUMAN]	4.44	1	2	2	2	0	0	0	0	0	0	0	0	0	0	0	0	0	0	0	81144739	0	0
Q9Y6W5	Wiskott-Aldrich syndrome protein family member 2 OS=Homo sapiens GN=WASF2 PE=1 SV=3 - [WASF2_HUMAN]	4.42	1	2	2	2	0	0	0	0	0	0	0	0	0	0	0	0	0	0	0	0	0	0
Q9P2E9	Ribosome-binding protein 1 OS=Homo sapiens GN=RRBP1 PE=1 SV=4 - [RRBP1_HUMAN]	4.4	1	6	6	34	0	0	0	2240601904	0	0	56721787	0	0	0	0	0	0	0	0	1.32872e+07	0	0													0	1.42	2	4									5.14101
P09172	Dopamine beta-hydroxylase OS=Homo sapiens GN=DBH PE=1 SV=3 - [DOPO_HUMAN]	4.38	1	2	2	2	0	0	0	0	0	0	0	0	0	0	0	0	0	0	0	0	0	0
P24627	Lactotransferrin OS=Bos taurus GN=LTF PE=1 SV=2 - [TRFL_BOVIN]	4.38	1	2	2	4	0	0	0	0	0	0	0	0	0	0	0	0	0	0	0	0	0	0
Q9Y278	Heparan sulfate glucosamine 3-O-sulfotransferase 2 OS=Homo sapiens GN=HS3ST2 PE=1 SV=1 - [HS3S2_HUMAN]	4.36	1	2	2	7	0	0	0	0	0	0	0	0	0	0	3101255744	0	0	0	0	0	0	0
Q49A17	Polypeptide N-acetylgalactosaminyltransferase-like 6 OS=Homo sapiens GN=GALNTL6 PE=2 SV=2 - [GLTL6_HUMAN]	4.33	1	2	2	2	0	0	0	4.23379e+07	0	0	0	0	0	0	0	0	0	0	0	0	0	0													0	4.33	2	2
Q9H0J4	Glutamine-rich protein 2 OS=Homo sapiens GN=QRICH2 PE=1 SV=1 - [QRIC2_HUMAN]	4.33	1	4	5	7	0	0	0	0	199041634	0	0	0	0	0	0	0	0	0	303570739	0	0	0																	0	2.95	3	3
P26927	Hepatocyte growth factor-like protein OS=Homo sapiens GN=MST1 PE=1 SV=2 - [HGFL_HUMAN]	4.22	1	3	3	7	0	0	0	0	0	0	0	0	96789311	0	0	0	0	0	0	0	0	0
Q8IYE1	Coiled-coil domain-containing protein 13 OS=Homo sapiens GN=CCDC13 PE=1 SV=2 - [CCD13_HUMAN]	4.2	1	3	3	13	0	0	0	0	0	59126918	0	0	0	0	0	0	0	0	0	0	0	0																					0	4.2	3	10
Q08188	Protein-glutamine gamma-glutamyltransferase E OS=Homo sapiens GN=TGM3 PE=1 SV=4 - [TGM3_HUMAN]	4.18	1	2	2	2	1.2712e+07	0	0	0	0	0	0	0	0	0	0	0	0	0	0	0	0	0	0	4.18	2	2
Q6ZSI9	Calpain-12 OS=Homo sapiens GN=CAPN12 PE=2 SV=1 - [CAN12_HUMAN]	4.17	1	2	2	3	0	0	0	0	0	0	0	0	0	0	0	23121954	0	0	0	0	0	0
Q61129	Complement factor I OS=Mus musculus GN=Cfi PE=1 SV=3 - [CFAI_MOUSE]	4.15	1	2	2	3	0	0	0	0	0	0	0	0	0	0	0	0	0	0	0	0	0	0
Q9UQB3	Catenin delta-2 OS=Homo sapiens GN=CTNND2 PE=1 SV=3 - [CTND2_HUMAN]	4.08	1	3	3	10	0	0	0	0	0	45050198	0	0	0	0	0	0	0	0	0	0	0	0																					0	2.61	2	6
A0Q874	Elongation factor Tu OS=Francisella tularensis subsp. novicida (strain U112) GN=tuf PE=3 SV=1 - [EFTU_FRATN]	4.06	1	2	2	2	0	0	0	0	0	0	0	0	0	8.91175e+06	0	0	0	0	0	0	0	0
P13796	Plastin-2 OS=Homo sapiens GN=LCP1 PE=1 SV=6 - [PLSL_HUMAN]	3.99	1	2	2	2	0	0	0	0	0	0	0	0	0	0	0	0	0	0	0	0	0	0
Q8TBY8	Polyamine-modulated factor 1-binding protein 1 OS=Homo sapiens GN=PMFBP1 PE=2 SV=1 - [PMFBP_HUMAN]	3.91	1	2	3	13	0	0	0	0	0	0	0	0	0	0	6.48585e+08	0	0	3.12148e+07	13834362	0	0	0
P08107	Heat shock 70 kDa protein 1A/1B OS=Homo sapiens GN=HSPA1A PE=1 SV=5 - [HSP71_HUMAN]	3.9	2	2	2	2	0	0	0	3.60158e+06	0	0	0	0	0	0	0	0	0	0	0	0	0	0													2.07613	3.9	2	2
P16591	Tyrosine-protein kinase Fer OS=Homo sapiens GN=FER PE=1 SV=2 - [FER_HUMAN]	3.89	1	2	2	7	0	0	0	0	0	0	0	0	0	0	0	5.47135e+07	0	0	0	0	0	0
Q86TU7	Histone-lysine N-methyltransferase setd3 OS=Homo sapiens GN=SETD3 PE=1 SV=1 - [SETD3_HUMAN]	3.87	1	2	2	2	0	0	0	0	0	0	0	0	7845566	0	0	0	0	0	0	0	0	0
Q7Z3G6	Prickle-like protein 2 OS=Homo sapiens GN=PRICKLE2 PE=1 SV=2 - [PRIC2_HUMAN]	3.79	1	2	2	3	0	0	0	0	0	0	0	0	0	0	0	0	0	0	0	0	0	0
P29074	Tyrosine-protein phosphatase non-receptor type 4 OS=Homo sapiens GN=PTPN4 PE=1 SV=1 - [PTN4_HUMAN]	3.78	1	2	2	3	0	0	0	0	0	0	0	0	0	0	0	0	0	0	0	0	0	0
P13521	Secretogranin-2 OS=Homo sapiens GN=SCG2 PE=1 SV=2 - [SCG2_HUMAN]	3.73	1	2	2	3	0	0	0	0	0	19186650363	0	0	0	0	0	0	0	0	0	0	0	0																					0	3.73	2	3
P02786	Transferrin receptor protein 1 OS=Homo sapiens GN=TFRC PE=1 SV=2 - [TFR1_HUMAN]	3.68	1	2	2	2	0	0	1.15138e+08	0	0	0	0	0	0	0	0	0	0	0	0	0	0	0									3.82721	3.68	2	2
Q9ULV3	Cip1-interacting zinc finger protein OS=Homo sapiens GN=CIZ1 PE=1 SV=2 - [CIZ1_HUMAN]	3.56	1	2	2	15	0	0	0	0	0	0	0	0	0	0	0	0	0	0	0	0	0	0																	1.91653	3.56	2	15
Q5VU43	Myomegalin OS=Homo sapiens GN=PDE4DIP PE=1 SV=1 - [MYOME_HUMAN]	3.54	1	6	7	44	0	0	392992592	0	0	0	0	0	0	0	6211765601	13516157788	0	0	2669852556	0	85352035	427187960									1.65996	0.94	2	6
Q8WWK9	Cytoskeleton-associated protein 2 OS=Homo sapiens GN=CKAP2 PE=1 SV=1 - [CKAP2_HUMAN]	3.51	1	2	2	2	0	0	0	0	0	0	0	0	0	0	0	0	0	0	0	0	0	0	0	3.51	2	2
Q569K6	Coiled-coil domain-containing protein 157 OS=Homo sapiens GN=CCDC157 PE=2 SV=3 - [CC157_HUMAN]	3.46	1	2	2	8	0	0	0	0	0	0	0	0	0	0	0	0	519833244	0	0	0	0	0
Q5VVM6	Coiled-coil domain-containing protein 30 OS=Homo sapiens GN=CCDC30 PE=2 SV=1 - [CCD30_HUMAN]	3.45	1	2	2	3	0	0	0	0	0	0	0	0	0	0	0	0	0	0	0	0	0	0
P98174	FYVE, RhoGEF and PH domain-containing protein 1 OS=Homo sapiens GN=FGD1 PE=1 SV=2 - [FGD1_HUMAN]	3.33	1	2	2	3	0	0	0	0	0	0	0	0	0	0	0	0	0	0	0	0	0	0
P19320	Vascular cell adhesion protein 1 OS=Homo sapiens GN=VCAM1 PE=1 SV=1 - [VCAM1_HUMAN]	3.25	1	2	2	3	0	0	0	0	0	0	0	0	0	0	0	0	0	0	0	0	0	0
Q8IZD9	Dedicator of cytokinesis protein 3 OS=Homo sapiens GN=DOCK3 PE=1 SV=1 - [DOCK3_HUMAN]	3.25	1	5	5	5	0	0	0	0	0	0	0	0	0	0	174528911	0	0	0	0	0	0	0													1.60562	1.13	2	2
Q8N8E3	Centrosomal protein of 112 kDa OS=Homo sapiens GN=CEP112 PE=1 SV=2 - [CE112_HUMAN]	3.25	1	2	2	3	0	0	0	0	150821924	0	0	0	0	0	0	0	0	0	0	0	0	0																	0	3.25	2	3
Q02224	Centromere-associated protein E OS=Homo sapiens GN=CENPE PE=1 SV=2 - [CENPE_HUMAN]	3.18	1	7	7	9	0	0	7.73128e+07	0	1.45702e+08	0	0	0	0	0	0	0	0	0	0	0	0	0									1.62214	1.44	3	4					0	2.26	5	5
Q53GS7	Nucleoporin GLE1 OS=Homo sapiens GN=GLE1 PE=1 SV=2 - [GLE1_HUMAN]	3.15	1	2	2	2	0	0	0	52398518	0	0	0	0	0	0	0	0	0	0	0	0	0	0													1.69987	3.15	2	2
Q13137	Calcium-binding and coiled-coil domain-containing protein 2 OS=Homo sapiens GN=CALCOCO2 PE=1 SV=1 - [CACO2_HUMAN]	3.14	1	2	2	2	0	0	0	0	0	0	0	605467488	0	0	0	0	0	0	0	0	0	0
Q14980	Nuclear mitotic apparatus protein 1 OS=Homo sapiens GN=NUMA1 PE=1 SV=2 - [NUMA1_HUMAN]	3.12	1	5	5	15	0	0	5.72885e+08	0	0	0	5.07297e+07	0	0	0	0	0	0	0	0	0	0	0									0	1.8	3	3									0	1.23	2	6	0
Q6PIF6	Unconventional myosin-VIIb OS=Homo sapiens GN=MYO7B PE=1 SV=2 - [MYO7B_HUMAN]	3.12	1	4	4	6	0	0	0	0	0	0	4.88633e+08	0	0	0	0	0	0	0	0	0	0	0																									0
Q8NBZ7	UDP-glucuronic acid decarboxylase 1 OS=Homo sapiens GN=UXS1 PE=1 SV=1 - [UXS1_HUMAN]	3.1	1	2	2	3	0	0	0	0	0	0	0	0	0	0	0	0	0	0	0	0	0	0
P07333	Macrophage colony-stimulating factor 1 receptor OS=Homo sapiens GN=CSF1R PE=1 SV=2 - [CSF1R_HUMAN]	3.09	1	2	2	2	0	0	0	0	0	0	0	0	0	0	0	0	0	0	0	0	0	0
Q8IV33	Uncharacterized protein KIAA0825 OS=Homo sapiens GN=KIAA0825 PE=2 SV=2 - [K0825_HUMAN]	3.06	1	2	2	2	0	0	0	0	0	0	0	0	0	0	0	0	0	0	0	0	0	0
Q9P278	Folliculin-interacting protein 2 OS=Homo sapiens GN=FNIP2 PE=1 SV=2 - [FNIP2_HUMAN]	3.05	1	2	2	5	0	0	0	0	566227779	0	0	0	0	0	0	0	0	0	0	0	0	0																	0	3.05	2	5
Q00653	Nuclear factor NF-kappa-B p100 subunit OS=Homo sapiens GN=NFKB2 PE=1 SV=4 - [NFKB2_HUMAN]	3	1	2	2	4	0	0	0	0	0	30395118	0	0	0	0	0	0	0	0	0	0	0	0																					0	3	2	4
Q5M9N0	Coiled-coil domain-containing protein 158 OS=Homo sapiens GN=CCDC158 PE=1 SV=2 - [CD158_HUMAN]	2.88	1	2	2	2	0	0	0	0	0	0	0	0	0	0	186806248	0	0	0	0	0	0	0
B9ZVM9	Putative t-complex protein 10A homolog 2 OS=Homo sapiens GN=TCP10L2 PE=5 SV=2 - [TCP2L_HUMAN]	2.83	2	2	2	4	0	0	0	0	0	0	0	0	0	0	0	0	0	9.57545e+07	0	0	0	0
Q92878	DNA repair protein RAD50 OS=Homo sapiens GN=RAD50 PE=1 SV=1 - [RAD50_HUMAN]	2.82	1	4	4	23	1.12729e+11	0	0	0	0	0	0	0	0	0	0	0	0	0	5.43612e+10	0	0	0	0	1.98	3	10
Q86XH1	IQ and AAA domain-containing protein 1 OS=Homo sapiens GN=IQCA1 PE=2 SV=1 - [IQCA1_HUMAN]	2.8	1	2	2	2	0	0	2.74003e+08	0	0	0	0	0	0	0	0	0	0	0	0	0	0	0									0	2.8	2	2
Q7Z6P3	Ras-related protein Rab-44 OS=Homo sapiens GN=RAB44 PE=3 SV=3 - [RAB44_HUMAN]	2.77	1	2	2	2	0	0	0	0	0	0	0	0	0	0	0	0	0	0	0	0	0	0
Q99996	A-kinase anchor protein 9 OS=Homo sapiens GN=AKAP9 PE=1 SV=3 - [AKAP9_HUMAN]	2.76	1	8	8	34	0	0	83352315	0	0	129977982	0	0	0	0	2.11664e+09	0	0	1.5349e+08	0	175409637	524950266	0									0	0.92	3	6	0	0.64	2	3					0	0.72	2	4
Q6ZMK1	Cysteine and histidine-rich protein 1 OS=Homo sapiens GN=CYHR1 PE=2 SV=2 - [CYHR1_HUMAN]	2.76	1	2	2	2	0	0	0	0	0	0	0	0	0	0	0	0	0	0	304365066	0	0	0
Q9P2J5	Leucine--tRNA ligase, cytoplasmic OS=Homo sapiens GN=LARS PE=1 SV=2 - [SYLC_HUMAN]	2.72	1	2	2	2	0	0	0	0	0	0	0	0	0	0	0	0	0	0	0	0	8.18926e+06	0
O60732	Melanoma-associated antigen C1 OS=Homo sapiens GN=MAGEC1 PE=1 SV=3 - [MAGC1_HUMAN]	2.71	1	2	2	4	0	80140000	0	0	0	0	0	0	0	0	0	0	0	0	0	0	0	0					0	2.71	2	4
P48681	Nestin OS=Homo sapiens GN=NES PE=1 SV=2 - [NEST_HUMAN]	2.65	1	3	4	13	0	0	0	0	0	0	0	0	0	0	0	0	0	0	0	0	0	1.11301e+08
P12036	Neurofilament heavy polypeptide OS=Homo sapiens GN=NEFH PE=1 SV=4 - [NFH_HUMAN]	2.63	2	2	2	2	0	0	0	0	0	0	0	0	0	0	0	0	0	0	0	0	0	0
Q9UQE7	Structural maintenance of chromosomes protein 3 OS=Homo sapiens GN=SMC3 PE=1 SV=2 - [SMC3_HUMAN]	2.63	1	3	4	7	0	0	0	1.14394e+08	0	0	0	0	0	0	0	0	0	0	0	0	0	0													1.72633	2.63	4	7
Q93050	V-type proton ATPase 116 kDa subunit a isoform 1 OS=Homo sapiens GN=ATP6V0A1 PE=2 SV=3 - [VPP1_HUMAN]	2.63	1	2	2	2	0	0	0	0	0	0	0	0	0	0	0	0	0	52073440	0	0	0	0
Q69YQ0	Cytospin-A OS=Homo sapiens GN=SPECC1L PE=1 SV=2 - [CYTSA_HUMAN]	2.6	1	2	3	8	0	0	0	0	0	0	0	1.53904e+07	0	0	0	0	0	0	0	0	0	738836660
Q9HBD1	Roquin-2 OS=Homo sapiens GN=RC3H2 PE=1 SV=2 - [RC3H2_HUMAN]	2.6	1	2	2	6	0	0	0	0	0	0	0	0	0	0	0	0	0	1320658112	0	0	0	0
Q14191	Werner syndrome ATP-dependent helicase OS=Homo sapiens GN=WRN PE=1 SV=2 - [WRN_HUMAN]	2.58	1	3	3	4	0	0	0	0	0	0	0	0	0	0	0	0	0	0	0	0	0	0	0	2.58	3	4
Q9NUQ8	ATP-binding cassette sub-family F member 3 OS=Homo sapiens GN=ABCF3 PE=1 SV=2 - [ABCF3_HUMAN]	2.54	1	1	2	6	0	0	0	0	0	6.19784e+07	0	0	0	0	0	0	0	0	0	0	0	0																					1.63002	2.54	2	6
Q9Y2I6	Ninein-like protein OS=Homo sapiens GN=NINL PE=1 SV=2 - [NINL_HUMAN]	2.53	1	3	3	7	0	0	0	0	0	0	0	0	0	0	0	0	0	0	1.00715e+08	2.85591e+08	0	0
O43432	Eukaryotic translation initiation factor 4 gamma 3 OS=Homo sapiens GN=EIF4G3 PE=1 SV=2 - [IF4G3_HUMAN]	2.52	1	2	3	3	0	0	0	0	0	0	0	0	0	0	0	0	0	0	736622126	0	0	0
Q9HC29	Nucleotide-binding oligomerization domain-containing protein 2 OS=Homo sapiens GN=NOD2 PE=1 SV=1 - [NOD2_HUMAN]	2.5	1	2	2	7	0	0	0	0	0	0	0	0	0	0	0	0	0	0	0	0	0	0
Q6YHK3	CD109 antigen OS=Homo sapiens GN=CD109 PE=1 SV=2 - [CD109_HUMAN]	2.49	1	2	2	3	0	0	0	0	0	0	0	21073302	0	0	0	0	0	0	0	0	0	0
Q14574	Desmocollin-3 OS=Homo sapiens GN=DSC3 PE=1 SV=3 - [DSC3_HUMAN]	2.46	1	2	2	3	0	0	0	0	0	0	0	0	0	0	0	0	0	0	0	0	0	0																	1.60588	2.46	2	3
Q8NCX0	Coiled-coil domain-containing protein 150 OS=Homo sapiens GN=CCDC150 PE=2 SV=2 - [CC150_HUMAN]	2.45	1	2	2	4	0	0	0	0	0	1.44715e+07	0	0	0	0	0	0	0	0	0	0	0	0																					1.77803	2.45	2	4
Q6ZUA9	Maestro heat-like repeat family member 5 OS=Homo sapiens GN=MROH5 PE=2 SV=2 - [MROH5_HUMAN]	2.43	1	2	2	2	0	0	0	0	0	0	0	0	0	0	0	0	0	0	185290574	0	0	0
Q8N283	Ankyrin repeat domain-containing protein 35 OS=Homo sapiens GN=ANKRD35 PE=2 SV=2 - [ANR35_HUMAN]	2.4	1	2	2	3	0	0	0	0	0	0	0	0	0	0	0	0	0	0	0	0	0	0																	0	2.4	2	3
O95153	Peripheral-type benzodiazepine receptor-associated protein 1 OS=Homo sapiens GN=BZRAP1 PE=1 SV=2 - [RIMB1_HUMAN]	2.37	1	3	4	7	0	40350000	0	0	0	0	0	0	0	0	0	0	0	0	0	0	0	0					0	1.13	2	3
Q96JH7	Deubiquitinating protein VCIP135 OS=Homo sapiens GN=VCPIP1 PE=1 SV=2 - [VCIP1_HUMAN]	2.37	1	2	2	2	0	0	0	0	0	0	0	18529095	0	0	0	0	0	0	0	0	0	0
O60885	Bromodomain-containing protein 4 OS=Homo sapiens GN=BRD4 PE=1 SV=2 - [BRD4_HUMAN]	2.35	1	2	2	25	0	0	759046806	0	0	2137808576	0	0	0	0	0	0	246241452	35356830	0	0	0	0									0	2.35	2	7									0	2.35	2	9
Q5TZA2	Rootletin OS=Homo sapiens GN=CROCC PE=1 SV=1 - [CROCC_HUMAN]	2.33	1	4	4	5	0	0	0	0	4.41712e+09	0	0	0	0	0	0	0	0	0	0	0	0	0																	0	2.33	4	5
Q8IUZ0	Leucine-rich repeat-containing protein 49 OS=Homo sapiens GN=LRRC49 PE=2 SV=2 - [LRC49_HUMAN]	2.33	1	2	2	6	0	0	0	0	0	121647471	0	0	0	0	0	0	0	0	0	0	0	0																					2.05574	2.33	2	6
Q96HA7	Tonsoku-like protein OS=Homo sapiens GN=TONSL PE=1 SV=2 - [TONSL_HUMAN]	2.32	1	2	2	3	0	0	75740742	0	0	0	0	0	0	0	0	0	0	0	0	0	0	0									0	2.32	2	3
Q5T0Z8	Uncharacterized protein C6orf132 OS=Homo sapiens GN=C6orf132 PE=1 SV=4 - [CF132_HUMAN]	2.27	1	2	2	2	0	0	0	0	306220933	0	0	0	0	0	0	0	0	0	0	0	0	0																	0	2.27	2	2
Q9UP83	Conserved oligomeric Golgi complex subunit 5 OS=Homo sapiens GN=COG5 PE=1 SV=3 - [COG5_HUMAN]	2.26	1	2	2	3	0	156800000	0	0	0	0	0	0	0	0	0	0	0	0	0	0	0	0					0	2.26	2	3
Q8IZC6	Collagen alpha-1(XXVII) chain OS=Homo sapiens GN=COL27A1 PE=2 SV=1 - [CORA1_HUMAN]	2.26	1	2	2	2	0	0	0	0	27553870	0	0	0	0	0	0	0	0	0	0	0	0	0																	1.69541	2.26	2	2
Q2M1P5	Kinesin-like protein KIF7 OS=Homo sapiens GN=KIF7 PE=1 SV=2 - [KIF7_HUMAN]	2.23	1	2	2	6	0	0	0	0	0	0	0	0	0	0	0	0	0	0	0	0	0	0
Q8IYT8	Serine/threonine-protein kinase ULK2 OS=Homo sapiens GN=ULK2 PE=1 SV=3 - [ULK2_HUMAN]	2.22	1	2	2	2	0	0	0	0	0	0	0	0	0	0	0	0	0	0	0	0	0	0																					1.62281	2.22	2	2
Q9UP65	Cytosolic phospholipase A2 gamma OS=Homo sapiens GN=PLA2G4C PE=1 SV=2 - [PA24C_HUMAN]	2.22	1	2	2	2	0	0	0	0	0	0	0	0	0	0	0	0	0	6.06278e+08	0	0	0	0
Q9BZF9	Uveal autoantigen with coiled-coil domains and ankyrin repeats OS=Homo sapiens GN=UACA PE=1 SV=2 - [UACA_HUMAN]	2.19	1	1	3	4	4.97627e+07	0	0	0	0	0	0	0	0	0	0	0	0	0	0	0	0	0	1.64243	2.19	3	4
O60343	TBC1 domain family member 4 OS=Homo sapiens GN=TBC1D4 PE=1 SV=2 - [TBCD4_HUMAN]	2.16	1	2	2	3	0	0	0	0	133976208	0	0	0	0	0	0	0	0	0	0	0	0	0																	0	2.16	2	3
Q86Y38	Xylosyltransferase 1 OS=Homo sapiens GN=XYLT1 PE=1 SV=1 - [XYLT1_HUMAN]	2.09	1	2	2	4	0	0	0	0	0	0	0	0	0	0	0	0	0	0	0	0	0	0													0	2.09	2	4
O95613	Pericentrin OS=Homo sapiens GN=PCNT PE=1 SV=4 - [PCNT_HUMAN]	2.07	1	5	5	29	0	1758000000	0	0	0	0	0	0	5.98508e+08	0	0	0	0	280351599	0	0	0	0					0	0.99	2	4
Q6ZP82	Coiled-coil domain-containing protein 141 OS=Homo sapiens GN=CCDC141 PE=1 SV=2 - [CC141_HUMAN]	2.07	1	2	2	3	0	0	330132633	0	0	0	0	0	0	0	0	0	0	0	0	0	0	0									0	2.07	2	3
O75146	Huntingtin-interacting protein 1-related protein OS=Homo sapiens GN=HIP1R PE=1 SV=2 - [HIP1R_HUMAN]	2.06	1	2	2	2	0	0	0	0	0	0	0	0	0	0	0	1865986110	0	0	0	0	0	0
Q9H254	Spectrin beta chain, non-erythrocytic 4 OS=Homo sapiens GN=SPTBN4 PE=1 SV=2 - [SPTN4_HUMAN]	2.03	1	2	4	5	0	0	0	0	1.61123e+08	0	0	0	0	0	0	0	0	0	0	0	0	0																	1.63822	2.03	4	5
P55196	Afadin OS=Homo sapiens GN=MLLT4 PE=1 SV=3 - [AFAD_HUMAN]	2.03	1	2	2	2	0	0	0	0	0	0	0	0	0	0	0	0	0	70576880	0	0	0	0
Q8IWB6	Inactive serine/threonine-protein kinase TEX14 OS=Homo sapiens GN=TEX14 PE=1 SV=2 - [TEX14_HUMAN]	1.94	1	2	2	3	0	990800000	0	0	0	0	0	0	0	0	0	0	0	0	0	0	0	0					0	1.94	2	3
Q9Y4I1	Unconventional myosin-Va OS=Homo sapiens GN=MYO5A PE=1 SV=2 - [MYO5A_HUMAN]	1.89	1	3	3	8	0	0	1.11654e+10	8.72716e+09	0	0	0	0	0	0	0	0	0	0	0	0	0	0									0	1.29	2	5	1.71752	0.97	2	3
Q96JG9	Zinc finger protein 469 OS=Homo sapiens GN=ZNF469 PE=2 SV=3 - [ZN469_HUMAN]	1.89	1	3	5	7	0	0	0	7.39523e+08	0	0	0	0	0	0	0	0	0	0	1342498188	0	0	0													0	1.55	4	4
Q9UIG0	Tyrosine-protein kinase BAZ1B OS=Homo sapiens GN=BAZ1B PE=1 SV=2 - [BAZ1B_HUMAN]	1.89	1	2	2	2	0	0	0	0	0	0	0	0	0	0	0	0	0	0	0	0	0	0
Q9P219	Protein Daple OS=Homo sapiens GN=CCDC88C PE=1 SV=3 - [DAPLE_HUMAN]	1.87	1	2	2	22	0	0	0	0	0	0	0	0	0	0	0	1570497378	0	595098608	0	0	0	0
Q15643	Thyroid receptor-interacting protein 11 OS=Homo sapiens GN=TRIP11 PE=1 SV=3 - [TRIPB_HUMAN]	1.87	1	2	3	3	0	0	0	0	0	0	0	0	0	0	0	0	0	0	0	0	0	0
Q15149	Plectin OS=Homo sapiens GN=PLEC PE=1 SV=3 - [PLEC_HUMAN]	1.84	1	6	7	15	0	0	3.16481e+08	0	7.09747e+08	0	0	0	0	0	0	0	1.22021e+08	0	0	0	0	0									0	1.09	4	4					1.74453	0.75	3	5
Q6Y7W6	PERQ amino acid-rich with GYF domain-containing protein 2 OS=Homo sapiens GN=GIGYF2 PE=1 SV=1 - [PERQ2_HUMAN]	1.77	1	2	2	6	0	0	0	0	0	0	0	0	5.77741e+08	0	0	0	0	0	0	0	0	0
A8TX70	Collagen alpha-5(VI) chain OS=Homo sapiens GN=COL6A5 PE=1 SV=1 - [CO6A5_HUMAN]	1.76	1	1	3	4	614546471	0	0	0	0	0	0	0	0	0	0	0	0	0	0	0	0	0	2.00126	1.76	3	4
Q9Y520	Protein PRRC2C OS=Homo sapiens GN=PRRC2C PE=1 SV=4 - [PRC2C_HUMAN]	1.76	1	2	3	5	0	0	0	0	0	0	0	0	0	0	0	0	0	0	0	0	302435310	0
Q9ULT0	Tetratricopeptide repeat protein 7A OS=Homo sapiens GN=TTC7A PE=1 SV=3 - [TTC7A_HUMAN]	1.75	1	2	2	2	0	0	0	0	0	0	0	0	0	0	0	0	0	0	243373621	0	0	0
Q96QU1	Protocadherin-15 OS=Homo sapiens GN=PCDH15 PE=1 SV=2 - [PCD15_HUMAN]	1.74	1	2	2	2	0	0	0	0	0	0	0	0	0	0	0	0	0	0	0	0	0	0
Q96JN2	Coiled-coil domain-containing protein 136 OS=Homo sapiens GN=CCDC136 PE=2 SV=3 - [CC136_HUMAN]	1.73	1	2	2	6	0	0	0	0	0	0	0	0	0	0	0	0	0	0	5.3845e+07	0	0	0
Q15021	Condensin complex subunit 1 OS=Homo sapiens GN=NCAPD2 PE=1 SV=3 - [CND1_HUMAN]	1.71	1	2	2	4	0	0	0	0	177097744	0	0	0	0	0	0	0	0	0	0	0	0	0																	0	1.71	2	4
Q6ZU35	Uncharacterized protein KIAA1211 OS=Homo sapiens GN=KIAA1211 PE=1 SV=3 - [K1211_HUMAN]	1.7	1	1	2	2	0	0	0	0	3.12976e+07	0	0	0	0	0	0	0	0	0	0	0	0	0																	1.71354	1.7	2	2
Q8NF91	Nesprin-1 OS=Homo sapiens GN=SYNE1 PE=1 SV=4 - [SYNE1_HUMAN]	1.69	1	8	10	34	1.84007e+08	0	0	1.06668e+07	0	0	0	0	0	0	7.52405e+07	2.91085e+06	0	490262796	0	0	0	0	1.73268	0.73	4	9									0	0.51	3	3
Q9BQS8	FYVE and coiled-coil domain-containing protein 1 OS=Homo sapiens GN=FYCO1 PE=1 SV=3 - [FYCO1_HUMAN]	1.69	1	2	2	4	0	0	0	0	0	0	0	0	0	0	0	0	0	0	8.10715e+08	0	0	0
Q9C093	Sperm flagellar protein 2 OS=Homo sapiens GN=SPEF2 PE=1 SV=2 - [SPEF2_HUMAN]	1.65	1	2	2	2	0	0	0	0	0	0	244942634	0	0	0	0	0	0	0	0	0	0	0																									0
Q9BXX2	Ankyrin repeat domain-containing protein 30B OS=Homo sapiens GN=ANKRD30B PE=2 SV=3 - [AN30B_HUMAN]	1.65	1	2	2	2	0	0	0	0	0	0	0	0	0	0	1.30002e+07	0	0	0	0	0	0	0
Q96SN8	CDK5 regulatory subunit-associated protein 2 OS=Homo sapiens GN=CDK5RAP2 PE=1 SV=5 - [CK5P2_HUMAN]	1.64	1	3	3	6	0	0	0	0	0	0	0	0	0	0	0	842448652	0	0	271507833	0	0	0
A3KMH1	von Willebrand factor A domain-containing protein 8 OS=Homo sapiens GN=VWA8 PE=1 SV=2 - [VWA8_HUMAN]	1.63	1	2	2	5	0	493600000	0	0	0	0	0	0	0	0	0	0	0	0	0	0	0	0					3.68	1.63	2	5
Q9BXT4	Tudor domain-containing protein 1 OS=Homo sapiens GN=TDRD1 PE=2 SV=2 - [TDRD1_HUMAN]	1.61	1	2	2	5	0	0	0	0	0	0	0	0	0	0	0	0	0	0	1139381944	0	0	0
Q13428	Treacle protein OS=Homo sapiens GN=TCOF1 PE=1 SV=3 - [TCOF_HUMAN]	1.61	1	2	2	3	0	0	0	0	0	0	0	0	0	0	0	0	0	0	0	0	0	675666096
Q02388	Collagen alpha-1(VII) chain OS=Homo sapiens GN=COL7A1 PE=1 SV=2 - [CO7A1_HUMAN]	1.56	1	4	4	9	0	0	0	123741492	1.10378e+08	0	0	0	0	1.44826e+07	0	0	0	0	0	0	0	0													0	0.85	2	4	1.6054	1.46	3	3
P51805	Plexin-A3 OS=Homo sapiens GN=PLXNA3 PE=1 SV=2 - [PLXA3_HUMAN]	1.55	1	2	2	2	0	0	0	0	0	287725236	0	0	0	0	0	0	0	0	0	0	0	0																					0	1.55	2	2
Q8IY18	Structural maintenance of chromosomes protein 5 OS=Homo sapiens GN=SMC5 PE=1 SV=2 - [SMC5_HUMAN]	1.54	1	2	2	4	0	0	0	0	0	0	0	0	0	0	0	0	0	830629332	0	0	0	0
P12270	Nucleoprotein TPR OS=Homo sapiens GN=TPR PE=1 SV=3 - [TPR_HUMAN]	1.52	1	2	3	4	0	0	0	0	0	0	0	0	0	0	0	0	0	0	0	0	7.66356e+07	0
Q96T58	Msx2-interacting protein OS=Homo sapiens GN=SPEN PE=1 SV=1 - [MINT_HUMAN]	1.47	1	4	4	9	0	0	0	1118202620	0	0	0	7.10832e+07	0	0	0	0	0	0	0	0	0	0													0	0.66	2	3
Q8IY33	MICAL-like protein 2 OS=Homo sapiens GN=MICALL2 PE=1 SV=1 - [MILK2_HUMAN]	1.44	1	2	2	3	0	0	0	0	0	0	0	0	0	0	59021159	0	0	0	0	0	0	0
P25054	Adenomatous polyposis coli protein OS=Homo sapiens GN=APC PE=1 SV=2 - [APC_HUMAN]	1.44	1	3	3	4	0	0	0	0	0	0	0	0	0	0	0	0	0	0	0	0	0	0
Q9Y623	Myosin-4 OS=Homo sapiens GN=MYH4 PE=1 SV=2 - [MYH4_HUMAN]	1.44	2	3	3	4	0	0	0	0	0	0	0	0	0	0	0	0	0	118678932	0	0	0	0
O60469	Down syndrome cell adhesion molecule OS=Homo sapiens GN=DSCAM PE=1 SV=2 - [DSCAM_HUMAN]	1.44	1	2	2	5	0	0	0	0	0	0	0	0	0	0	0	0	0	0	305068757	0	0	0
P78332	RNA-binding protein 6 OS=Homo sapiens GN=RBM6 PE=1 SV=5 - [RBM6_HUMAN]	1.42	1	2	2	3	0	0	0	0	0	0	0	0	0	0	0	1.9079e+06	0	0	0	0	0	0
Q5VUA4	Zinc finger protein 318 OS=Homo sapiens GN=ZNF318 PE=1 SV=2 - [ZN318_HUMAN]	1.4	1	2	2	2	28211183	0	0	0	0	0	0	0	0	0	0	0	0	0	0	0	0	0	0	1.4	2	2
Q86YA3	Protein ZGRF1 OS=Homo sapiens GN=ZGRF1 PE=2 SV=3 - [ZGRF1_HUMAN]	1.38	1	3	3	9	0	0	0	0	1.59234e+08	0	0	0	0	0	0	0	0	0	0	0	0	0																	1.64285	1.38	3	9
Q9UKL3	CASP8-associated protein 2 OS=Homo sapiens GN=CASP8AP2 PE=1 SV=1 - [C8AP2_HUMAN]	1.36	1	2	2	2	0	0	0	0	0	0	0	0	0	0	0	0	0	0	0	0	0	0													0	1.36	2	2
Q9HC84	Mucin-5B OS=Homo sapiens GN=MUC5B PE=1 SV=3 - [MUC5B_HUMAN]	1.35	1	5	5	5	6.5393e+07	0	0	0	0	0	0	0	0	0	0	0	0	0	0	0	0	0	3.39695	1.35	5	5
Q14789	Golgin subfamily B member 1 OS=Homo sapiens GN=GOLGB1 PE=1 SV=2 - [GOGB1_HUMAN]	1.35	1	2	4	10	0	0	7334706828	0	0	0	0	0	0	0	0	0	0	0	0	0	0	0									0	1.35	4	10
Q3T8J9	GON-4-like protein OS=Homo sapiens GN=GON4L PE=1 SV=1 - [GON4L_HUMAN]	1.34	1	2	2	2	0	0	0	0	0	0	0	0	0	0	0	0	0	0	0	0	0	0
Q15154	Pericentriolar material 1 protein OS=Homo sapiens GN=PCM1 PE=1 SV=4 - [PCM1_HUMAN]	1.33	1	3	3	3	0	0	0	0	7.57481e+07	0	0	0	0	0	0	0	0	0	0	0	0	0																	1.6206	1.33	3	3
Q8TD57	Dynein heavy chain 3, axonemal OS=Homo sapiens GN=DNAH3 PE=2 SV=1 - [DYH3_HUMAN]	1.31	1	4	4	8	0	0	0	0	0	0	0	0	0	0	0	0	0	0	0	0	8752696156	0
Q01668	Voltage-dependent L-type calcium channel subunit alpha-1D OS=Homo sapiens GN=CACNA1D PE=1 SV=2 - [CAC1D_HUMAN]	1.3	1	2	2	2	0	0	0	0	29451533	0	0	0	0	0	0	0	0	0	0	0	0	0																	0	1.3	2	2
Q9Y2I9	TBC1 domain family member 30 OS=Homo sapiens GN=TBC1D30 PE=1 SV=2 - [TBC30_HUMAN]	1.3	1	2	2	11	0	0	0	0	0	0	0	0	0	0	0	4.534e+07	0	0	0	0	0	0
P48634	Protein PRRC2A OS=Homo sapiens GN=PRRC2A PE=1 SV=3 - [PRC2A_HUMAN]	1.3	1	2	2	2	0	0	0	0	0	0	0	0	0	0	0	0	0	161601292	0	0	0	0
Q02218	2-oxoglutarate dehydrogenase, mitochondrial OS=Homo sapiens GN=OGDH PE=1 SV=3 - [ODO1_HUMAN]	1.27	1	2	2	2	0	0	0	0	1.82669e+08	0	0	0	0	0	0	0	0	0	0	0	0	0																	0	1.27	2	2
O15020	Spectrin beta chain, non-erythrocytic 2 OS=Homo sapiens GN=SPTBN2 PE=1 SV=3 - [SPTN2_HUMAN]	1.26	1	2	2	8	0	0	0	0	0	0	0	0	0	0	267101330	0	0	0	0	0	0	0
Q8TF72	Protein Shroom3 OS=Homo sapiens GN=SHROOM3 PE=1 SV=2 - [SHRM3_HUMAN]	1.25	1	2	2	7	0	0	0	0	0	0	0	0	0	0	0	0	0	0	0	0	0	0
P52746	Zinc finger protein 142 OS=Homo sapiens GN=ZNF142 PE=2 SV=4 - [ZN142_HUMAN]	1.19	1	2	2	3	0	0	0	0	0	0	110753540	0	0	0	0	0	0	0	0	0	0	0																									0
P00451	Coagulation factor VIII OS=Homo sapiens GN=F8 PE=1 SV=1 - [FA8_HUMAN]	1.19	1	2	2	3	0	0	0	0	0	0	0	0	0	0	0	0	0	89072432	0	0	0	0
Q15811	Intersectin-1 OS=Homo sapiens GN=ITSN1 PE=1 SV=3 - [ITSN1_HUMAN]	1.16	1	2	2	4	0	0	0	0	0	0	0	0	0	0	0	0	0	7.00051e+07	0	0	0	0
Q709C8	Vacuolar protein sorting-associated protein 13C OS=Homo sapiens GN=VPS13C PE=1 SV=1 - [VP13C_HUMAN]	1.15	1	2	3	6	0	1618000000	0	0	0	0	0	0	0	0	0	0	0	0	0	0	0	0					0	1.15	3	6
Q5VST9	Obscurin OS=Homo sapiens GN=OBSCN PE=1 SV=3 - [OBSCN_HUMAN]	1.15	1	4	6	6	0	0	0	0	0	0	0	0	0	0	2.78315e+08	0	0	0	5.54601e+07	0	0	0
O15061	Synemin OS=Homo sapiens GN=SYNM PE=1 SV=2 - [SYNEM_HUMAN]	1.15	1	2	2	2	0	0	0	0	0	0	0	0	0	0	0	0	0	1083499768	0	0	0	0
Q86VH2	Kinesin-like protein KIF27 OS=Homo sapiens GN=KIF27 PE=2 SV=1 - [KIF27_HUMAN]	1.14	1	2	2	4	0	0	0	0	0	0	3.27706e+07	0	0	0	0	0	0	0	0	0	0	0																									1.60952
Q8IZT6	Abnormal spindle-like microcephaly-associated protein OS=Homo sapiens GN=ASPM PE=1 SV=2 - [ASPM_HUMAN]	1.12	1	3	3	37	0	0	0	0	131861241360	0	0	0	0	0	4.91893e+10	0	0	0	0	0	0	0																	1.79702	0.81	2	11
O15021	Microtubule-associated serine/threonine-protein kinase 4 OS=Homo sapiens GN=MAST4 PE=1 SV=3 - [MAST4_HUMAN]	1.1	1	2	2	2	0	0	0	0	0	0	0	0	0	0	0	0	0	196654547	0	0	0	0
Q14204	Cytoplasmic dynein 1 heavy chain 1 OS=Homo sapiens GN=DYNC1H1 PE=1 SV=5 - [DYHC1_HUMAN]	1.08	1	3	4	6	0	0	0	3.48691e+08	0	0	0	0	0	0	0	0	0	0	0	0	0	0													1.80602	1.08	4	6
Q9NZJ4	Sacsin OS=Homo sapiens GN=SACS PE=1 SV=2 - [SACS_HUMAN]	1.07	1	3	3	3	0	0	0	0	0	0	0	1.16396e+08	0	0	0	0	0	0	0	0	0	0
P15822	Zinc finger protein 40 OS=Homo sapiens GN=HIVEP1 PE=1 SV=3 - [ZEP1_HUMAN]	1.03	1	2	2	2	0	0	0	0	0	0	0	0	0	0	0	0	0	0	0	0	0	0
O75962	Triple functional domain protein OS=Homo sapiens GN=TRIO PE=1 SV=2 - [TRIO_HUMAN]	1.03	1	2	2	3	0	0	0	0	0	0	0	0	0	0	0	0	0	0	6847013716	0	0	0
Q8WXH0	Nesprin-2 OS=Homo sapiens GN=SYNE2 PE=1 SV=3 - [SYNE2_HUMAN]	1.02	1	3	6	10	0	0	1.28368e+09	0	0	0	0	0	0	0	0	0	0	0	0	0	0	0									0	1.02	6	10
Q8TDX9	Polycystic kidney disease protein 1-like 1 OS=Homo sapiens GN=PKD1L1 PE=1 SV=1 - [PK1L1_HUMAN]	1.02	1	2	2	2	0	0	0	0	0	0	0	0	0	0	0	0	0	0	620518570	0	0	0
Q9UQ35	Serine/arginine repetitive matrix protein 2 OS=Homo sapiens GN=SRRM2 PE=1 SV=2 - [SRRM2_HUMAN]	0.98	1	2	2	2	0	0	0	0	0	0	0	0	0	0	50656364	0	0	0	0	0	0	0
Q7Z4S6	Kinesin-like protein KIF21A OS=Homo sapiens GN=KIF21A PE=1 SV=2 - [KI21A_HUMAN]	0.96	1	2	2	2	0	0	0	0	0	0	0	0	0	0	0	0	0	0	0	0	0	0																	0	0.96	2	2
Q9UKN7	Unconventional myosin-XV OS=Homo sapiens GN=MYO15A PE=1 SV=2 - [MYO15_HUMAN]	0.96	1	2	2	3	0	0	0	0	150498553	0	0	0	0	0	0	0	0	0	0	0	0	0																	1.70689	0.96	2	3
Q8TD26	Chromodomain-helicase-DNA-binding protein 6 OS=Homo sapiens GN=CHD6 PE=1 SV=4 - [CHD6_HUMAN]	0.96	1	2	2	3	0	0	0	0	0	0	0	0	0	0	0	0	0	6.66907e+07	0	0	0	0
P21817	Ryanodine receptor 1 OS=Homo sapiens GN=RYR1 PE=1 SV=3 - [RYR1_HUMAN]	0.95	1	4	5	6	0	0	2.09074e+08	0	0	0	0	0	0	0	0	0	0	0	0	0	0	0									0	0.95	5	6
Q8TE73	Dynein heavy chain 5, axonemal OS=Homo sapiens GN=DNAH5 PE=1 SV=3 - [DYH5_HUMAN]	0.95	1	3	3	4	0	0	0	0	159027341	0	0	0	0	0	0	0	0	0	0	0	0	0																	0	0.95	3	4
Q9UFH2	Dynein heavy chain 17, axonemal OS=Homo sapiens GN=DNAH17 PE=1 SV=2 - [DYH17_HUMAN]	0.87	1	3	3	5	0	0	105651617	0	0	0	0	0	0	0	1.26193e+08	0	0	0	0	0	0	0									0	0.62	2	2
P49454	Centromere protein F OS=Homo sapiens GN=CENPF PE=1 SV=2 - [CENPF_HUMAN]	0.75	1	2	2	4	0	0	0	0	0	0	0	0	0	0	0	0	0	0	0	0	0	0
Q96AY4	Tetratricopeptide repeat protein 28 OS=Homo sapiens GN=TTC28 PE=1 SV=4 - [TTC28_HUMAN]	0.73	1	2	2	2	0	150600000	0	0	0	0	0	0	0	0	0	0	0	0	0	0	0	0					0	0.73	2	2
Q8WXX0	Dynein heavy chain 7, axonemal OS=Homo sapiens GN=DNAH7 PE=1 SV=2 - [DYH7_HUMAN]	0.72	1	2	2	3	0	0	0	0	0	0	0	0	0	0	0	0	0	0	0	0	84820916	0
O95714	E3 ubiquitin-protein ligase HERC2 OS=Homo sapiens GN=HERC2 PE=1 SV=2 - [HERC2_HUMAN]	0.62	1	2	2	2	0	0	0	0	8.07185e+07	0	0	0	0	0	0	0	0	0	0	0	0	0																	0	0.62	2	2
Q8WZ42	Titin OS=Homo sapiens GN=TTN PE=1 SV=4 - [TITIN_HUMAN]	0.59	1	15	15	28	0	2269000000	0	0	620529581	0	0	0	0	0	1.44921e+08	2.41086e+08	3.05542e+07	0	509791324	0	0	0					0	0.1	2	2									0	0.13	3	3
Q6ZRI0	Otogelin OS=Homo sapiens GN=OTOG PE=1 SV=3 - [OTOG_HUMAN]	0.58	1	2	2	2	0	70170000	0	0	0	0	0	0	0	0	0	0	0	0	0	0	0	0					0	0.58	2	2
Q96M86	Dynein heavy chain domain-containing protein 1 OS=Homo sapiens GN=DNHD1 PE=2 SV=2 - [DNHD1_HUMAN]	0.57	1	2	2	26	8.02148e+07	0	0	0	1537139260	0	0	0	0	0	1.42366e+09	0	0	315729484	242939157	0	0	0	1.81756	0.57	2	3													1.6059	0.57	2	4
Q96JB1	Dynein heavy chain 8, axonemal OS=Homo sapiens GN=DNAH8 PE=1 SV=2 - [DYH8_HUMAN]	0.49	1	2	2	2	0	0	0	0	0	0	8.17865e+08	0	0	0	0	0	0	0	0	0	0	0																									0
Q15413	Ryanodine receptor 3 OS=Homo sapiens GN=RYR3 PE=1 SV=3 - [RYR3_HUMAN]	0.47	1	2	2	2	0	0	0	0	0	0	0	0	0	0	0	0	0	0	0	0	0	0
Q9UPN3	Microtubule-actin cross-linking factor 1, isoforms 1/2/3/5 OS=Homo sapiens GN=MACF1 PE=1 SV=4 - [MACF1_HUMAN]	0.28	1	2	2	4	0	0	0	0	3.93697e+07	0	0	0	0	0	0	0	0	0	0	0	0	0																	0	0.28	2	4
[truncated: 50 more columns]

## Sheet: Supplementary -2 Corrected Data
Supplemental Table 2: Normalized Data
		Extraction Ion Chromatogram
		Myasthenia gravis						Controls						Rheumatoid arthritis
Accession	Description	MG03	MG51	MG52	MG59	MG60	MG61	N07	N17	N35	N41	N42	N43	RA01	RA02	RA03	RA04	RA05	RA06
P02768	Serum albumin OS=Homo sapiens GN=ALB PE=1 SV=2 - [ALBU_HUMAN]	0.165305	0.324693	0.109541	0.140348	0.176897	0.113279	0.371883	0.141247	0.145372	0.152866	0.20468	0.152091	0.179949	0.154518	0.159364	0.166352	0.128514	0.157586
P02647	Apolipoprotein A-I OS=Homo sapiens GN=APOA1 PE=1 SV=1 - [APOA1_HUMAN]	0.173288	0.127417	0.0713731	0.067102	0.0810694	0.0932614	0.202168	0.074804	0.0787673	0.0479803	0.0837874	0.105553	0.0688867	0.152286	0.094874	0.0978661	0.134523	0.0635756
P01857	Ig gamma-1 chain C region OS=Homo sapiens GN=IGHG1 PE=1 SV=1 - [IGHG1_HUMAN]	0.0717728	0.0756977	0.0689966	0.0568597	0.0518391	0.0614648	0.0167038	0.047631	0.0598675	0.111397	0.0780108	0.0634371	0.108433	0.066982	0.0661311	0.102057	0.069773	0.083833
P01860	Ig gamma-3 chain C region OS=Homo sapiens GN=IGHG3 PE=1 SV=2 - [IGHG3_HUMAN]	0.0527532	0.059153	0.0571856	0.0549083	0.0362223	0.05214	0.011649	0.0419793	0.0547669	0.0733429	0.0599332	0.058418	0.0888368	0.0519041	0.0553796	0.0830039	0.0603536	0.0607623
P01861	Ig gamma-4 chain C region OS=Homo sapiens GN=IGHG4 PE=1 SV=1 - [IGHG4_HUMAN]	0.0446675	0.0491479	0.0401348	0.0514907	0.0289588	0.0483027	0.0104546	0.0419793	0.0539132	0	0.0472594	0.030451	0	0.0336422	0.0426907	0.0731742	0.0498814	0.0488169
P02787	Serotransferrin OS=Homo sapiens GN=TF PE=1 SV=3 - [TRFE_HUMAN]	0.0128532	0.0188246	0.0513466	0.0602994	0.0216446	0.0350306	0.0233156	0.0362015	0.0324261	0.0273821	0.0267348	0.0300946	0.0245817	0.0331653	0.0153933	0.0303244	0.0242412	0.0200376
P01859	Ig gamma-2 chain C region OS=Homo sapiens GN=IGHG2 PE=1 SV=2 - [IGHG2_HUMAN]	0.0407206	0.0267253	0.0242672	0.0331485	0.0269846	0.0425554	0.00534747	0.0342063	0.0447272	0.0470824	0.0472594	0.0262698	0.0240437	0.0326772	0.0353154	0.0473768	0.0356257	0.0225334
P01009	Alpha-1-antitrypsin OS=Homo sapiens GN=SERPINA1 PE=1 SV=3 - [A1AT_HUMAN]	0.0173794	0.029609	0.0472489	0.0305586	0.0214264	0.0444441	0.0547016	0.0320608	0.0345469	0.0299227	0.0378478	0.0271763	0.0424838	0.0270224	0.0180857	0.0331044	0.04133	0.0685777
P00738	Haptoglobin OS=Homo sapiens GN=HP PE=1 SV=1 - [HPT_HUMAN]	0.014765	0.0134958	0.0356919	0.0532199	0.0114039	0.0570851	0.020646	0.0385382	0.0481064	0.0313115	0.0253952	0.0385015	0.0342574	0.0162238	0.0338768	0.0215391	0.0169145	0.0732747
P01834	Ig kappa chain C region OS=Homo sapiens GN=IGKC PE=1 SV=1 - [IGKC_HUMAN]	0.0233098	0.0172614	0.0192519	0.0249257	0.0186734	0.0255305	0.00822141	0.0164672	0.0286942	0.0310638	0.0301146	0.0197284	0.0499071	0.0134411	0.0448891	0.0210376	0.0379007	0.0220093
P02766	Transthyretin OS=Homo sapiens GN=TTR PE=1 SV=1 - [TTHY_HUMAN]	0.0136666	0.00474715	0.0146089	0.0161052	0.0197983	0.046983	0.0566039	0.0102532	0.00814887	0.00616843	0.0104365	0.00449272	0.00764196	0.0371115	0.0190749	0.0117164	0.00515049	0.0142693
P01876	Ig alpha-1 chain C region OS=Homo sapiens GN=IGHA1 PE=1 SV=2 - [IGHA1_HUMAN]	0.056883	0.0118994	0.0123813	0.00317367	0.0219449	0.0060299	0.00190822	0.0224687	0.0280472	0.0117938	0.0131533	0.0234139	0.0295868	0.0070898	0.0457836	0.00531988	0.0139536	0.00954712
P01024	Complement C3 OS=Homo sapiens GN=C3 PE=1 SV=2 - [CO3_HUMAN]	0.0109392	0.00511637	0.0254543	0.0262113	0.0171295	0.0143863	0.00426355	0.017796	0.0222144	0.0193272	0.0117379	0.0189822	0.0222849	0.010297	0.00772613	0.0226386	0.020831	0.0337026
P01023	Alpha-2-macroglobulin OS=Homo sapiens GN=A2M PE=1 SV=3 - [A2MG_HUMAN]	0.0127422	0.00966125	0.0164773	0.0157084	0.00540378	0.0315831	0.00284369	0.0110952	0.01385	0.0121082	0.00827966	0.0120304	0.0102909	0.00568921	0.00965846	0.00854985	0.00818806	0.0133895
P02652	Apolipoprotein A-II OS=Homo sapiens GN=APOA2 PE=1 SV=1 - [APOA2_HUMAN]	0.0100361	0.00447436	0.0120006	0.0163743	0.0310401	0.0125648	0.0157753	0.0211072	0.0148176	0.00708157	0.0117583	0.0361349	0.0145045	0.0278137	0.0132587	0.01262	0.0126043	0.00666374
P68871	Hemoglobin subunit beta OS=Homo sapiens GN=HBB PE=1 SV=2 - [HBB_HUMAN]	0.00305181	0.000692115	0.00426147	0.0104365	0.0439919	0.0211233	0.00347078	0.0565215	0.00831627	0.00640303	0.0188969	0.0465989	0.0141034	0.0359725	0.020858	0.00376487	0.0312502	0.00459599
P02790	Hemopexin OS=Homo sapiens GN=HPX PE=1 SV=2 - [HEMO_HUMAN]	0.00797694	0.0157188	0.013812	0.0180201	0.0102679	0.0166126	0.011799	0.0139708	0.0174708	0.00986576	0.0128133	0.0166777	0.0155403	0.0111577	0.0100855	0.0188436	0.0179339	0.0133237
P02774	Vitamin D-binding protein OS=Homo sapiens GN=GC PE=1 SV=1 - [VTDB_HUMAN]	0.00764369	0.0151619	0.0172328	0.0137185	0.0107924	0.0159637	0.0111579	0.0156664	0.0121434	0.0121119	0.0118284	0.00520517	0.0167531	0.0188216	0.0150932	0.0165029	0.0114185	0.0151499
Q8IZT6	Abnormal spindle-like microcephaly-associated protein OS=Homo sapiens GN=ASPM PE=1 SV=2 - [ASPM_HUMAN]	0	0	0	0	0.0727223	0	0	0	0	0	0.0214304	0	0	0	0	0	0	0
P00739	Haptoglobin-related protein OS=Homo sapiens GN=HPR PE=1 SV=2 - [HPTR_HUMAN]	0.00902004	0.0121599	0.0199548	0.0213461	0.00846341	0	0.0147874	0.0197684	0.031071	0.0156896	0.0136544	0.0153825	0.015963	0.0118903	0.0136723	0.00731275	0.00980137	0.0301911
P69905	Hemoglobin subunit alpha OS=Homo sapiens GN=HBA1 PE=1 SV=2 - [HBA_HUMAN]	0.00295314	0.000659977	0.00156908	0.00485856	0.0485515	0.00977321	0.0010803	0.0263867	0.00474556	0.00522162	0.0134271	0.0372126	0.0102688	0.0358826	0.0149659	0.00396307	0.0273461	0.00396167
P0CG05	Ig lambda-2 chain C regions OS=Homo sapiens GN=IGLC2 PE=1 SV=1 - [LAC2_HUMAN]	0.00595687	0.0161545	0.0179343	0.00890991	0.00766075	0.011491	0.00530597	0.00813286	0.00754877	0.0145481	0.00986348	0.00457524	0.0151259	0.00988528	0.0117556	0.0184768	0.0155051	0.010719
P01877	Ig alpha-2 chain C region OS=Homo sapiens GN=IGHA2 PE=1 SV=3 - [IGHA2_HUMAN]	0.0375037	0	0.00750004	0	0.0118188	0.00533388	0	0.0146332	0.0182663	0.0115723	0	0	0	0	0	0	0.0139536	0
P02671	Fibrinogen alpha chain OS=Homo sapiens GN=FGA PE=1 SV=2 - [FIBA_HUMAN]	0.00952971	0.00661113	0.0223294	0.0061248	0.00446228	0.0113601	0.00208629	6.03712e-05	4.01216e-05	3.85542e-05	0.00160564	0.000204428	1.00829e-05	0.00139077	0.00490623	3.96755e-05	2.90035e-05	0.00394961
P0C0L5	Complement C4-B OS=Homo sapiens GN=C4B PE=1 SV=2 - [CO4B_HUMAN]	0.00545011	0.00254279	0.0102019	0.0195142	0.0108625	0.0104661	0.00177451	0.0118582	0.0148024	0.00778371	0.0116414	0.0159433	0.0160151	0.00736509	0.00458878	0.0141788	0.00947481	0.0203197
P02675	Fibrinogen beta chain OS=Homo sapiens GN=FGB PE=1 SV=2 - [FIBB_HUMAN]	0.00826574	0.00876844	0.0197847	0.00426208	0.0055361	0.00688863	0.00262549	0.000100482	4.76477e-05	8.22843e-05	0.00129532	0.000178666	0	0.00102768	0.00622965	5.79448e-05	2.9168e-05	0.00354179
P02679	Fibrinogen gamma chain OS=Homo sapiens GN=FGG PE=1 SV=3 - [FIBG_HUMAN]	0.0154354	0.00551631	0.0160512	0.00356846	0.00571316	0.00609489	0.00282207	0.00012439	5.39502e-05	8.1611e-05	0.000936975	0.000367369	0	0.00233849	0.00901248	9.56633e-05	1.861e-05	0.00493278
B9A064	Immunoglobulin lambda-like polypeptide 5 OS=Homo sapiens GN=IGLL5 PE=2 SV=2 - [IGLL5_HUMAN]	0.0056273	0.00907838	0.0119919	0.00842421	0.00573243	0.0106064	0.00538652	0.00743365	0.00652651	0.0118666	0.00991927	0.0051205	0.0130236	0.00678825	0.010253	0.0152964	0.0137849	0.00831161
Q92878	DNA repair protein RAD50 OS=Homo sapiens GN=RAD50 PE=1 SV=1 - [RAD50_HUMAN]	0.0507151	0	0	0	0	0	0	0	0	0	0	0	0	0	0.0183238	0	0	0
P00450	Ceruloplasmin OS=Homo sapiens GN=CP PE=1 SV=1 - [CERU_HUMAN]	0.00576236	0.00203747	0.00922369	0.0187151	0.0059669	0.00720301	0.000746082	0.0145898	0.00935484	0.00644488	0.0103116	0.00687792	0.0127033	0.0147312	0.0111256	0.00882523	0.00773969	0.0135132
P05155	Plasma protease C1 inhibitor OS=Homo sapiens GN=SERPING1 PE=1 SV=2 - [IC1_HUMAN]	0.00540124	0.00503442	0.0127845	0.00872424	0.00990179	0.00547189	0.00506466	0.00854154	0.00312662	0.00465608	0.0137611	0.00504171	0.00787646	0.0206414	0.0155911	0.00694552	0.00562413	0.0111899
P0C0L4	Complement C4-A OS=Homo sapiens GN=C4A PE=1 SV=2 - [CO4A_HUMAN]	0.00545011	0	0	0.0195142	0.0108625	0.0104661	0	0.0118582	0.0148024	0.00778371	0.0116414	0.0159433	0.0160151	0	0	0.0141788	0.00947481	0.0203197
P02042	Hemoglobin subunit delta OS=Homo sapiens GN=HBD PE=1 SV=2 - [HBD_HUMAN]	0.00108991	0	0.00302572	0.00589921	0.0177674	0.015625	0.00218668	0.0366252	0.0051003	0.00364317	0.00517646	0.01876	0.00883859	0.0128421	0.00536733	0.00204734	0.0209818	0.00284101
P01011	Alpha-1-antichymotrypsin OS=Homo sapiens GN=SERPINA3 PE=1 SV=2 - [AACT_HUMAN]	0.00523301	0.00233178	0.00979564	0.00672152	0.0106495	0.00755976	0.00334544	0.00600396	0.0131917	0.00313962	0.00876693	0.0158473	0.0051241	0.00633207	0.00490556	0.00567907	0.00574746	0.00867622
P04217	Alpha-1B-glycoprotein OS=Homo sapiens GN=A1BG PE=1 SV=4 - [A1BG_HUMAN]	0.00269049	0.00163398	0.00864354	0.0135239	0.00326568	0.00757038	0.00361513	0.00623713	0.00889589	0.00268834	0.00314799	0.00361453	0.00398327	0.00448245	0.00303881	0.00468029	0.0053543	0.00481933
P01008	Antithrombin-III OS=Homo sapiens GN=SERPINC1 PE=1 SV=1 - [ANT3_HUMAN]	0.00189557	0.00405226	0.00913338	0.00523938	0.00577917	0.00487563	0.00628238	0.00347278	0.00339023	0.0032623	0.00401643	0.00315022	0.00444655	0.00314669	0.00261356	0.00485835	0.00358047	0.00453444
P00751	Complement factor B OS=Homo sapiens GN=CFB PE=1 SV=2 - [CFAB_HUMAN]	0.00254853	0.00136799	0.0053666	0.0122779	0.00294185	0.00119297	0.000892128	0.00657775	0.0053407	0.00210274	0.00232233	0.00397858	0.00363385	0.00415032	0.00246306	0.00284903	0.00317201	0.00364065
P02763	Alpha-1-acid glycoprotein 1 OS=Homo sapiens GN=ORM1 PE=1 SV=1 - [A1AG1_HUMAN]	0.00124115	0.0110416	0.00222854	0.00350625	0.00199731	0.00500204	0.01149	0.00300041	0.00449351	0.00159039	0.00290831	0.000541341	0.00462419	0.00202949	0.00224571	0.0023992	0.0023158	0.00709665
A6NMB1	Sialic acid-binding Ig-like lectin 16 OS=Homo sapiens GN=SIGLEC16 PE=2 SV=3 - [SIG16_HUMAN]	0	0	0.0189276	0	0.00563776	0	0	9.7386e-05	0	0	0.00199844	0	0	0	0.0103966	0	0	0
Q14624	Inter-alpha-trypsin inhibitor heavy chain H4 OS=Homo sapiens GN=ITIH4 PE=1 SV=4 - [ITIH4_HUMAN]	0.00308437	0.00118624	0.00603387	0.00783423	0.00351133	0.00264699	0.00118741	0.00525599	0.00652973	0.00259957	0.00334415	0.0021596	0.00372653	0.00428021	0.00324291	0.00390962	0.00264806	0.00362636
P01871	Ig mu chain C region OS=Homo sapiens GN=IGHM PE=1 SV=3 - [IGHM_HUMAN]	0.00321658	0.00813072	0.00104869	0.0060454	0.000808094	0.00354238	0.000262915	0.00247583	0.00313977	0.000692539	0.00224261	0.000862293	0.00210271	0.00292399	0.00963936	0.000804675	0.000975737	0.000149707
P00734	Prothrombin OS=Homo sapiens GN=F2 PE=1 SV=2 - [THRB_HUMAN]	0.00254859	0.00353238	0.00384902	0.00513729	0.00366392	0.00296199	0.00340083	0.00205841	0.0037523	0.00163394	0.00262141	0.00193614	0.00200882	0.0031627	0.00194977	0.00310888	0.00247339	0.00240377
P04004	Vitronectin OS=Homo sapiens GN=VTN PE=1 SV=1 - [VTNC_HUMAN]	0.00143376	0.00197129	0.00497792	0.00746028	0.0021621	0.00320809	0.00135987	0.00524724	0.00529468	0.00222327	0.00300444	0.00361195	0.00273278	0.00278994	0.00186415	0.0028603	0.00229069	0.00275982
P69891	Hemoglobin subunit gamma-1 OS=Homo sapiens GN=HBG1 PE=1 SV=2 - [HBG1_HUMAN]	0	0	0	0	0.0125961	0.00825442	0	0.0171491	0	0	0.00405276	0.0131614	0.0043549	0.00665323	0.0035669	0	0.00999133	0
A0M8Q6	Ig lambda-7 chain C region OS=Homo sapiens GN=IGLC7 PE=1 SV=2 - [LAC7_HUMAN]	0	0.00766383	0.00938262	0	0.00350598	0	0	0	0	0	0	0	0	0	0	0	0.0103588	0.00770823
P02765	Alpha-2-HS-glycoprotein OS=Homo sapiens GN=AHSG PE=1 SV=1 - [FETUA_HUMAN]	0.000559719	0.00110904	0.00380324	0.00616142	0.00119607	0.0053608	0.00772162	0.00781769	0.0067892	0.00387511	0.00108703	0.000689678	0.0044535	0.00101634	0.00126174	0.00347981	0.00293208	0.00342057
P10909	Clusterin OS=Homo sapiens GN=CLU PE=1 SV=1 - [CLUS_HUMAN]	0.00176123	0.00325066	0.00453302	0.00366428	0.00197481	0.0026483	0.00554808	0.00311046	0.0046132	0.00192925	0.00248463	0.00376435	0.0022216	0.00244343	0.00176083	0.00267283	0.00268539	0.0021991
P19823	Inter-alpha-trypsin inhibitor heavy chain H2 OS=Homo sapiens GN=ITIH2 PE=1 SV=2 - [ITIH2_HUMAN]	0.00263018	0.00139768	0.00309979	0.00240088	0.00387222	0.00320632	0.000645857	0.00314283	0.00392313	0.00361493	0.00254733	0.00561728	0.00408283	0.00272712	0.00163804	0.00416717	0.00298163	0.00279513
P02760	Protein AMBP OS=Homo sapiens GN=AMBP PE=1 SV=1 - [AMBP_HUMAN]	0.00121282	0.000888779	0.00281307	0.00365138	0.00214514	0.00478913	0.000799927	0.0026037	0.00325594	0.00213302	0.000599928	0.00304029	0.00142892	0.0039481	0.00174655	0.00240652	0.00135057	0.00299028
P08697	Alpha-2-antiplasmin OS=Homo sapiens GN=SERPINF2 PE=1 SV=3 - [A2AP_HUMAN]	0.000848443	0.00114981	0.00443621	0.00523472	0.00149255	0.0022541	0.00154451	0.0013203	0.00338124	0.00155628	0.00126838	0.00140069	0.00172009	0.00166046	0.00103023	0.00185755	0.00167835	0.00157777
P01620	Ig kappa chain V-III region SIE OS=Homo sapiens PE=1 SV=1 - [KV302_HUMAN]	0.00377007	0.00380575	0.00176907	0.000966926	0.0026252	0.00173102	0.00117991	0.00326864	0.00374174	0.00294731	0.00377528	0.000974368	0.00449547	0.00252299	0.00390508	0.00407174	0.00215858	0.00181213
P04196	Histidine-rich glycoprotein OS=Homo sapiens GN=HRG PE=1 SV=1 - [HRG_HUMAN]	0.00108449	0.000648138	0.00297569	0.00428152	0.00173738	0.00368786	0.00155108	0.00257265	0.00188061	0.00154107	0.00115562	0.00248126	0.00171267	0.00217963	0.00173265	0.00142822	0.00238486	0.00151461
P00747	Plasminogen OS=Homo sapiens GN=PLG PE=1 SV=2 - [PLMN_HUMAN]	0.00117297	0.000975703	0.00513897	0.00320143	0.00264255	0.000685378	0.00010119	0.00272692	0.00407958	0.00149239	0.00105616	0.00472915	0.0012953	0.00239883	0.00153402	0.000915476	0.000963083	0.00122415
P01019	Angiotensinogen OS=Homo sapiens GN=AGT PE=1 SV=1 - [ANGT_HUMAN]	0.00151764	0.00103999	0.00269242	0.0028829	0.00221076	0.00333979	0.000892957	0.00431267	0.00301439	0.00190371	0.001568	0.0034473	0.00422957	0.00270796	0.00173338	0.00305447	0.00175522	0.00422222
P01042	Kininogen-1 OS=Homo sapiens GN=KNG1 PE=1 SV=2 - [KNG1_HUMAN]	0.00149244	0.00213294	0.00261941	0.00260847	0.00259054	0.00189298	0.00309247	0.0022551	0.00104386	0.00113781	0.00236022	0.00153788	0.00244515	0.00292132	0.00206476	0.00172602	0.00238301	0.00156414
P06727	Apolipoprotein A-IV OS=Homo sapiens GN=APOA4 PE=1 SV=3 - [APOA4_HUMAN]	0.0013378	0.00364927	0.000989127	0.00199041	0.00242187	0.00267864	0.0062309	0.00125422	0.00255757	0.00247194	0.0027681	0.00061232	0.00262801	0.00313889	0.00310932	0.00449696	0.00282804	0.00179889
P19652	Alpha-1-acid glycoprotein 2 OS=Homo sapiens GN=ORM2 PE=1 SV=2 - [A1AG2_HUMAN]	0.000936712	0.00658399	0.00125247	0.00122596	0.00117798	0.00174785	0.00780956	0.00153531	0.00183915	0.000680089	0.0016173	0.000264508	0.00185337	0.000997574	0.000956784	0.00145588	0.00116378	0.00156289
P19827	Inter-alpha-trypsin inhibitor heavy chain H1 OS=Homo sapiens GN=ITIH1 PE=1 SV=3 - [ITIH1_HUMAN]	0.00221991	0.000753993	0.00251062	0.0015338	0.0025458	0.0024658	0.000244713	0.00229264	0.00286186	0.00205733	0.00153328	0.00283977	0.00219331	0.00281448	0.0018484	0.00237594	0.00221395	0.00221653
P35542	Serum amyloid A-4 protein OS=Homo sapiens GN=SAA4 PE=1 SV=2 - [SAA4_HUMAN]	0.00121432	0.000517847	0.00197672	0.00109094	0.0006837	0.00491915	0.00212375	0.00198933	0.00356127	0.00235391	0.000710275	0.00255741	0.00356441	0.00185811	0.00112257	0.00294724	0.00248185	0.00675813
P02649	Apolipoprotein E OS=Homo sapiens GN=APOE PE=1 SV=1 - [APOE_HUMAN]	0.00193738	0.00287553	0.00141089	0.00108642	0.000921548	0.00192163	0.00331676	0.000674907	0.00145555	0.000990131	0.00203666	0.00363477	0.00175484	0.00290109	0.00356636	0.00161573	0.000991964	0.00281624
P02749	Beta-2-glycoprotein 1 OS=Homo sapiens GN=APOH PE=1 SV=3 - [APOH_HUMAN]	0.00090237	0.00190607	0.00216003	0.00196265	0.000729613	0.00248711	0.00219276	0.00166545	0.00241311	0.00155743	0.000940721	0.00180844	0.00118296	0.00150973	0.000596331	0.00212199	0.00173123	0.00103014
P05452	Tetranectin OS=Homo sapiens GN=CLEC3B PE=1 SV=3 - [TETN_HUMAN]	0.000701706	4.13435e-05	0.00218312	0.00119991	0.00217186	0.00377623	0.00031474	0.00108078	0.00120684	0.00039072	0.00206446	0.000637996	0.000454446	0.00238134	0.00237864	0.000831281	0.0005164	0.000232657
P08603	Complement factor H OS=Homo sapiens GN=CFH PE=1 SV=4 - [CFAH_HUMAN]	0.00107785	0.00132834	0.00195296	0.00165596	0.00182626	0.00139635	0.00117209	0.00164128	0.00204877	0.00178744	0.00139808	0.00169325	0.00264625	0.00162729	0.000948709	0.00171545	0.00184403	0.00175215
P04114	Apolipoprotein B-100 OS=Homo sapiens GN=APOB PE=1 SV=2 - [APOB_HUMAN]	0.00206898	0.0013351	0.00113087	0.00305725	0.000203427	0.00120023	7.20314e-05	0.00150322	0.00187644	0.000719864	0.00153761	0.00168263	0.00140472	0.000922066	0.0016095	0.000812915	0.000829908	0.000548139
P22792	Carboxypeptidase N subunit 2 OS=Homo sapiens GN=CPN2 PE=1 SV=3 - [CPN2_HUMAN]	0.000466759	0.0005654	0.00369335	0.00280038	0.000983107	0.000378849	0.000500039	0.00204815	0.00247032	0.000742205	0.000780461	0.00256749	0.00184255	0.000386497	0.000935098	0.00196494	0.00191031	0.000452278
P02753	Retinol-binding protein 4 OS=Homo sapiens GN=RBP4 PE=1 SV=3 - [RET4_HUMAN]	0.00121411	0.00027808	0.00248544	0.00173765	0.000566143	0.00192003	0.000730129	0.00171669	0.00133508	0.000521179	0.00254528	0.00232266	0.000777353	0.00256992	0.00152066	0.00133531	0.000258791	0.000757588
P43652	Afamin OS=Homo sapiens GN=AFM PE=1 SV=1 - [AFAM_HUMAN]	0.000439317	0.00249021	0.00130742	0.00144658	0.000881888	0.0015575	0.00181903	0.000917116	0.00164624	0.000583965	0.000675246	0.00113022	0.0010054	0.00117774	0.000446554	0.000721816	0.000552525	0.000637468
P01598	Ig kappa chain V-I region EU OS=Homo sapiens PE=1 SV=1 - [KV106_HUMAN]	0.001941	0.00162136	0.000932935	0.00115771	0.00168895	0.000748228	0.000455534	0.000841357	0.00133523	0.00195134	0.00125073	0.000500022	0.001645	0.00141384	0.00165347	0.00175061	0.000603008	0.00125219
P13521	Secretogranin-2 OS=Homo sapiens GN=SCG2 PE=1 SV=2 - [SCG2_HUMAN]	0	0	0	0	0	0.00808767	0	0	0	0	0	0	0	0	0	0	0	0
P05546	Heparin cofactor 2 OS=Homo sapiens GN=SERPIND1 PE=1 SV=3 - [HEP2_HUMAN]	0.000737078	0.000435388	0.00191597	0.00196161	0.00153974	0.00147966	0.000497162	0.002007	0.00236359	0.00086653	0.00174038	0.00330802	0.00136539	0.00203154	0.00114161	0.00140075	0.00119272	0.000897781
Q9Y4I1	Unconventional myosin-Va OS=Homo sapiens GN=MYO5A PE=1 SV=2 - [MYO5A_HUMAN]	0	0	0.00397525	0.00390406	0	0	0	0	0	0	0	0	0	0	0	0	0	0
P04433	Ig kappa chain V-III region VG (Fragment) OS=Homo sapiens PE=1 SV=1 - [KV309_HUMAN]	0.00287651	0	0.00123263	0.000402887	0.00234489	0.000854771	0.000322177	0.0016961	0.0024344	0.00569606	0.00523594	0.00246686	0.0041666	0.00164166	0.0039336	0.00251244	0.00206052	0.000162224
P06396	Gelsolin OS=Homo sapiens GN=GSN PE=1 SV=1 - [GELS_HUMAN]	0.00140913	0.000255422	0.00192828	0.00147659	0.00119112	0.00143306	7.13903e-05	0.00111272	0.00141931	0.00142916	0.00198355	0.00267423	0.00141651	0.00208317	0.00139303	0.00149128	0.000771496	0.00082906
P98160	Basement membrane-specific heparan sulfate proteoglycan core protein OS=Homo sapiens GN=HSPG2 PE=1 SV=4 - [PGBM_HUMAN]	0	0	0.00341025	0.00267926	0	0.00116104	0	0.00233774	0.00290826	0.00500363	0.0031047	0.00375149	0	0.00284408	0.000413718	0.00290177	0.0019567	0.00280753
P01031	Complement C5 OS=Homo sapiens GN=C5 PE=1 SV=4 - [CO5_HUMAN]	0.000948155	0.000187133	0.00154348	0.00178993	0.00111884	0.00122176	0.000104814	0.00120939	0.00150965	0.00127006	0.000800419	0.00134603	0.0018645	0.000765777	0.000619419	0.00162302	0.00135853	0.00248516
P01625	Ig kappa chain V-IV region Len OS=Homo sapiens PE=1 SV=2 - [KV402_HUMAN]	0.00117792	0.00155989	0.000853489	0.0017755	0.000773804	0.000661185	0.000555276	0.000817538	0.000921852	0.00113056	0.00086453	0.000579659	0.00124368	0.000527942	0.000953328	0.00106771	0.00116911	0.00105413
P61626	Lysozyme C OS=Homo sapiens GN=LYZ PE=1 SV=1 - [LYSC_HUMAN]	0.000153059	0	0.00534769	8.18189e-05	0.000189611	0.000213753	0.00790397	0.0030285	0.000119724	1.88082e-05	0.000293002	0.000580591	0.000915167	0.000276464	0.00025072	5.20029e-05	4.39921e-05	0.000172146
P02748	Complement component C9 OS=Homo sapiens GN=C9 PE=1 SV=2 - [CO9_HUMAN]	0.00108608	0.000153116	0.0011254	0.0012843	0.00103891	0.00107891	0.000321053	0.000755214	0.0028334	0.00029796	0.000785182	0.00130006	0.00135809	0.000645494	0.000528162	0.00137547	0.000652274	0.00191883
Q96PD5	N-acetylmuramoyl-L-alanine amidase OS=Homo sapiens GN=PGLYRP2 PE=1 SV=1 - [PGRP2_HUMAN]	0.000321277	0.000223432	0.00141792	0.00135997	0.000759718	0.00117784	8.00999e-05	0.000569783	0.000785759	0.000601684	0.000591835	0.00107717	0.000570404	0.000799468	0.000407476	0.000700171	0.000704256	0.00063668
P01766	Ig heavy chain V-III region BRO OS=Homo sapiens PE=1 SV=1 - [HV305_HUMAN]	0.0011331	0	0	0.00123383	0.000989139	0.00186516	0	0.00136596	0	0.00225421	0.00231941	0	0	0.000903268	0.00453829	0.00331287	0	0.00217577
P22352	Glutathione peroxidase 3 OS=Homo sapiens GN=GPX3 PE=1 SV=2 - [GPX3_HUMAN]	0.000641202	7.69899e-06	0.0014823	0.000970851	0.000878428	0.00111682	0.000215643	0.00114982	0.00112829	0.000458758	0.000912935	0.00043593	0.00079749	0.000961933	0.000925081	0.00100113	0.00107403	0.000810418
P04207	Ig kappa chain V-III region CLL OS=Homo sapiens PE=1 SV=2 - [KV308_HUMAN]	0	0.000240184	0.000996164	0	0.00284412	0.00101054	0	0	0.00354627	0	0	0.0024659	4.19994e-05	0.00174818	0.00342327	0.00502953	0	0
P05090	Apolipoprotein D OS=Homo sapiens GN=APOD PE=1 SV=1 - [APOD_HUMAN]	0.00132021	0.000538677	0.000652545	0.00062248	0.000871029	0.00107824	0.000312331	0.00083037	0.00071882	0.000287736	0.000471006	0.00292816	0.000463422	0.00116902	0.000694137	0.000310841	0.000643035	0.00124379
P02656	Apolipoprotein C-III OS=Homo sapiens GN=APOC3 PE=1 SV=1 - [APOC3_HUMAN]	0.000437737	0.000118677	0.000538113	0.00075365	0.00177567	0.00141081	0.000718432	0.00195786	0.000477569	0.000618955	0.000990937	0.00145866	0.00127087	0.00143106	0.000798454	0.000939366	0.00106933	0.00100769
P02743	Serum amyloid P-component OS=Homo sapiens GN=APCS PE=1 SV=2 - [SAMP_HUMAN]	0.000487128	0.00265447	0.000415155	0.000321207	0.000312596	0.00061173	0.00454954	0.00106849	0.00133377	0.000873454	0.000634083	0.000553244	0.00185527	0.000558335	0.000481929	0.000592226	0.00096783	0.00243386
P01613	Ig kappa chain V-I region Ni OS=Homo sapiens PE=1 SV=1 - [KV121_HUMAN]	0.00077611	0.00115718	0.000848948	0.000977776	0	0.000929737	0.000288301	0.000923571	0.00115288	0.00194472	0.000928069	0.000735249	0.00201278	0.000610434	0.00151069	0.000926262	0.00148939	0.000424485
O14791	Apolipoprotein L1 OS=Homo sapiens GN=APOL1 PE=1 SV=5 - [APOL1_HUMAN]	0.000567854	0.00280011	0.000289273	0.000443611	0.000290579	0.000236985	0.00162531	0.000626311	0.0003357	0.000288639	0.000183308	0.000558224	0.000399684	0.000665466	0.000572933	0.000359606	0.00021883	0.000654682
P02655	Apolipoprotein C-II OS=Homo sapiens GN=APOC2 PE=1 SV=1 - [APOC2_HUMAN]	0.00039788	4.06954e-05	0.000164947	0.000382356	0.0016217	0.00185887	0.000349428	0.00192375	0.000378332	0.000434545	0.000774487	0.000842985	0.00245516	0.00368671	0.000978851	0.000296076	0.000603805	0.00145562
P07360	Complement component C8 gamma chain OS=Homo sapiens GN=C8G PE=1 SV=3 - [CO8G_HUMAN]	0.000366694	0.000119575	0.00169901	0.0014949	0.000548067	0.000189105	3.84986e-05	0.000825816	0.00152696	0.000321797	0.000349664	0.00143857	0.00035778	0.00077488	0.000421579	0.000359569	0.000256964	0.000135035
P01610	Ig kappa chain V-I region WEA OS=Homo sapiens PE=1 SV=1 - [KV118_HUMAN]	0.00146216	0.00137263	0.000887893	0	0	0.000670385	0.0004032	0	0	0.00151735	0.000797164	6.78919e-05	0	0	0.000827425	0.00118246	0	0
P09871	Complement C1s subcomponent OS=Homo sapiens GN=C1S PE=1 SV=1 - [C1S_HUMAN]	0.000206264	0.0002124	0.00160058	0.00114003	0.00104427	0.000145347	6.45888e-05	0.00115208	0.00146622	0.00046186	0.000845399	0.00133079	0.000568448	0.00133986	0.000881645	0.000516153	0.000466211	0.000592097
P04264	Keratin, type II cytoskeletal 1 OS=Homo sapiens GN=KRT1 PE=1 SV=6 - [K2C1_HUMAN]	0.000186621	0.00307155	0.000416314	0.000238115	0.000179753	0.000101843	0.000718511	0.000158537	0.000236414	0.000328741	4.99911e-05	0.000232008	0.000257066	0.000167642	7.99452e-05	0.000147144	9.1976e-05	6.04491e-05
P01764	Ig heavy chain V-III region VH26 OS=Homo sapiens PE=1 SV=1 - [HV303_HUMAN]	0.000836277	0	0.0013897	0	0.000639222	0.00107117	0	0.000931954	0	0	0.00127748	0.000121289	0	0.000581897	0.00195496	0	0	0
P01781	Ig heavy chain V-III region GAL OS=Homo sapiens PE=1 SV=1 - [HV320_HUMAN]	0.000614529	0.000175657	0.000573721	0.000942576	0.000680951	0.000927353	0.000136836	0.00148432	0.00250434	0.00163066	0.00132128	0.000353224	0.0021847	0.000582484	0.00235011	0.00122235	0.00147229	0
P13671	Complement component C6 OS=Homo sapiens GN=C6 PE=1 SV=3 - [CO6_HUMAN]	0.000242535	0.00012206	0.00159232	0.00128306	0.00032511	0.000184043	0.000353307	0.00049594	0.000977668	0.000763138	0.000197559	0.000934105	0.00108674	0.000665055	0.000266569	0.000784196	0.000747707	0.000662433
P27169	Serum paraoxonase/arylesterase 1 OS=Homo sapiens GN=PON1 PE=1 SV=3 - [PON1_HUMAN]	0.000947926	0.000211408	0.000683619	0.000551209	0.000800848	0.000516984	0.00041504	0.000460656	0.00114082	0.00113461	0.000721848	0.00093078	0.00201308	0.000998325	0.00101758	0.00130078	0.00116975	0.00130245
P08185	Corticosteroid-binding globulin OS=Homo sapiens GN=SERPINA6 PE=1 SV=1 - [CBG_HUMAN]	0.000191014	0.000504565	0.000898747	0.000631194	0.000608831	0.00063258	0.000997587	0.000687609	0.000701944	0.000457901	0.000390886	0.000439504	0.000609522	0.000298932	0.000396895	0.000601842	0.000463491	0.00051754
P25311	Zinc-alpha-2-glycoprotein OS=Homo sapiens GN=AZGP1 PE=1 SV=2 - [ZA2G_HUMAN]	0.000631818	0.000653034	0.000513267	0.000367169	0.00079864	0.00046169	0.00184641	0.000311941	0.000592631	0.000100179	0.000440707	0.000276621	0.00036617	0.000821581	0.00100041	0.000276315	0.000157367	0.000341473
P05156	Complement factor I OS=Homo sapiens GN=CFI PE=1 SV=2 - [CFAI_HUMAN]	0	0.000967352	0.000981156	0.000740182	0.000260843	0.000360166	0.000199216	0.00114935	0.00205261	0.000284289	9.57486e-05	0.000469367	0.000381403	0.000487693	0.000345436	0.000317967	0.000348366	0.000414865
P07225	Vitamin K-dependent protein S OS=Homo sapiens GN=PROS1 PE=1 SV=1 - [PROS_HUMAN]	0.000473549	0.000213193	0.000869064	0.00108692	0.00041278	0.000207472	0.000238632	0.000675864	0.00149767	0.000602991	0.000444456	0.00117169	0.000447136	0.000887434	0.000261526	0.000380145	0.000596621	0.000464771
P07357	Complement component C8 alpha chain OS=Homo sapiens GN=C8A PE=1 SV=2 - [CO8A_HUMAN]	0.00012221	0.000108545	0.00131611	0.00105984	0.000339876	0.000100869	0	0.000766565	0.00109075	0.000241197	0.000146488	0.000664544	0.000214198	0.000628293	0.000150952	0.000360105	0.00029661	0.000107146
P02751	Fibronectin OS=Homo sapiens GN=FN1 PE=1 SV=4 - [FINC_HUMAN]	0.0015974	0.000280854	0.000626172	0.000442477	9.88694e-05	0	6.90163e-06	0.000540451	0.000674634	0.000187366	0.000632219	0.00101705	0.000127839	0.000275139	0.000677656	6.8007e-05	0.000193781	5.13671e-05
P35908	Keratin, type II cytoskeletal 2 epidermal OS=Homo sapiens GN=KRT2 PE=1 SV=2 - [K22E_HUMAN]	0.000153438	0.00233795	0.000211107	0.000168554	9.60283e-05	5.71782e-05	0.00051553	0.000112953	0.000212052	0.00015629	3.08074e-05	2.90941e-05	8.44609e-05	8.47888e-05	1.88962e-05	0.000114218	3.32303e-05	4.33483e-05
P00736	Complement C1r subcomponent OS=Homo sapiens GN=C1R PE=1 SV=2 - [C1R_HUMAN]	0.000175107	4.48387e-05	0.00108494	0.00098801	0.000569224	0.000153848	3.78041e-05	0.0006952	0.00102928	0.000300084	0.000353865	0.000455448	0.000438951	0.000536604	0.000426454	0.000352477	0.00030509	0.000337211
P00748	Coagulation factor XII OS=Homo sapiens GN=F12 PE=1 SV=3 - [FA12_HUMAN]	0.000115288	0.000153487	0.000995358	0.000797819	0.00062686	0.000324619	0	0.000522006	0.000743047	0.000194363	0.000556364	0.000322356	0.000343302	0.000412341	0.00025659	0.0003181	0.000276515	0.000161622
P01617	Ig kappa chain V-II region TEW OS=Homo sapiens PE=1 SV=1 - [KV204_HUMAN]	0.000301501	0.00023798	0.00147473	7.4419e-05	0.000365286	0.000479389	0.000957735	0.000284054	0	0.00346315	0.00133604	6.65011e-05	0.000473498	0	0.000115931	0.000530085	0.000528688	0
P01605	Ig kappa chain V-I region Lay OS=Homo sapiens PE=1 SV=1 - [KV113_HUMAN]	0.00269713	0	0	0	0	0	0	0	0	0	0	0	0	0	0	0	0.00281254	0
P13645	Keratin, type I cytoskeletal 10 OS=Homo sapiens GN=KRT10 PE=1 SV=6 - [K1C10_HUMAN]	0.000105148	0.00168079	0.000412933	0.00031415	5.32499e-05	5.75255e-05	0.000495505	0.000126571	0.000237572	0.000173875	7.65409e-05	0.000164501	0.000126875	0.00010401	2.53687e-05	6.14854e-05	6.0101e-05	4.64425e-05
Q14789	Golgin subfamily B member 1 OS=Homo sapiens GN=GOLGB1 PE=1 SV=2 - [GOGB1_HUMAN]	0	0	0.00261139	0	0	0	0	0	0	0	0	0	0	0	0	0	0	0
P51884	Lumican OS=Homo sapiens GN=LUM PE=1 SV=2 - [LUM_HUMAN]	0.000162581	0.000435577	0.000645246	0.000469925	0.000520065	0.000337646	0.000508289	0.000425678	0.0008114	0.000232778	0.000377722	0.000405796	0.00041848	0.000513761	0.000425914	0.000208911	0.000289754	0.000100746
P01717	Ig lambda chain V-IV region Hil OS=Homo sapiens PE=1 SV=1 - [LV403_HUMAN]	0.000567792	0.000177712	0.000615213	0.000217313	0.000322117	0.000553432	0.000224567	0.000528483	0.000684762	0.000841774	0.000488462	0.000318932	0	0.000368264	0.00113446	0.000501496	0.00116872	0.000576951
Q5TZA2	Rootletin OS=Homo sapiens GN=CROCC PE=1 SV=1 - [CROCC_HUMAN]	0	0	0	0	0.00243607	0	0	0	0	0	0	0	0	0	0	0	0	0
P03952	Plasma kallikrein OS=Homo sapiens GN=KLKB1 PE=1 SV=1 - [KLKB1_HUMAN]	0.000100504	8.2878e-05	0.000749408	0.000892362	0.000538827	6.21776e-05	0.000142517	0.000683573	0.00148779	0.000233279	0.000232044	0.00136914	0.000272295	0.000599991	0.000361873	0.000239101	0.000262063	0.000179445
O95445	Apolipoprotein M OS=Homo sapiens GN=APOM PE=1 SV=2 - [APOM_HUMAN]	0.000490996	0.000145012	0.000474104	0.00049493	0.000240112	0.00052997	0.000667271	0.000495108	0.000374217	0.000135938	0.00039295	0.000109063	0.000206688	0.000488283	0.000380789	0.000261863	0.000216633	0.000168609
Q7Z794	Keratin, type II cytoskeletal 1b OS=Homo sapiens GN=KRT77 PE=2 SV=3 - [K2C1B_HUMAN]	0	0.00231453	0	0	0	0	0	0	0	0	0	0	0	0	0	0	0	0
P01700	Ig lambda chain V-I region HA OS=Homo sapiens PE=1 SV=1 - [LV102_HUMAN]	0.000564518	0	0.000255377	0.00125985	0	0.000232882	0.000288331	0.000275902	0	0.000382802	0.000492944	0.000683903	0	0	0.000845451	0	0.000578976	0
Q03591	Complement factor H-related protein 1 OS=Homo sapiens GN=CFHR1 PE=1 SV=2 - [FHR1_HUMAN]	0	0.000364649	0.000715168	0.000379172	0.000374731	0.000394499	0.000301822	0.000475425	0.000848723	0.000129812	0.00036396	6.60484e-05	0.000176856	0.000179184	0.000226702	0.000713038	0.000405099	0
P06681	Complement C2 OS=Homo sapiens GN=C2 PE=1 SV=2 - [CO2_HUMAN]	0.000138669	0	0.000745775	0.000892831	0.000225064	0.000209714	0	0.000407361	0.000475352	0.000290674	0.000367573	0.000574094	0.000235737	0.000405809	8.63264e-05	0.00038818	0.000300225	0.000348513
P10643	Complement component C7 OS=Homo sapiens GN=C7 PE=1 SV=2 - [CO7_HUMAN]	9.40777e-05	0	0.00084408	0.000476459	0.000423036	0.000220063	0	0.000248666	0.000762632	0.000119486	0.000215931	0.0010041	0.00014275	0.000410682	0.000324376	0.000235973	9.37182e-05	0.000427634
P04003	C4b-binding protein alpha chain OS=Homo sapiens GN=C4BPA PE=1 SV=2 - [C4BPA_HUMAN]	0.000247568	0.000485049	0.000154137	0.000708622	5.58803e-06	0.000240965	7.02604e-06	0.000251695	0.000314186	9.98708e-05	0.000101931	4.4283e-05	0.00017395	0.000441106	0.000604316	9.39402e-05	0.000188979	0.000103583
P00746	Complement factor D OS=Homo sapiens GN=CFD PE=1 SV=5 - [CFAD_HUMAN]	0.000147477	0	0.000268511	0.00040801	6.34631e-05	0.000946356	0	0.000150642	0.000319062	0.000134751	0.000105791	0.00091466	0.000159512	0.000195442	0.000175747	0.00027633	0.000148881	0.000195433
P02750	Leucine-rich alpha-2-glycoprotein OS=Homo sapiens GN=LRG1 PE=1 SV=2 - [A2GL_HUMAN]	0.000304756	0.000533495	0.00021834	0.000322003	0.000168763	0.000285946	0.00155655	0.000581864	0.000697395	0.000265116	0.000269934	0.000173498	0.000548301	0.000235648	0.000237649	0.000565311	0.000874513	0.00138549
P04259	Keratin, type II cytoskeletal 6B OS=Homo sapiens GN=KRT6B PE=1 SV=5 - [K2C6B_HUMAN]	0.000134567	0.00122755	0.000251761	0.00012961	0	4.44284e-05	0.000407607	0	0	0	0	0.000201856	0.00014749	0	0	6.77116e-05	3.14366e-05	4.54196e-05
P35858	Insulin-like growth factor-binding protein complex acid labile subunit OS=Homo sapiens GN=IGFALS PE=1 SV=1 - [ALS_HUMAN]	9.33981e-05	0.000394432	0.000342617	0.000336885	0.000350597	0.000247631	0.00060578	0.00123455	0.000580227	0.000337929	0.000406967	0.00107125	0.000193451	0.000372347	0.000333829	0.00039327	0.000232516	0.000293408
P07358	Complement component C8 beta chain OS=Homo sapiens GN=C8B PE=1 SV=3 - [CO8B_HUMAN]	5.04527e-05	0.000164971	0.000416923	0.000417136	0.000357966	0.000350627	9.61969e-05	0.000415321	0.000526599	0.000215394	9.36517e-05	0.000527869	0.000337543	0.000173605	0.000119084	0.000291225	0.000188184	0.000138038
P01701	Ig lambda chain V-I region NEW OS=Homo sapiens PE=1 SV=1 - [LV103_HUMAN]	0	0.000433937	0.000372658	0	0.000417886	0.000495613	0.00172788	0	0	0.000323975	0	0	0	0	0	0	0	0
P49908	Selenoprotein P OS=Homo sapiens GN=SEPP1 PE=1 SV=3 - [SEPP1_HUMAN]	0.00016585	6.88837e-05	0.000624902	0.000371663	9.1905e-05	0.000385647	0.000328644	0.000328503	0.000507943	0.000365438	0.000281434	0	0.000193754	0.000114545	0.000115251	0.000375309	0.000293199	0.000449618
P01779	Ig heavy chain V-III region TUR OS=Homo sapiens PE=1 SV=1 - [HV318_HUMAN]	0.00116128	0	0.000491076	0	0	0	0	0	0.00135289	0	0	0.000550364	0	0	0	0.00150312	0	0.000549261
Q8WZ42	Titin OS=Homo sapiens GN=TTN PE=1 SV=4 - [TITIN_HUMAN]	0	0.00130512	0	0	0.000342226	0	0	0	0	0	6.31378e-05	0.000104895	1.95259e-05	0	0.000171838	0	0	0
P36955	Pigment epithelium-derived factor OS=Homo sapiens GN=SERPINF1 PE=1 SV=4 - [PEDF_HUMAN]	0.000215248	9.3838e-05	0.000257052	0.000291523	0.000150899	0.00040291	0.000109638	0.000167685	0.000285042	0.000718845	0.00036047	0.000265001	0.000573378	0.000193702	0.000327749	0.000423952	0.000285349	0.000488006
Q06033	Inter-alpha-trypsin inhibitor heavy chain H3 OS=Homo sapiens GN=ITIH3 PE=1 SV=2 - [ITIH3_HUMAN]	0.000103428	0	0.000438715	0.000275749	0.000273477	0.000271077	4.53734e-05	0.000356032	0.000517473	0.000156029	0.000163136	0.000154161	0.000142775	0.000449396	0.000105569	0.000277393	0.000453083	0.00118358
P80748	Ig lambda chain V-III region LOI OS=Homo sapiens PE=1 SV=1 - [LV302_HUMAN]	0	0.000467539	0.000371113	9.53004e-05	0.000133567	0.000285473	0.000462094	0.000316418	0.000849346	0.000355345	0.00117661	0	0	0.000560841	0.00152444	0	0.000338239	0.00030368
P01714	Ig lambda chain V-III region SH OS=Homo sapiens PE=1 SV=1 - [LV301_HUMAN]	0.000111358	0.000106179	0.000290189	0.000320765	0.000340703	0.000174478	3.61129e-05	0.000318326	0.000357616	0.000369023	0.000223827	0.000161465	0.000127086	0.000141285	0.000266021	0.000257378	0.000544753	0.000172801
P01609	Ig kappa chain V-I region Scw OS=Homo sapiens PE=1 SV=1 - [KV117_HUMAN]	0	0	0.00126857	0	0	0	0	0	0	0	0	0	0	0	0	0.0010795	0	0
P29622	Kallistatin OS=Homo sapiens GN=SERPINA4 PE=1 SV=3 - [KAIN_HUMAN]	9.12293e-05	8.89276e-05	0.000330815	0.00026249	0.000199335	0.000241927	8.30666e-05	0.000177553	0.00013559	0.000183026	0.000162895	0.00031694	0.000194569	0.000194843	0.000172137	0.00034021	0.000128982	8.68178e-05
O60885	Bromodomain-containing protein 4 OS=Homo sapiens GN=BRD4 PE=1 SV=2 - [BRD4_HUMAN]	0	0	0.000270245	0	0	0.000901142	0	0	0	0	0	0	0.000157363	1.39665e-05	0	0	0	0
P04208	Ig lambda chain V-I region WAH OS=Homo sapiens PE=1 SV=1 - [LV106_HUMAN]	0.000419552	0.000131664	0	0	0.000577332	0	0.000195215	0.000243701	0.000204708	0	0.000243126	0	0.000189492	0.000342563	0	0.00023597	0	0
P36980	Complement factor H-related protein 2 OS=Homo sapiens GN=CFHR2 PE=1 SV=1 - [FHR2_HUMAN]	0	8.57374e-05	0.000337822	0.000265047	6.47757e-05	0.000330408	0	0.000243165	0.000540499	0	0	0.000181553	0.000229349	0.00011747	0	0.000308101	0	0.000260405
P02533	Keratin, type I cytoskeletal 14 OS=Homo sapiens GN=KRT14 PE=1 SV=4 - [K1C14_HUMAN]	8.22854e-05	0.000690849	5.30467e-05	0.000223254	0	2.45126e-05	0.000235706	0	0.000144505	4.94569e-05	0	5.04691e-05	3.91649e-05	0	0	6.23766e-05	2.81302e-05	0
Q96LP2	Protein FAM81B OS=Homo sapiens GN=FAM81B PE=2 SV=3 - [FA81B_HUMAN]	0.00106221	0	0	0	0	0	0	0	0	0	7.07719e-05	0	0	0	0.00142539	0	0	0
P80108	Phosphatidylinositol-glycan-specific phospholipase D OS=Homo sapiens GN=GPLD1 PE=1 SV=3 - [PHLD_HUMAN]	0.000123895	5.01102e-05	0.000258196	0.000321936	9.86932e-05	0.000163649	0	0.00017434	0.000100299	8.9781e-05	0.000209942	0	0	0.000246141	0.000135748	7.36458e-05	0.000107893	0.00013912
O95613	Pericentrin OS=Homo sapiens GN=PCNT PE=1 SV=4 - [PCNT_HUMAN]	0	0.00101144	0	0	0	0	0	0	0.000282647	0	0	0	0	0.000110743	0	0	0	0
Q9P2E9	Ribosome-binding protein 1 OS=Homo sapiens GN=RRBP1 PE=1 SV=4 - [RRBP1_HUMAN]	0	0	0	0.00100233	0	0	4.72879e-05	0	0	0	0	0	0	0	0	7.88335e-06	0	0
P01880	Ig delta chain C region OS=Homo sapiens GN=IGHD PE=1 SV=2 - [IGHD_HUMAN]	0	0	0	0.000444073	0.000503946	0	0	0	0	0.000443696	0.000113464	0	0	0.000132068	0.000179135	0.00039115	0	0
P15814	Immunoglobulin lambda-like polypeptide 1 OS=Homo sapiens GN=IGLL1 PE=1 SV=1 - [IGLL1_HUMAN]	0	0.000944352	0	0	0	0	0	0	0	0	0	0	0	0	0	0	0	0
Q709C8	Vacuolar protein sorting-associated protein 13C OS=Homo sapiens GN=VPS13C PE=1 SV=1 - [VP13C_HUMAN]	0	0.000931025	0	0	0	0	0	0	0	0	0	0	0	0	0	0	0	0
Q96M86	Dynein heavy chain domain-containing protein 1 OS=Homo sapiens GN=DNHD1 PE=2 SV=2 - [DNHD1_HUMAN]	3.60875e-05	0	0	0	0.000847742	0	0	0	0	0	0.000620246	0	0	0.000124718	8.18888e-05	0	0	0
P00915	Carbonic anhydrase 1 OS=Homo sapiens GN=CA1 PE=1 SV=2 - [CAH1_HUMAN]	0.000182124	0	0.00018935	0.000144773	5.18389e-05	0.000315454	4.18889e-05	0.00060064	7.82046e-05	3.64073e-05	0	0.000342898	0.000102609	0.00018263	1.19578e-05	3.79803e-05	0.000719187	0.000193087
Q14520	Hyaluronan-binding protein 2 OS=Homo sapiens GN=HABP2 PE=1 SV=1 - [HABP2_HUMAN]	0	0	0.000324699	0.000358158	0.000121599	1.81272e-05	0	0.000162692	0.00034749	0	0.000160707	0	6.09887e-06	0.000219422	6.17774e-05	0	3.49537e-05	0
P43251	Biotinidase OS=Homo sapiens GN=BTD PE=1 SV=2 - [BTD_HUMAN]	0.00012976	0	0.000232237	0.000306945	0.000125959	0	0	9.10286e-05	9.98397e-05	4.37232e-05	0	9.64594e-05	0	6.388e-05	0	6.05638e-05	5.31152e-05	3.3089e-05
Q13103	Secreted phosphoprotein 24 OS=Homo sapiens GN=SPP2 PE=1 SV=1 - [SPP24_HUMAN]	8.99942e-05	8.41993e-06	0.000139524	5.47101e-05	0.000150968	0.000317111	4.86591e-05	0.000213002	0.000199426	2.99594e-05	0.000255206	8.54625e-05	0	0.000108018	0.000200845	0.000118305	3.30828e-05	0
P13647	Keratin, type II cytoskeletal 5 OS=Homo sapiens GN=KRT5 PE=1 SV=3 - [K2C5_HUMAN]	9.7197e-05	0.000409011	0.000136083	8.29842e-05	2.49725e-05	0	0.000255469	3.91164e-05	0.000104399	9.40891e-05	0	5.56311e-05	5.9022e-05	4.68662e-05	0	3.32527e-05	1.45698e-05	0
Q9NZP8	Complement C1r subcomponent-like protein OS=Homo sapiens GN=C1RL PE=1 SV=2 - [C1RL_HUMAN]	0	5.31473e-05	0.000156906	0.000165476	0.000270351	6.79271e-05	0.000108485	0.000128726	0.00040756	0.000113543	4.19232e-05	8.47947e-05	0	0.00021144	0.000122246	0	6.15195e-05	7.91396e-05
P18428	Lipopolysaccharide-binding protein OS=Homo sapiens GN=LBP PE=1 SV=3 - [LBP_HUMAN]	2.86089e-05	3.56201e-05	0.000267647	9.54345e-05	2.84698e-05	0.000246361	4.87035e-05	0.000233234	0.000196795	6.09862e-05	2.83904e-05	0	0.00024454	4.0586e-05	5.95994e-05	0.000136851	0.000142067	0.000303837
P0C221	Coiled-coil domain-containing protein 175 OS=Homo sapiens GN=CCDC175 PE=2 SV=2 - [CC175_HUMAN]	0	0	0	0.000668428	0	0	0	0	0	0	0	0	0	0	0	0	0	0
P00740	Coagulation factor IX OS=Homo sapiens GN=F9 PE=1 SV=2 - [FA9_HUMAN]	0	0	0.000223041	0.000114485	0.000136267	0.000139044	0	9.80363e-05	0.000135632	0	0	0	0	0	0.000117772	5.40098e-05	4.26561e-05	0
Q8IWB6	Inactive serine/threonine-protein kinase TEX14 OS=Homo sapiens GN=TEX14 PE=1 SV=2 - [TEX14_HUMAN]	0	0.000570029	0	0	0	0	0	0	0	0	0	0	0	0	0	0	0	0
O00391	Sulfhydryl oxidase 1 OS=Homo sapiens GN=QSOX1 PE=1 SV=3 - [QSOX1_HUMAN]	0	0	0.000133872	0.000142399	0.000289791	0	0	2.91881e-05	8.63488e-05	0	0	4.02675e-05	0	0.000422468	8.30085e-05	2.70183e-05	2.52696e-05	0
P02747	Complement C1q subcomponent subunit C OS=Homo sapiens GN=C1QC PE=1 SV=3 - [C1QC_HUMAN]	0	3.42141e-05	8.43501e-06	0.000353428	0	0.000158042	2.48783e-05	7.64857e-05	9.7104e-05	3.84154e-05	0	0	1.67145e-05	0	8.27048e-05	6.32279e-05	1.68698e-05	0
P05543	Thyroxine-binding globulin OS=Homo sapiens GN=SERPINA7 PE=1 SV=2 - [THBG_HUMAN]	0	0	0.000125445	0.000140137	0.000171423	0.000113236	9.72715e-05	0.000173019	0.000103936	4.63067e-05	0.000173475	0.000120407	8.36903e-05	0.000158372	0.000118363	0.000112036	0.00011425	0
O75882	Attractin OS=Homo sapiens GN=ATRN PE=1 SV=2 - [ATRN_HUMAN]	0.000132117	0	0.000158232	9.33146e-05	6.2089e-05	9.64428e-05	0.000119542	8.4556e-05	0.00010555	0.000103191	9.67017e-05	0	0.000118943	7.18622e-05	9.34112e-05	5.7629e-05	7.41747e-05	8.59674e-05
P07477	Trypsin-1 OS=Homo sapiens GN=PRSS1 PE=1 SV=1 - [TRY1_HUMAN]	0	0	0.000537834	0	0	0	0	0	0	0	0	0	0	0	0	0	0	0
Q04756	Hepatocyte growth factor activator OS=Homo sapiens GN=HGFAC PE=1 SV=1 - [HGFA_HUMAN]	0	0	0.000281087	0.000197914	5.4955e-05	0	0	2.51491e-05	4.36093e-05	4.01729e-05	3.23744e-05	0	0	5.83608e-05	4.98593e-05	4.21404e-05	0	0
O43866	CD5 antigen-like OS=Homo sapiens GN=CD5L PE=1 SV=1 - [CD5L_HUMAN]	1.26103e-05	0.000317544	8.20834e-06	0.000114889	0	8.00119e-05	0.000163217	0	0	2.02239e-05	0	0	0	0	0	2.59742e-05	0	1.74649e-05
Q15149	Plectin OS=Homo sapiens GN=PLEC PE=1 SV=3 - [PLEC_HUMAN]	0	0	0.000112678	0	0.00039143	0	0	0	0	0	0	0	7.79788e-05	0	0	0	0	0
Q96T58	Msx2-interacting protein OS=Homo sapiens GN=SPEN PE=1 SV=1 - [MINT_HUMAN]	0	0	0	0.000500224	0	0	0	2.68924e-05	0	0	0	0	0	0	0	0	0	0
Q08380	Galectin-3-binding protein OS=Homo sapiens GN=LGALS3BP PE=1 SV=1 - [LG3BP_HUMAN]	0	0.000148614	0.000155464	7.10893e-05	3.71587e-05	6.77461e-05	9.06497e-05	9.11298e-05	4.65891e-05	0	6.29348e-05	0	0	5.89838e-05	6.06236e-05	0	1.37772e-05	0
P01034	Cystatin-C OS=Homo sapiens GN=CST3 PE=1 SV=1 - [CYTC_HUMAN]	6.23922e-05	0	3.49873e-05	2.70611e-05	0.00013597	0.000213709	0	0	2.3495e-05	0	0.000389818	0.000560723	0	0.000154802	0.000202165	0	0	0
P06331	Ig heavy chain V-II region ARH-77 OS=Homo sapiens PE=4 SV=1 - [HV209_HUMAN]	0	0	0.000329705	0	7.98697e-05	5.41237e-05	2.11052e-05	7.00166e-05	0.000122891	0.000415143	0.000137852	0	0	0	9.145e-05	1.31637e-05	0.000558407	0
P15169	Carboxypeptidase N catalytic chain OS=Homo sapiens GN=CPN1 PE=1 SV=1 - [CBPN_HUMAN]	7.48598e-05	0	7.72834e-05	6.78309e-05	0.000188181	5.49068e-05	2.59728e-05	8.40658e-05	0.000130612	4.69258e-05	7.13967e-05	0.000170415	0.000223627	8.85942e-05	5.46233e-05	0.000149261	0.000139429	0
Q8WXH0	Nesprin-2 OS=Homo sapiens GN=SYNE2 PE=1 SV=3 - [SYNE2_HUMAN]	0	0	0.000457033	0	0	0	0	0	0	0	0	0	0	0	0	0	0	0
P35527	Keratin, type I cytoskeletal 9 OS=Homo sapiens GN=KRT9 PE=1 SV=3 - [K1C9_HUMAN]	7.15739e-05	0.000171894	5.23227e-05	3.70725e-05	8.94074e-05	2.26955e-05	0.000178578	3.19118e-05	0.00010664	0.00013278	2.59336e-05	7.95982e-05	0.000180013	7.57954e-05	3.51869e-05	8.42779e-05	4.68131e-05	3.4728e-05
P00742	Coagulation factor X OS=Homo sapiens GN=F10 PE=1 SV=2 - [FA10_HUMAN]	0	0	0.000187217	0.000119956	0.000125004	0	5.50729e-05	0.000124938	0.000151376	0	0	0.000272746	3.34056e-05	0.000139871	8.45009e-05	7.33735e-05	2.1845e-05	3.70139e-05
P01591	Immunoglobulin J chain OS=Homo sapiens GN=IGJ PE=1 SV=4 - [IGJ_HUMAN]	0.000236384	0.000150603	0	0	0	0	6.04345e-05	0.000221791	0.000276858	2.22294e-05	0	0	2.74033e-05	0	0	0	0	0
P55058	Phospholipid transfer protein OS=Homo sapiens GN=PLTP PE=1 SV=1 - [PLTP_HUMAN]	0	0	0.000197682	4.4668e-05	7.67696e-05	5.53628e-05	0	2.05957e-05	0.000171851	6.19323e-05	0	0.000118936	7.35674e-05	7.24454e-05	0	8.24046e-05	6.189e-05	0
P01602	Ig kappa chain V-I region HK102 (Fragment) OS=Homo sapiens GN=IGKV1-5 PE=4 SV=1 - [KV110_HUMAN]	0	0	0	0	0	0.000364574	0	7.38197e-05	9.21477e-05	0	0	0	0	0	0	0	0	0
O00187	Mannan-binding lectin serine protease 2 OS=Homo sapiens GN=MASP2 PE=1 SV=4 - [MASP2_HUMAN]	2.82939e-05	0	8.88087e-05	5.86938e-05	3.9664e-05	0.000124924	0	3.8354e-05	7.94504e-05	0	0.000162496	0.000212079	7.56213e-05	2.84863e-05	3.90454e-05	0	2.57418e-05	0
Q96JG9	Zinc finger protein 469 OS=Homo sapiens GN=ZNF469 PE=2 SV=3 - [ZN469_HUMAN]	0	0	0	0.000330823	0	0	0	0	0	0	0	0	0	0	0.000452523	0	0	0
P23142	Fibulin-1 OS=Homo sapiens GN=FBLN1 PE=1 SV=4 - [FBLN1_HUMAN]	0	0	0.000263867	0	6.54926e-05	0	0	2.22434e-05	0.000112809	0	0	0.000138344	0	0.000125389	4.72645e-05	0	0	0
P0DJI9	Serum amyloid A-2 protein OS=Homo sapiens GN=SAA2 PE=1 SV=1 - [SAA2_HUMAN]	4.76942e-05	0	1.27562e-05	0	0.000133439	0.000132897	0	0	0.00050198	0	0	4.12757e-05	0.000153547	0.000206435	9.30972e-05	0	6.34473e-05	0.000364413
Q9P278	Folliculin-interacting protein 2 OS=Homo sapiens GN=FNIP2 PE=1 SV=2 - [FNIP2_HUMAN]	0	0	0	0	0.000312278	0	0	0	0	0	0	0	0	0	0	0	0	0
P08779	Keratin, type I cytoskeletal 16 OS=Homo sapiens GN=KRT16 PE=1 SV=4 - [K1C16_HUMAN]	8.22854e-05	0	0	0.000223254	0	0	0	0	0	4.9199e-05	0	0	3.91649e-05	0	0	6.3533e-05	2.78428e-05	0
P02654	Apolipoprotein C-I OS=Homo sapiens GN=APOC1 PE=1 SV=1 - [APOC1_HUMAN]	5.11103e-05	0	1.55848e-05	2.93933e-05	0.000140775	5.80063e-05	5.08906e-05	8.68017e-05	7.08786e-05	0	0	0	0	7.44279e-05	0.000145732	2.30416e-05	2.58309e-05	4.37059e-05
P04434	Ig kappa chain V-III region VH (Fragment) OS=Homo sapiens PE=4 SV=1 - [KV310_HUMAN]	0	0	0	0.000287571	0	0	0.000416935	0.00190229	0	0	0	0	2.22979e-05	0	0	0	0	0.00161479
A3KMH1	von Willebrand factor A domain-containing protein 8 OS=Homo sapiens GN=VWA8 PE=1 SV=2 - [VWA8_HUMAN]	0	0.000283956	0	0	0	0	0	0	0	0	0	0	0	0	0	0	0	0
P02741	C-reactive protein OS=Homo sapiens GN=CRP PE=1 SV=1 - [CRP_HUMAN]	8.82927e-05	0.00018965	0	0	0	0	1.41282e-05	0.000139865	0.000202499	0	0	0	0	0	0	0	0	0.00022657
A8TX70	Collagen alpha-5(VI) chain OS=Homo sapiens GN=COL6A5 PE=1 SV=1 - [CO6A5_HUMAN]	0.000276476	0	0	0	0	0	0	0	0	0	0	0	0	0	0	0	0	0
P00488	Coagulation factor XIII A chain OS=Homo sapiens GN=F13A1 PE=1 SV=4 - [F13A_HUMAN]	3.76805e-05	0	0.000222433	0	0	0	0	0	0	0	0	0	0	1.02066e-05	3.59889e-05	0	0	0
P55056	Apolipoprotein C-IV OS=Homo sapiens GN=APOC4 PE=1 SV=1 - [APOC4_HUMAN]	4.17743e-05	5.25211e-05	1.93729e-05	4.12001e-05	2.91587e-05	6.44957e-05	9.75153e-05	9.49899e-05	2.31601e-05	1.30897e-05	2.10554e-05	7.34545e-05	6.94168e-05	3.47421e-05	3.31592e-05	5.88411e-05	0	0.000135575
P05160	Coagulation factor XIII B chain OS=Homo sapiens GN=F13B PE=1 SV=3 - [F13B_HUMAN]	0	2.16187e-05	9.06388e-05	4.94399e-05	2.99385e-05	5.48033e-05	0	5.31876e-05	8.12963e-05	0	4.50563e-05	6.76315e-05	0	4.44936e-05	4.07186e-05	0	0	0
Q96IY4	Carboxypeptidase B2 OS=Homo sapiens GN=CPB2 PE=1 SV=2 - [CBPB2_HUMAN]	0	0	8.31666e-05	9.31949e-05	2.40925e-05	4.14148e-05	0	7.93134e-05	3.48691e-05	5.84551e-05	0	0	1.09227e-05	7.22893e-05	0	0.000113271	6.32348e-05	7.9336e-05
P04278	Sex hormone-binding globulin OS=Homo sapiens GN=SHBG PE=1 SV=2 - [SHBG_HUMAN]	0	0	7.28564e-05	6.88214e-05	0	8.81848e-05	5.21154e-05	5.44886e-05	8.66881e-05	7.08848e-05	0	0	0.00012138	8.03368e-05	0	0.000314842	0.000271579	0.000221002
Q9UK55	Protein Z-dependent protease inhibitor OS=Homo sapiens GN=SERPINA10 PE=1 SV=1 - [ZPI_HUMAN]	0	0	0.000107718	6.31047e-05	0	5.80521e-05	0	8.59603e-05	4.09624e-05	0	5.45622e-05	8.41796e-05	2.13916e-05	5.85668e-05	4.32176e-05	0	0	0
Q99969	Retinoic acid receptor responder protein 2 OS=Homo sapiens GN=RARRES2 PE=1 SV=1 - [RARR2_HUMAN]	5.87887e-06	0	3.3797e-05	5.62927e-05	1.07498e-05	0.000119002	0	6.16546e-05	5.83665e-05	1.28254e-05	1.28695e-05	7.72413e-05	0	1.13354e-05	7.75968e-06	4.29922e-05	0	7.8385e-06
P01702	Ig lambda chain V-I region NIG-64 OS=Homo sapiens PE=1 SV=1 - [LV104_HUMAN]	0.000217068	0	0	0	0	0	3.43651e-05	8.71799e-05	0	6.21528e-05	0.000375538	0	0	0	0.000243902	0	0	0
P13646	Keratin, type I cytoskeletal 13 OS=Homo sapiens GN=KRT13 PE=1 SV=4 - [K1C13_HUMAN]	0.00021693	0	0	0	0	0	0	0	0	0	0	0	0	3.5639e-05	0	0	0	0
P0DJI8	Serum amyloid A-1 protein OS=Homo sapiens GN=SAA1 PE=1 SV=1 - [SAA1_HUMAN]	5.81588e-05	0	0	1.4243e-05	0	0.000132897	0	5.69962e-05	0.000554878	0	2.78255e-05	0	0.000146907	0	9.30972e-05	3.6716e-05	0	0.000364413
Q14980	Nuclear mitotic apparatus protein 1 OS=Homo sapiens GN=NUMA1 PE=1 SV=2 - [NUMA1_HUMAN]	0	0	0.000203966	0	0	0	4.22924e-05	0	0	0	0	0	0	0	0	0	0	0
P01769	Ig heavy chain V-III region GA OS=Homo sapiens PE=1 SV=1 - [HV308_HUMAN]	0	0	0.000180452	0	0	0	0	0	0	0	0	0	0	0	0	0	0	0
P37802	Transgelin-2 OS=Homo sapiens GN=TAGLN2 PE=1 SV=3 - [TAGL2_HUMAN]	0	0	6.09156e-06	6.27831e-06	0.000139303	2.65545e-05	0	3.73757e-05	8.77173e-06	0	3.55523e-05	0	0	8.71793e-06	0	0	1.27863e-05	0
P04745	Alpha-amylase 1 OS=Homo sapiens GN=AMY1A PE=1 SV=2 - [AMY1_HUMAN]	0.000172397	0	0	0	0	0	0	0	0	0	0	0	0	0	0	0	0	0
P19013	Keratin, type II cytoskeletal 4 OS=Homo sapiens GN=KRT4 PE=1 SV=4 - [K2C4_HUMAN]	0.000170649	0	0	0	0	0	0	0	0	0	0	0	0	5.27168e-05	0	0	0	0
Q5T0Z8	Uncharacterized protein C6orf132 OS=Homo sapiens GN=C6orf132 PE=1 SV=4 - [CF132_HUMAN]	0	0	0	0	0.000168883	0	0	0	0	0	0	0	0	0	0	0	0	0
Q16610	Extracellular matrix protein 1 OS=Homo sapiens GN=ECM1 PE=1 SV=2 - [ECM1_HUMAN]	0	0	8.57102e-05	3.43239e-05	4.87656e-05	0	0.000140275	0	0.000157666	0	0	0	0	5.60336e-05	0	0	0	0
P05154	Plasma serine protease inhibitor OS=Homo sapiens GN=SERPINA5 PE=1 SV=3 - [IPSP_HUMAN]	0	0	7.56351e-05	1.86479e-05	5.11795e-05	2.13586e-05	0	1.53713e-05	0	0	0	4.52791e-05	0	3.23345e-05	3.73701e-05	6.80977e-05	5.27885e-06	0
P35443	Thrombospondin-4 OS=Homo sapiens GN=THBS4 PE=1 SV=2 - [TSP4_HUMAN]	0	0	9.06171e-05	5.21126e-06	1.86588e-05	4.21282e-05	1.38472e-05	1.74831e-05	1.74835e-05	0	0.000101583	8.67157e-05	0	1.50436e-05	0	0	0	0
Q8ND24	RING finger protein 214 OS=Homo sapiens GN=RNF214 PE=1 SV=2 - [RN214_HUMAN]	0	0	0	0.000155986	0	0	0	0	0	0	0	0	0	0	0	0	0	0
Q14204	Cytoplasmic dynein 1 heavy chain 1 OS=Homo sapiens GN=DYNC1H1 PE=1 SV=5 - [DYHC1_HUMAN]	0	0	0	0.000155986	0	0	0	0	0	0	0	0	0	0	0	0	0	0
Q15166	Serum paraoxonase/lactonase 3 OS=Homo sapiens GN=PON3 PE=1 SV=3 - [PON3_HUMAN]	0	0	0	3.51942e-05	7.44251e-05	4.19363e-05	6.20803e-05	0	0	0.00011962	0	0	0.000194635	0.000151835	1.96342e-05	0	0	0
P48740	Mannan-binding lectin serine protease 1 OS=Homo sapiens GN=MASP1 PE=1 SV=3 - [MASP1_HUMAN]	0	0	0.000147173	0	0	0	0	0	0	0	0	0	0	0	0	0	0	0
P08571	Monocyte differentiation antigen CD14 OS=Homo sapiens GN=CD14 PE=1 SV=2 - [CD14_HUMAN]	0	6.4604e-05	0	3.84987e-05	0	4.06384e-05	4.8833e-05	3.56681e-05	7.21228e-05	0	0	6.90157e-05	9.84353e-05	5.03248e-05	5.17323e-05	5.01619e-05	5.4869e-05	8.70219e-05
P41222	Prostaglandin-H2 D-isomerase OS=Homo sapiens GN=PTGDS PE=1 SV=1 - [PTGDS_HUMAN]	0	0	3.12145e-05	3.97143e-05	0	7.27951e-05	0	2.82657e-05	0	0	0	0.000153559	0	0	0	3.30628e-05	1.1861e-05	5.63483e-05
Q5VU43	Myomegalin OS=Homo sapiens GN=PDE4DIP PE=1 SV=1 - [MYOME_HUMAN]	0	0	0.000139918	0	0	0	0	0	0	0	0.00270629	0.0058808	0	0	0.000899942	0	4.04196e-05	0.000274179
P01743	Ig heavy chain V-I region HG3 OS=Homo sapiens PE=4 SV=1 - [HV102_HUMAN]	0	0	8.0067e-05	5.71493e-05	0	0	0	7.86744e-05	9.82077e-05	8.46653e-05	0	0	9.01689e-05	7.05193e-05	0	0	0.000134069	0
O75396	Vesicle-trafficking protein SEC22b OS=Homo sapiens GN=SEC22B PE=1 SV=4 - [SC22B_HUMAN]	0	0	0	0	0	0.000130083	0	0	3.32152e-05	0	0	0	0	0	0	0	0	0
P01033	Metalloproteinase inhibitor 1 OS=Homo sapiens GN=TIMP1 PE=1 SV=1 - [TIMP1_HUMAN]	0	0	8.09182e-05	0	0	4.57992e-05	0	0	2.43749e-05	0	0	0	0	0	0	0	0	0
P06276	Cholinesterase OS=Homo sapiens GN=BCHE PE=1 SV=1 - [CHLE_HUMAN]	0	0	5.59434e-05	3.85275e-05	2.91342e-05	0	0	2.54081e-05	2.9723e-05	0	0	2.79027e-05	0	0	0	0	6.19301e-05	5.44949e-05
P51805	Plexin-A3 OS=Homo sapiens GN=PLXNA3 PE=1 SV=2 - [PLXA3_HUMAN]	0	0	0	0	0	0.000121284	0	0	0	0	0	0	0	0	0	0	0	0
P03951	Coagulation factor XI OS=Homo sapiens GN=F11 PE=1 SV=1 - [FA11_HUMAN]	0	0	8.88637e-05	0	0	3.01609e-05	0	4.29538e-05	0	3.24144e-05	0	4.76197e-05	0	0	6.13978e-05	0	0.000149818	2.88381e-05
Q6ZP82	Coiled-coil domain-containing protein 141 OS=Homo sapiens GN=CCDC141 PE=1 SV=2 - [CC141_HUMAN]	0	0	0.000117538	0	0	0	0	0	0	0	0	0	0	0	0	0	0	0
Q15582	Transforming growth factor-beta-induced protein ig-h3 OS=Homo sapiens GN=TGFBI PE=1 SV=1 - [BGH3_HUMAN]	0	0	4.38825e-05	1.09839e-05	1.65356e-05	4.55786e-05	0	6.28896e-05	3.53025e-05	2.7377e-05	0	1.79974e-05	7.27895e-05	2.86178e-05	3.95466e-05	0	0	4.7799e-05
Q02388	Collagen alpha-1(VII) chain OS=Homo sapiens GN=COL7A1 PE=1 SV=2 - [CO7A1_HUMAN]	0	0	0	5.53553e-05	6.08742e-05	0	0	0	0	6.74291e-06	0	0	0	0	0	0	0	0
P48668	Keratin, type II cytoskeletal 6C OS=Homo sapiens GN=KRT6C PE=1 SV=3 - [K2C6C_HUMAN]	0	0	0	0.000112854	0	0	0	0	0	0	0	0	0	8.44862e-05	0	0	0	0
P61769	Beta-2-microglobulin OS=Homo sapiens GN=B2M PE=1 SV=1 - [B2MG_HUMAN]	0	0	0	2.58839e-05	3.06414e-05	5.33065e-05	0	1.48565e-05	0	0	1.17588e-05	0	0	4.64577e-06	2.67503e-05	0	0	0
Q9H0J4	Glutamine-rich protein 2 OS=Homo sapiens GN=QRICH2 PE=1 SV=1 - [QRIC2_HUMAN]	0	0	0	0	0.000109773	0	0	0	0	0	0	0	0	0	0.000102326	0	0	0
P33151	Cadherin-5 OS=Homo sapiens GN=CDH5 PE=1 SV=5 - [CADH5_HUMAN]	0	0.000109519	0	0	0	0	7.72618e-05	0	3.4574e-05	0	0	0	0	0	0	0	0	0
Q02224	Centromere-associated protein E OS=Homo sapiens GN=CENPE PE=1 SV=2 - [CENPE_HUMAN]	0	0	2.75259e-05	0	8.03557e-05	0	0	0	0	0	0	0	0	0	0	0	0	0
Q02218	2-oxoglutarate dehydrogenase, mitochondrial OS=Homo sapiens GN=OGDH PE=1 SV=3 - [ODO1_HUMAN]	0	0	0	0	0.000100743	0	0	0	0	0	0	0	0	0	0	0	0	0
P23083	Ig heavy chain V-I region V35 OS=Homo sapiens PE=1 SV=1 - [HV103_HUMAN]	0	0	9.77697e-05	0	0	0	0	0	0	0	0	0	0	0	0	0.000623682	0.00147009	0
Q15021	Condensin complex subunit 1 OS=Homo sapiens GN=NCAPD2 PE=1 SV=3 - [CND1_HUMAN]	0	0	0	0	9.76705e-05	0	0	0	0	0	0	0	0	0	0	0	0	0
Q86XH1	IQ and AAA domain-containing protein 1 OS=Homo sapiens GN=IQCA1 PE=2 SV=1 - [IQCA1_HUMAN]	0	0	9.75542e-05	0	0	0	0	0	0	0	0	0	0	0	0	0	0	0
Q5VZ18	SH2 domain-containing adapter protein E OS=Homo sapiens GN=SHE PE=1 SV=1 - [SHE_HUMAN]	0	0	0	0	9.65134e-05	0	0	0	0	0	0	0	0	0	0	0	0	0
Q9H8L6	Multimerin-2 OS=Homo sapiens GN=MMRN2 PE=1 SV=2 - [MMRN2_HUMAN]	0	0	1.30873e-05	2.38204e-05	3.34747e-05	2.58134e-05	0	2.62791e-05	2.84967e-05	0	8.32934e-05	0	0	2.27701e-05	2.96903e-05	0	0	0
Q86UD1	Out at first protein homolog OS=Homo sapiens GN=OAF PE=2 SV=1 - [OAF_HUMAN]	0	0	0	3.9868e-05	0	5.4628e-05	0	0	0	0	0	0	0	0	0	0	0	0
P03950	Angiogenin OS=Homo sapiens GN=ANG PE=1 SV=1 - [ANGI_HUMAN]	9.82397e-06	0	2.18107e-05	3.63623e-05	5.59922e-06	2.08034e-05	1.30518e-05	2.06537e-05	2.004e-05	0	1.54828e-05	3.21994e-05	0	6.65669e-06	8.17063e-06	5.17488e-05	1.90463e-05	4.83418e-05
Q96KN2	Beta-Ala-His dipeptidase OS=Homo sapiens GN=CNDP1 PE=1 SV=4 - [CNDP1_HUMAN]	0	0	0	5.67494e-05	3.699e-05	0	0	7.73266e-05	0.000121028	0	0	5.72198e-05	0	9.70457e-05	0	5.49759e-05	2.2867e-05	0
Q9UP83	Conserved oligomeric Golgi complex subunit 5 OS=Homo sapiens GN=COG5 PE=1 SV=3 - [COG5_HUMAN]	0	9.0197e-05	0	0	0	0	0	0	0	0	0	0	0	0	0	0	0	0
Q9H254	Spectrin beta chain, non-erythrocytic 4 OS=Homo sapiens GN=SPTBN4 PE=1 SV=2 - [SPTN4_HUMAN]	0	0	0	0	8.88605e-05	0	0	0	0	0	0	0	0	0	0	0	0	0
Q86YA3	Protein ZGRF1 OS=Homo sapiens GN=ZGRF1 PE=2 SV=3 - [ZGRF1_HUMAN]	0	0	0	0	8.78186e-05	0	0	0	0	0	0	0	0	0	0	0	0	0
Q8TE73	Dynein heavy chain 5, axonemal OS=Homo sapiens GN=DNAH5 PE=1 SV=3 - [DYH5_HUMAN]	0	0	0	0	8.77046e-05	0	0	0	0	0	0	0	0	0	0	0	0	0
Q8NF91	Nesprin-1 OS=Homo sapiens GN=SYNE1 PE=1 SV=4 - [SYNE1_HUMAN]	8.27822e-05	0	0	4.77178e-06	0	0	0	0	0	0	3.27802e-05	1.26649e-06	0	0.000193661	0	0	0	0
Q96AY4	Tetratricopeptide repeat protein 28 OS=Homo sapiens GN=TTC28 PE=1 SV=4 - [TTC28_HUMAN]	0	8.66524e-05	0	0	0	0	0	0	0	0	0	0	0	0	0	0	0	0
P07195	L-lactate dehydrogenase B chain OS=Homo sapiens GN=LDHB PE=1 SV=2 - [LDHB_HUMAN]	0	0	1.57578e-05	2.16754e-05	0	4.80652e-05	0	7.4944e-06	0	1.98228e-05	0	0	2.32276e-05	6.23816e-05	0	3.86652e-05	4.01015e-05	3.916e-05
Q99996	A-kinase anchor protein 9 OS=Homo sapiens GN=AKAP9 PE=1 SV=3 - [AKAP9_HUMAN]	0	0	2.96761e-05	0	0	5.47891e-05	0	0	0	0	0.00092216	0	0	6.06308e-05	0	0.000104071	0.000248597	0
P80188	Neutrophil gelatinase-associated lipocalin OS=Homo sapiens GN=LCN2 PE=1 SV=2 - [NGAL_HUMAN]	0	0	1.60583e-05	1.52687e-05	0	5.29366e-05	0	1.26745e-05	9.02499e-06	0	2.11146e-05	0	0	0	1.75336e-05	8.94001e-06	0	0
Q5T013	Putative hydroxypyruvate isomerase OS=Homo sapiens GN=HYI PE=1 SV=2 - [HYI_HUMAN]	0	0	0	8.31989e-05	0	0	0	0	0	0	0	0	0	0	0	0	0	0
Q8N8E3	Centrosomal protein of 112 kDa OS=Homo sapiens GN=CEP112 PE=1 SV=2 - [CE112_HUMAN]	0	0	0	0	8.31792e-05	0	0	0	0	0	0	0	0	0	0	0	0	0
Q86V21	Acetoacetyl-CoA synthetase OS=Homo sapiens GN=AACS PE=1 SV=1 - [AACS_HUMAN]	0	0	0	0	8.30249e-05	0	0	0	0	0	0	0	0	0	0	0	0	0
Q9UKN7	Unconventional myosin-XV OS=Homo sapiens GN=MYO15A PE=1 SV=2 - [MYO15_HUMAN]	0	0	0	0	8.30009e-05	0	0	0	0	0	0	0	0	0	0	0	0	0
P49747	Cartilage oligomeric matrix protein OS=Homo sapiens GN=COMP PE=1 SV=2 - [COMP_HUMAN]	0	0	8.11942e-05	0	0	0	0	0	0	0	0	0	0	0	0	0	0	0
P00918	Carbonic anhydrase 2 OS=Homo sapiens GN=CA2 PE=1 SV=2 - [CAH2_HUMAN]	0	0	4.28778e-05	8.36899e-06	0	2.69399e-05	0	5.62785e-05	1.98305e-05	2.0077e-05	0	6.03907e-05	0	2.77609e-05	0	0	6.4033e-05	0
P39060	Collagen alpha-1(XVIII) chain OS=Homo sapiens GN=COL18A1 PE=1 SV=5 - [COIA1_HUMAN]	0	7.06387e-06	1.63649e-05	1.62645e-05	0	3.59911e-05	0	1.06797e-05	1.21176e-05	0	0	8.57155e-05	0	0	0	0	0	0
P04083	Annexin A1 OS=Homo sapiens GN=ANXA1 PE=1 SV=2 - [ANXA1_HUMAN]	7.49978e-05	0	0	0	0	0	0	0	0	0	0	0	0	6.3587e-06	0	0	0	0
P21817	Ryanodine receptor 1 OS=Homo sapiens GN=RYR1 PE=1 SV=3 - [RYR1_HUMAN]	0	0	7.44372e-05	0	0	0	0	0	0	0	0	0	0	0	0	0	0	0
O60343	TBC1 domain family member 4 OS=Homo sapiens GN=TBC1D4 PE=1 SV=2 - [TBCD4_HUMAN]	0	0	0	0	7.38887e-05	0	0	0	0	0	0	0	0	0	0	0	0	0
P54108	Cysteine-rich secretory protein 3 OS=Homo sapiens GN=CRISP3 PE=1 SV=1 - [CRIS3_HUMAN]	0	0	5.30008e-05	1.98132e-05	0	0	0	3.52384e-05	9.95036e-05	0	0	0	0	0	9.19226e-06	0	1.76405e-05	0
Q8N1N4	Keratin, type II cytoskeletal 78 OS=Homo sapiens GN=KRT78 PE=2 SV=2 - [K2C78_HUMAN]	1.58792e-05	1.99014e-05	1.04662e-05	2.5358e-05	0	0	0	0	0	0	0	0	0	0	0	0	0	0
P08519	Apolipoprotein(a) OS=Homo sapiens GN=LPA PE=1 SV=1 - [APOA_HUMAN]	0	0	7.03528e-05	3.68845e-07	0	0	0	8.98632e-05	0.000112174	1.97753e-05	0	9.79004e-06	0	9.60947e-05	0	0	0	3.96091e-06
P04180	Phosphatidylcholine-sterol acyltransferase OS=Homo sapiens GN=LCAT PE=1 SV=1 - [LCAT_HUMAN]	0	0	0	2.31976e-05	0	4.26497e-05	0	2.5776e-05	0	0	0	2.03271e-05	0	0	0	0	0	0
P04070	Vitamin K-dependent protein C OS=Homo sapiens GN=PROC PE=1 SV=1 - [PROC_HUMAN]	0	0	3.51277e-05	3.04897e-05	0	0	0	2.06104e-05	3.64356e-05	0	0	0	0	0	0	0	0	0
Q06830	Peroxiredoxin-1 OS=Homo sapiens GN=PRDX1 PE=1 SV=1 - [PRDX1_HUMAN]	6.52877e-05	0	0	0	0	0	0	0	0	0	0	0	0	0	0	0	0	0
O75764	Transcription elongation factor A protein 3 OS=Homo sapiens GN=TCEA3 PE=2 SV=2 - [TCEA3_HUMAN]	0	0	1.04164e-05	0	5.36783e-05	0	2.72824e-05	2.43851e-06	6.00289e-06	0	0	8.28177e-06	0	0	0	0	0	0
Q6EMK4	Vasorin OS=Homo sapiens GN=VASN PE=1 SV=1 - [VASN_HUMAN]	0	6.16903e-05	0	0	0	0	0	0	0.000143936	0	0	0	0	3.85138e-05	0	0	0	0
P02144	Myoglobin OS=Homo sapiens GN=MB PE=1 SV=2 - [MYG_HUMAN]	0	0	2.05364e-05	0	0	4.07006e-05	0	3.32114e-06	9.13727e-06	0	1.5269e-05	0.000155175	0	0	0	0	0	5.59346e-06
H7BZ55	Putative ciliary rootlet coiled-coil protein-like 3 protein OS=Homo sapiens PE=5 SV=2 - [CROL3_HUMAN]	0	0	0	0	5.80471e-05	0	0.0016802	0	0	0	0	0	0	0	0.0186998	0	0.000406076	0
Q9NQ79	Cartilage acidic protein 1 OS=Homo sapiens GN=CRTAC1 PE=1 SV=2 - [CRAC1_HUMAN]	0	0	5.69376e-05	0	0	0	0	0	0	0	0	0	0	4.76445e-05	0	0	0	0
P30043	Flavin reductase (NADPH) OS=Homo sapiens GN=BLVRB PE=1 SV=3 - [BLVRB_HUMAN]	0	0	1.19285e-05	9.49193e-06	2.43492e-05	1.06143e-05	0	2.04032e-05	0	1.04579e-05	0	1.10173e-05	0	0	4.57195e-05	0	2.15359e-05	1.16058e-05
Q96EZ4	Myeloma-overexpressed gene protein OS=Homo sapiens GN=MYEOV PE=2 SV=2 - [MYEOV_HUMAN]	0	0	0	0	5.44379e-05	0	0	0	0	0	0	0	0	0	0	0	0	0
P34096	Ribonuclease 4 OS=Homo sapiens GN=RNASE4 PE=1 SV=3 - [RNAS4_HUMAN]	6.87978e-06	0	9.54184e-06	1.30375e-05	4.3737e-06	1.95282e-05	0	8.18249e-06	0	0	0	8.07643e-06	0	3.0265e-06	0	0	0	0
Q8IUZ0	Leucine-rich repeat-containing protein 49 OS=Homo sapiens GN=LRRC49 PE=2 SV=2 - [LRC49_HUMAN]	0	0	0	0	0	5.12776e-05	0	0	0	0	0	0	0	0	0	0	0	0
Q9UQE7	Structural maintenance of chromosomes protein 3 OS=Homo sapiens GN=SMC3 PE=1 SV=2 - [SMC3_HUMAN]	0	0	0	5.11738e-05	0	0	0	0	0	0	0	0	0	0	0	0	0	0
P04211	Ig lambda chain V region 4A OS=Homo sapiens PE=4 SV=1 - [LV001_HUMAN]	0	0	0	0	0	4.93584e-05	4.03377e-05	1.18328e-05	0	0	0	0	0	0	0	0	0	0
P49913	Cathelicidin antimicrobial peptide OS=Homo sapiens GN=CAMP PE=1 SV=1 - [CAMP_HUMAN]	1.3875e-05	1.22653e-05	4.96485e-06	3.77568e-06	0	1.3262e-05	0	1.00904e-05	0	0	6.18664e-06	7.93252e-06	0	1.21927e-05	9.94296e-06	0	0	0
P01705	Ig lambda chain V-II region NEI OS=Homo sapiens PE=1 SV=1 - [LV202_HUMAN]	0	1.50774e-05	0	3.27758e-05	0	0	0	0	0	0	5.4613e-05	0	0	4.3237e-05	0	0	0	0
O60732	Melanoma-associated antigen C1 OS=Homo sapiens GN=MAGEC1 PE=1 SV=3 - [MAGC1_HUMAN]	0	4.61065e-05	0	0	0	0	0	0	0	0	0	0	0	0	0	0	0	0
P60709	Actin, cytoplasmic 1 OS=Homo sapiens GN=ACTB PE=1 SV=1 - [ACTB_HUMAN]	2.83071e-05	0	0	1.7364e-05	0	0	0	0.000276771	8.86068e-05	0	0	0	0	0	0	0	0.000198667	1.34612e-05
P12955	Xaa-Pro dipeptidase OS=Homo sapiens GN=PEPD PE=1 SV=3 - [PEPD_HUMAN]	0	0	4.56328e-05	0	0	0	0	0	3.68942e-05	0	0	0	0	0	0	0	0	0
O95714	E3 ubiquitin-protein ligase HERC2 OS=Homo sapiens GN=HERC2 PE=1 SV=2 - [HERC2_HUMAN]	0	0	0	0	4.45167e-05	0	0	0	0	0	0	0	0	0	0	0	0	0
Q92954	Proteoglycan 4 OS=Homo sapiens GN=PRG4 PE=1 SV=2 - [PRG4_HUMAN]	2.96213e-05	0	1.19157e-05	1.92859e-06	0	0	0	2.15175e-05	2.76935e-05	0	0	1.13365e-05	0	0	0	0	0	0
Q15154	Pericentriolar material 1 protein OS=Homo sapiens GN=PCM1 PE=1 SV=4 - [PCM1_HUMAN]	0	0	0	0	4.17756e-05	0	0	0	0	0	0	0	0	0	0	0	0	0
P02786	Transferrin receptor protein 1 OS=Homo sapiens GN=TFRC PE=1 SV=2 - [TFR1_HUMAN]	0	0	4.09928e-05	0	0	0	0	0	0	0	0	0	0	0	0	0	0	0
Q6ZRI0	Otogelin OS=Homo sapiens GN=OTOG PE=1 SV=3 - [OTOG_HUMAN]	0	4.03669e-05	0	0	0	0	0	0	0	0	0	0	0	0	0	0	0	0
P16104	Histone H2AX OS=Homo sapiens GN=H2AFX PE=1 SV=2 - [H2AX_HUMAN]	0	0	0	0	3.92535e-05	0	0	0	0	0	0	0	0	0	0	0	0	0
Q9UFH2	Dynein heavy chain 17, axonemal OS=Homo sapiens GN=DNAH17 PE=1 SV=2 - [DYH17_HUMAN]	0	0	3.76154e-05	0	0	0	0	0	0	0	5.49787e-05	0	0	0	0	0	0	0
P06703	Protein S100-A6 OS=Homo sapiens GN=S100A6 PE=1 SV=1 - [S10A6_HUMAN]	0	0	0	0	3.37902e-05	0	0	0	0	0	0	0	0	1.91059e-05	0	0	0	0
P47929	Galectin-7 OS=Homo sapiens GN=LGALS7 PE=1 SV=2 - [LEG7_HUMAN]	0	0	0	3.10118e-05	0	0	0	0	0	0	0	0	0	0	0	0	0	0
P63104	14-3-3 protein zeta/delta OS=Homo sapiens GN=YWHAZ PE=1 SV=1 - [1433Z_HUMAN]	5.3657e-06	0	7.33541e-06	0	0	1.75814e-05	0	2.61284e-05	6.85459e-06	0	0	9.80473e-06	0	0	0	0	2.02823e-05	0.00290282
O95678	Keratin, type II cytoskeletal 75 OS=Homo sapiens GN=KRT75 PE=1 SV=2 - [K2C75_HUMAN]	0	0	0	0	0	2.99327e-05	0	5.65535e-05	0	0	0	0	0	0	0	0	0	0
Q9HC84	Mucin-5B OS=Homo sapiens GN=MUC5B PE=1 SV=3 - [MUC5B_HUMAN]	2.94194e-05	0	0	0	0	0	0	0	0	0	0	0	0	0	0	0	0	0
P06702	Protein S100-A9 OS=Homo sapiens GN=S100A9 PE=1 SV=1 - [S10A9_HUMAN]	0	0	0	2.8955e-05	0	0	0	0	0	0	0	0	0	0	0	0	0	0
P31947	14-3-3 protein sigma OS=Homo sapiens GN=SFN PE=1 SV=1 - [1433S_HUMAN]	0	0	7.33541e-06	3.69815e-06	0	1.75814e-05	0	0	0	0	0	0	0	0	0	0	0	0
Q7Z5L9	Interferon regulatory factor 2-binding protein 2 OS=Homo sapiens GN=IRF2BP2 PE=1 SV=2 - [I2BP2_HUMAN]	0	0	2.72723e-05	0	0	0	0	0	0	0	0	0	0	0	0	0	0	0
Q96HA7	Tonsoku-like protein OS=Homo sapiens GN=TONSL PE=1 SV=2 - [TONSL_HUMAN]	0	0	2.69662e-05	0	0	0	0	0	0	0	0	0	0	0	0	0	0	0
Q9NUQ8	ATP-binding cassette sub-family F member 3 OS=Homo sapiens GN=ABCF3 PE=1 SV=2 - [ABCF3_HUMAN]	0	0	0	0	0	2.61255e-05	0	0	0	0	0	0	0	0	0	0	0	0
P41159	Leptin OS=Homo sapiens GN=LEP PE=1 SV=1 - [LEP_HUMAN]	0	0	0	0	0	2.51074e-05	0	0	0	0	0	0	0	0	0	0	0	0
Q8IYE1	Coiled-coil domain-containing protein 13 OS=Homo sapiens GN=CCDC13 PE=1 SV=2 - [CCD13_HUMAN]	0	0	0	0	0	2.49235e-05	0	0	0	0	0	0	0	0	0	0	0	0
Q6Q788	Apolipoprotein A-V OS=Homo sapiens GN=APOA5 PE=1 SV=1 - [APOA5_HUMAN]	0	2.48879e-05	0	0	0	0	0	0	0	0	0	0	0	0	0	0	0	0
Q53GS7	Nucleoporin GLE1 OS=Homo sapiens GN=GLE1 PE=1 SV=2 - [GLE1_HUMAN]	0	0	0	2.34403e-05	0	0	0	0	0	0	0	0	0	0	0	0	0	0
P05109	Protein S100-A8 OS=Homo sapiens GN=S100A8 PE=1 SV=1 - [S10A8_HUMAN]	0	0	0	2.32212e-05	0	0	0	1.50559e-05	0	0	0	0	0	1.62147e-05	0	0	0	0
O95153	Peripheral-type benzodiazepine receptor-associated protein 1 OS=Homo sapiens GN=BZRAP1 PE=1 SV=2 - [RIMB1_HUMAN]	0	2.32144e-05	0	0	0	0	0	0	0	0	0	0	0	0	0	0	0	0
P16035	Metalloproteinase inhibitor 2 OS=Homo sapiens GN=TIMP2 PE=1 SV=2 - [TIMP2_HUMAN]	0	0	0	9.39829e-06	0	1.29963e-05	0	0	0	0	0	0	0	0	0	0	0	0
Q9BZF9	Uveal autoantigen with coiled-coil domains and ankyrin repeats OS=Homo sapiens GN=UACA PE=1 SV=2 - [UACA_HUMAN]	2.23876e-05	0	0	0	0	0	0	0	0	0	0	0	0	0	0	0	0	0
Q9NZT1	Calmodulin-like protein 5 OS=Homo sapiens GN=CALML5 PE=1 SV=2 - [CALL5_HUMAN]	0	0	0	2.17287e-05	0	0	0	0	0	0	0	0	0	0	0	0	0	0
Q9UPN3	Microtubule-actin cross-linking factor 1, isoforms 1/2/3/5 OS=Homo sapiens GN=MACF1 PE=1 SV=4 - [MACF1_HUMAN]	0	0	0	0	2.17126e-05	0	0	0	0	0	0	0	0	0	0	0	0	0
P12035	Keratin, type II cytoskeletal 3 OS=Homo sapiens GN=KRT3 PE=1 SV=3 - [K2C3_HUMAN]	0	0	2.16229e-05	0	0	0	0	0	0	0	0	0	0	6.36151e-06	0	0	0	0
Q01546	Keratin, type II cytoskeletal 2 oral OS=Homo sapiens GN=KRT76 PE=1 SV=2 - [K22O_HUMAN]	2.1488e-05	0	0	0	0	0	0	0	0	0	0	0	0	0	0	0	0	0
P62258	14-3-3 protein epsilon OS=Homo sapiens GN=YWHAE PE=1 SV=1 - [1433E_HUMAN]	0	0	7.33541e-06	0	0	1.35556e-05	0	0	0	0	0	0	0	0	0	0	0	0
Q9NQZ6	Zinc finger C4H2 domain-containing protein OS=Homo sapiens GN=ZC4H2 PE=1 SV=1 - [ZC4H2_HUMAN]	2.05228e-05	0	0	0	0	0	0	0	0	0	0	0	0	0	0	0	0	0
P01824	Ig heavy chain V-II region WAH OS=Homo sapiens PE=1 SV=1 - [HV206_HUMAN]	0	0	0	0	0	2.0358e-05	0	0	0	0	0	0	0	0	0	0	0	0
P11597	Cholesteryl ester transfer protein OS=Homo sapiens GN=CETP PE=1 SV=2 - [CETP_HUMAN]	0	0	1.32086e-05	0	6.8897e-06	0	0	0	1.90988e-05	0	0	0	0	0	0	0	0	0
P04792	Heat shock protein beta-1 OS=Homo sapiens GN=HSPB1 PE=1 SV=2 - [HSPB1_HUMAN]	1.51999e-05	0	0	4.17459e-06	0	0	0	0	0	0	0	0	0	0	0	0	0	0
Q9UQB3	Catenin delta-2 OS=Homo sapiens GN=CTNND2 PE=1 SV=3 - [CTND2_HUMAN]	0	0	0	0	0	1.89898e-05	0	0	0	0	0	0	0	0	0	0	0	0
Q49A17	Polypeptide N-acetylgalactosaminyltransferase-like 6 OS=Homo sapiens GN=GALNTL6 PE=2 SV=2 - [GLTL6_HUMAN]	0	0	0	1.89397e-05	0	0	0	0	0	0	0	0	0	0	0	0	0	0
P02775	Platelet basic protein OS=Homo sapiens GN=PPBP PE=1 SV=3 - [CXCL7_HUMAN]	1.85726e-05	0	0	0	0	0	0	1.55302e-05	0	0	0	1.77902e-05	0	0	0	0	0	0
P61224	Ras-related protein Rap-1b OS=Homo sapiens GN=RAP1B PE=1 SV=1 - [RAP1B_HUMAN]	0	0	3.08731e-06	0	0	1.48673e-05	0	2.06093e-05	0	0	0	0	0	0	0	0	7.52329e-06	0
Q6ZU35	Uncharacterized protein KIAA1211 OS=Homo sapiens GN=KIAA1211 PE=1 SV=3 - [K1211_HUMAN]	0	0	0	0	1.72608e-05	0	0	0	0	0	0	0	0	0	0	0	0	0
P09211	Glutathione S-transferase P OS=Homo sapiens GN=GSTP1 PE=1 SV=2 - [GSTP1_HUMAN]	0	0	0	6.60844e-06	0	1.04366e-05	0	1.41336e-05	0	0	0	0	0	0	0	0	1.18888e-05	0
P17931	Galectin-3 OS=Homo sapiens GN=LGALS3 PE=1 SV=5 - [LEG3_HUMAN]	0	0	2.64236e-06	3.13189e-06	0	1.0976e-05	0	0	0	0	0	0	0	0	0	0	0	0
P07737	Profilin-1 OS=Homo sapiens GN=PFN1 PE=1 SV=2 - [PROF1_HUMAN]	0	0	0	0	0	1.66713e-05	0	3.62159e-05	0	0	0	4.87292e-05	0	3.91317e-05	0	0	3.48608e-05	0
P04430	Ig kappa chain V-I region BAN OS=Homo sapiens PE=1 SV=1 - [KV122_HUMAN]	0	1.62433e-05	0	0	0	0	0	0	0	0	0	0	0	0	0	0	0	0
Q01668	Voltage-dependent L-type calcium channel subunit alpha-1D OS=Homo sapiens GN=CACNA1D PE=1 SV=2 - [CAC1D_HUMAN]	0	0	0	0	1.62427e-05	0	0	0	0	0	0	0	0	0	0	0	0	0
Q9H4G4	Golgi-associated plant pathogenesis-related protein 1 OS=Homo sapiens GN=GLIPR2 PE=1 SV=3 - [GAPR1_HUMAN]	0	0	7.78791e-06	0	8.00428e-06	0	0	9.79138e-06	9.50986e-06	0	0	0	0	1.70472e-05	0	0	0	0
Q92820	Gamma-glutamyl hydrolase OS=Homo sapiens GN=GGH PE=1 SV=2 - [GGH_HUMAN]	0	1.52535e-05	0	0	0	0	0	0	0	0	0	0	0	0	0	0	0	0
Q8IZC6	Collagen alpha-1(XXVII) chain OS=Homo sapiens GN=COL27A1 PE=2 SV=1 - [CORA1_HUMAN]	0	0	0	0	1.51961e-05	0	0	0	0	0	0	0	0	0	0	0	0	0
Q00653	Nuclear factor NF-kappa-B p100 subunit OS=Homo sapiens GN=NFKB2 PE=1 SV=4 - [NFKB2_HUMAN]	0	0	0	0	0	1.28123e-05	0	0	0	0	0	0	0	0	0	0	0	0
Q5VUA4	Zinc finger protein 318 OS=Homo sapiens GN=ZNF318 PE=1 SV=2 - [ZN318_HUMAN]	1.26918e-05	0	0	0	0	0	0	0	0	0	0	0	0	0	0	0	0	0
P05062	Fructose-bisphosphate aldolase B OS=Homo sapiens GN=ALDOB PE=1 SV=2 - [ALDOB_HUMAN]	0	0	0	0	0	1.18563e-05	0	0	0	0	0	0	0	0	0	0	0	0
P23528	Cofilin-1 OS=Homo sapiens GN=CFL1 PE=1 SV=3 - [COF1_HUMAN]	0	0	0	0	0	1.1762e-05	0	1.26413e-05	0	0	1.21567e-05	0	0	0	0	0	0	0
Q9NV70	Exocyst complex component 1 OS=Homo sapiens GN=EXOC1 PE=1 SV=4 - [EXOC1_HUMAN]	0	0	0	1.11267e-05	0	0	0	9.8646e-05	0	0	0	0	0	0	0	0	0	0
P61204	ADP-ribosylation factor 3 OS=Homo sapiens GN=ARF3 PE=1 SV=2 - [ARF3_HUMAN]	0	0	0	0	0	1.10715e-05	0	1.96434e-05	0	0	1.84799e-05	3.83219e-05	0	8.25728e-06	0	0	0	0
Q99497	Protein DJ-1 OS=Homo sapiens GN=PARK7 PE=1 SV=2 - [PARK7_HUMAN]	0	0	4.59067e-06	6.14603e-06	0	0	0	2.20961e-05	8.82839e-06	0	0	0	0	0	0	0	0	0
P31944	Caspase-14 OS=Homo sapiens GN=CASP14 PE=1 SV=2 - [CASPE_HUMAN]	0	1.06231e-05	0	0	0	0	0	0	0	0	0	0	0	0	0	0	0	0
P07451	Carbonic anhydrase 3 OS=Homo sapiens GN=CA3 PE=1 SV=3 - [CAH3_HUMAN]	0	0	8.89645e-06	0	0	0	0	0	0	0	0	9.05847e-05	0	0	0	0	0	0
P15924	Desmoplakin OS=Homo sapiens GN=DSP PE=1 SV=3 - [DESP_HUMAN]	1.71209e-06	2.90241e-06	0	4.0988e-06	0	0	0	0	0	0	2.77385e-05	1.53744e-05	0	0	0	0	0	0
P04406	Glyceraldehyde-3-phosphate dehydrogenase OS=Homo sapiens GN=GAPDH PE=1 SV=3 - [G3P_HUMAN]	0	8.37067e-06	0	0	0	0	0	0	0	2.71815e-05	0	0	2.55167e-05	0	0	0	6.29633e-05	2.04207e-05
Q9UBG3	Cornulin OS=Homo sapiens GN=CRNN PE=1 SV=1 - [CRNN_HUMAN]	8.17094e-06	0	0	0	0	0	0	0	0	0	0	0	0	0	0	0	0	0
Q02413	Desmoglein-1 OS=Homo sapiens GN=DSG1 PE=1 SV=2 - [DSG1_HUMAN]	0	5.1248e-06	2.44125e-06	0	0	0	0	0	0	0	0	0	0	0	0	0	0	0
P15090	Fatty acid-binding protein, adipocyte OS=Homo sapiens GN=FABP4 PE=1 SV=3 - [FABP4_HUMAN]	0	0	0	0	0	6.8123e-06	0	0	0	0	0	0	0	0	0	0	0	0
P07355	Annexin A2 OS=Homo sapiens GN=ANXA2 PE=1 SV=2 - [ANXA2_HUMAN]	6.31701e-06	0	0	0	0	0	0	0	0	0	0	0	0	0	0	0	0	0
P07988	Pulmonary surfactant-associated protein B OS=Homo sapiens GN=SFTPB PE=1 SV=3 - [PSPB_HUMAN]	0	0	6.25772e-06	0	0	0	0	0	0	0	0	0	0	0	0	0	0	3.83447e-05
Q8NCX0	Coiled-coil domain-containing protein 150 OS=Homo sapiens GN=CCDC150 PE=2 SV=2 - [CC150_HUMAN]	0	0	0	0	0	6.1001e-06	0	0	0	0	0	0	0	0	0	0	0	0
P32119	Peroxiredoxin-2 OS=Homo sapiens GN=PRDX2 PE=1 SV=5 - [PRDX2_HUMAN]	0	0	5.97821e-06	0	0	0	0	9.39665e-05	0	3.16545e-05	0	0	0	6.45705e-05	1.50952e-05	0	5.13164e-05	0
P48594	Serpin B4 OS=Homo sapiens GN=SERPINB4 PE=1 SV=2 - [SPB4_HUMAN]	0	0	0	5.78486e-06	0	0	0	0	0	0	0	0	0	0	0	0	0	0
P81605	Dermcidin OS=Homo sapiens GN=DCD PE=1 SV=2 - [DCD_HUMAN]	0	0	5.76709e-06	0	0	0	0	0	0	0	0	0	0	0	0	0	0	0
Q08188	Protein-glutamine gamma-glutamyltransferase E OS=Homo sapiens GN=TGM3 PE=1 SV=4 - [TGM3_HUMAN]	5.71895e-06	0	0	0	0	0	0	0	0	0	0	0	0	0	0	0	0	0
P59998	Actin-related protein 2/3 complex subunit 4 OS=Homo sapiens GN=ARPC4 PE=1 SV=3 - [ARPC4_HUMAN]	0	0	0	0	0	5.37706e-06	0	7.32733e-06	0	0	0	0	0	0	0	0	0	0
P01833	Polymeric immunoglobulin receptor OS=Homo sapiens GN=PIGR PE=1 SV=4 - [PIGR_HUMAN]	5.14037e-06	0	0	0	0	0	0	0	0	0	0	0	0	0	0	0	0	0
P31025	Lipocalin-1 OS=Homo sapiens GN=LCN1 PE=1 SV=1 - [LCN1_HUMAN]	0	0	5.11688e-06	0	0	0	0	0	0	0	0	0	0	0	0	0	0	0
Q9NSB2	Keratin, type II cuticular Hb4 OS=Homo sapiens GN=KRT84 PE=2 SV=2 - [KRT84_HUMAN]	4.92454e-06	0	0	0	0	0	0	0	0	0	0	0	0	0	0	1.82523e-05	0	0
P05451	Lithostathine-1-alpha OS=Homo sapiens GN=REG1A PE=1 SV=3 - [REG1A_HUMAN]	0	0	4.91108e-06	0	0	0	0	0	0	0	0	0	0	0	0	0	0	0
P00338	L-lactate dehydrogenase A chain OS=Homo sapiens GN=LDHA PE=1 SV=2 - [LDHA_HUMAN]	0	0	0	4.88312e-06	0	0	0	0	0	0	0	0	0	0	0	0	0	0
P62805	Histone H4 OS=Homo sapiens GN=HIST1H4A PE=1 SV=2 - [H4_HUMAN]	0	0	0	4.8792e-06	0	0	0	1.50419e-05	0	0	0	0	0	0	0	0	0	0
P23284	Peptidyl-prolyl cis-trans isomerase B OS=Homo sapiens GN=PPIB PE=1 SV=2 - [PPIB_HUMAN]	0	0	0	0	0	3.35341e-06	0	0	0	0	0	0	0	0	0	0	0	0
O60844	Zymogen granule membrane protein 16 OS=Homo sapiens GN=ZG16 PE=1 SV=2 - [ZG16_HUMAN]	0	0	2.77519e-06	0	0	0	0	0	0	0	0	0	0	0	0	0	0	0
Q6UWP8	Suprabasin OS=Homo sapiens GN=SBSN PE=2 SV=2 - [SBSN_HUMAN]	0	1.88385e-06	5.25881e-07	0	0	0	0	0	0	0	0	0	0	0	0	0	0	0
Q86YZ3	Hornerin OS=Homo sapiens GN=HRNR PE=1 SV=2 - [HORN_HUMAN]	1.43198e-06	0	0	6.38708e-07	0	0	0	0	0	0	4.70368e-07	1.26399e-06	0	3.7421e-06	0	0	0	0
P07437	Tubulin beta chain OS=Homo sapiens GN=TUBB PE=1 SV=2 - [TBB5_HUMAN]	0	0	0	1.92997e-06	0	0	0	0	0	0	0	0	0	0	0	0	0	0
P27482	Calmodulin-like protein 3 OS=Homo sapiens GN=CALML3 PE=1 SV=2 - [CALL3_HUMAN]	0	0	0	1.78375e-06	0	0	0	0	0	0	0	0	0	0	0	0	0	0
P08107	Heat shock 70 kDa protein 1A/1B OS=Homo sapiens GN=HSPA1A PE=1 SV=5 - [HSP71_HUMAN]	0	0	0	1.61115e-06	0	0	0	0	0	0	0	0	0	0	0	0	0	0
P07996	Thrombospondin-1 OS=Homo sapiens GN=THBS1 PE=1 SV=2 - [TSP1_HUMAN]	0	0	0	1.39593e-06	0	0	0	2.09208e-05	4.42197e-06	0	1.05505e-05	5.46675e-05	0	4.84373e-05	0	0	1.77987e-05	0
Q8N9P0	Putative uncharacterized protein FLJ36797 OS=Homo sapiens PE=5 SV=1 - [YF006_HUMAN]	0	0	0	9.77984e-07	0	0	0	0	0	0	0	0	0	0	0	0	0	0
Q9Y2W2	WW domain-binding protein 11 OS=Homo sapiens GN=WBP11 PE=1 SV=1 - [WBP11_HUMAN]	0	0	0	0	0	0	0	0	0	0	0	0	0	0	0	0	0	0
P01619	Ig kappa chain V-III region B6 OS=Homo sapiens PE=1 SV=1 - [KV301_HUMAN]	0	0	0	0	0	0	0	0	0	0	0	0	0	0	0	0	0	0
P01742	Ig heavy chain V-I region EU OS=Homo sapiens PE=1 SV=1 - [HV101_HUMAN]	0	0	0	0	0	0	0	0	0	0	0	0	0	0	0	0	0	0
Q15113	Procollagen C-endopeptidase enhancer 1 OS=Homo sapiens GN=PCOLCE PE=1 SV=2 - [PCOC1_HUMAN]	0	0	0	0	0	0	0	0	0	0	0	0	0	0	0	0	0	0
Q12805	EGF-containing fibulin-like extracellular matrix protein 1 OS=Homo sapiens GN=EFEMP1 PE=1 SV=2 - [FBLN3_HUMAN]	0	0	0	0	0	0	0	0	0	0	0	0	0	0	0	0	0	0
P06732	Creatine kinase M-type OS=Homo sapiens GN=CKM PE=1 SV=2 - [KCRM_HUMAN]	0	0	0	0	0	0	0	0	0	0	0	0	0	0	0	0	0	0
Q9HDC9	Adipocyte plasma membrane-associated protein OS=Homo sapiens GN=APMAP PE=1 SV=2 - [APMAP_HUMAN]	0	0	0	0	0	0	0	0	0	0	0	0	0	0	0	0	0	0
Q9UBQ6	Exostosin-like 2 OS=Homo sapiens GN=EXTL2 PE=1 SV=1 - [EXTL2_HUMAN]	0	0	0	0	0	0	0	0	0	0	0	0	0	0	0	0	0	0
Q9UHG3	Prenylcysteine oxidase 1 OS=Homo sapiens GN=PCYOX1 PE=1 SV=3 - [PCYOX_HUMAN]	0	0	0	0	0	0	0	0	0	0	0	0	0	0	0	0	0	0
P36222	Chitinase-3-like protein 1 OS=Homo sapiens GN=CHI3L1 PE=1 SV=2 - [CH3L1_HUMAN]	0	0	0	0	0	0	0	0	0	0	0	0	0	0	0	0	0	0
P16930	Fumarylacetoacetase OS=Homo sapiens GN=FAH PE=1 SV=2 - [FAAA_HUMAN]	0	0	0	0	0	0	0	0	0	0	0	0	0	0	0	0	0	0
A5A6I5	Fructose-bisphosphate aldolase A OS=Pan troglodytes GN=ALDOA PE=2 SV=1 - [ALDOA_PANTR]	0	0	0	0	0	0	0	0	0	0	0	0	0	0	0	0	0	0
Q8TF74	WAS/WASL-interacting protein family member 2 OS=Homo sapiens GN=WIPF2 PE=1 SV=1 - [WIPF2_HUMAN]	0	0	0	0	0	0	0	0	0	0	0	0	0	0	0	0	0	0
P33260	Cytochrome P450 2C18 OS=Homo sapiens GN=CYP2C18 PE=1 SV=3 - [CP2CI_HUMAN]	0	0	0	0	0	0	0	0	0	0	0	0	0	0	0	0	0	0
Q8NBP7	Proprotein convertase subtilisin/kexin type 9 OS=Homo sapiens GN=PCSK9 PE=1 SV=3 - [PCSK9_HUMAN]	0	0	0	0	0	0	0	0	0	0	0	0	0	0	0	0	0	0
P08631	Tyrosine-protein kinase HCK OS=Homo sapiens GN=HCK PE=1 SV=5 - [HCK_HUMAN]	0	0	0	0	0	0	0	0	0	0	0	0	0	0	0	0	0	0
P33908	Mannosyl-oligosaccharide 1,2-alpha-mannosidase IA OS=Homo sapiens GN=MAN1A1 PE=1 SV=3 - [MA1A1_HUMAN]	0	0	0	0	0	0	0	0	0	0	0	0	0	0	0	0	0	0
Q8IUH5	Palmitoyltransferase ZDHHC17 OS=Homo sapiens GN=ZDHHC17 PE=1 SV=2 - [ZDH17_HUMAN]	0	0	0	0	0	0	0	0	0	0	0	0	0	0	0	0	0	0
Q96ED9	Protein Hook homolog 2 OS=Homo sapiens GN=HOOK2 PE=1 SV=3 - [HOOK2_HUMAN]	0	0	0	0	0	0	0	0	0	0	0	0	0	0	0	0	0	0
P48380	Transcription factor RFX3 OS=Homo sapiens GN=RFX3 PE=1 SV=2 - [RFX3_HUMAN]	0	0	0	0	0	0	0	0	0	0	0	0	0	0	0	0	0	0
Q9Y6W5	Wiskott-Aldrich syndrome protein family member 2 OS=Homo sapiens GN=WASF2 PE=1 SV=3 - [WASF2_HUMAN]	0	0	0	0	0	0	0	0	0	0	0	0	0	0	0	0	0	0
P09172	Dopamine beta-hydroxylase OS=Homo sapiens GN=DBH PE=1 SV=3 - [DOPO_HUMAN]	0	0	0	0	0	0	0	0	0	0	0	0	0	0	0	0	0	0
P24627	Lactotransferrin OS=Bos taurus GN=LTF PE=1 SV=2 - [TRFL_BOVIN]	0	0	0	0	0	0	0	0	0	0	0	0	0	0	0	0	0	0
Q61129	Complement factor I OS=Mus musculus GN=Cfi PE=1 SV=3 - [CFAI_MOUSE]	0	0	0	0	0	0	0	0	0	0	0	0	0	0	0	0	0	0
P13796	Plastin-2 OS=Homo sapiens GN=LCP1 PE=1 SV=6 - [PLSL_HUMAN]	0	0	0	0	0	0	0	0	0	0	0	0	0	0	0	0	0	0
Q7Z3G6	Prickle-like protein 2 OS=Homo sapiens GN=PRICKLE2 PE=1 SV=2 - [PRIC2_HUMAN]	0	0	0	0	0	0	0	0	0	0	0	0	0	0	0	0	0	0
P29074	Tyrosine-protein phosphatase non-receptor type 4 OS=Homo sapiens GN=PTPN4 PE=1 SV=1 - [PTN4_HUMAN]	0	0	0	0	0	0	0	0	0	0	0	0	0	0	0	0	0	0
Q9ULV3	Cip1-interacting zinc finger protein OS=Homo sapiens GN=CIZ1 PE=1 SV=2 - [CIZ1_HUMAN]	0	0	0	0	0	0	0	0	0	0	0	0	0	0	0	0	0	0
Q8WWK9	Cytoskeleton-associated protein 2 OS=Homo sapiens GN=CKAP2 PE=1 SV=1 - [CKAP2_HUMAN]	0	0	0	0	0	0	0	0	0	0	0	0	0	0	0	0	0	0
Q5VVM6	Coiled-coil domain-containing protein 30 OS=Homo sapiens GN=CCDC30 PE=2 SV=1 - [CCD30_HUMAN]	0	0	0	0	0	0	0	0	0	0	0	0	0	0	0	0	0	0
P98174	FYVE, RhoGEF and PH domain-containing protein 1 OS=Homo sapiens GN=FGD1 PE=1 SV=2 - [FGD1_HUMAN]	0	0	0	0	0	0	0	0	0	0	0	0	0	0	0	0	0	0
P19320	Vascular cell adhesion protein 1 OS=Homo sapiens GN=VCAM1 PE=1 SV=1 - [VCAM1_HUMAN]	0	0	0	0	0	0	0	0	0	0	0	0	0	0	0	0	0	0
Q8NBZ7	UDP-glucuronic acid decarboxylase 1 OS=Homo sapiens GN=UXS1 PE=1 SV=1 - [UXS1_HUMAN]	0	0	0	0	0	0	0	0	0	0	0	0	0	0	0	0	0	0
P07333	Macrophage colony-stimulating factor 1 receptor OS=Homo sapiens GN=CSF1R PE=1 SV=2 - [CSF1R_HUMAN]	0	0	0	0	0	0	0	0	0	0	0	0	0	0	0	0	0	0
Q8IV33	Uncharacterized protein KIAA0825 OS=Homo sapiens GN=KIAA0825 PE=2 SV=2 - [K0825_HUMAN]	0	0	0	0	0	0	0	0	0	0	0	0	0	0	0	0	0	0
Q7Z6P3	Ras-related protein Rab-44 OS=Homo sapiens GN=RAB44 PE=3 SV=3 - [RAB44_HUMAN]	0	0	0	0	0	0	0	0	0	0	0	0	0	0	0	0	0	0
P12036	Neurofilament heavy polypeptide OS=Homo sapiens GN=NEFH PE=1 SV=4 - [NFH_HUMAN]	0	0	0	0	0	0	0	0	0	0	0	0	0	0	0	0	0	0
Q14191	Werner syndrome ATP-dependent helicase OS=Homo sapiens GN=WRN PE=1 SV=2 - [WRN_HUMAN]	0	0	0	0	0	0	0	0	0	0	0	0	0	0	0	0	0	0
Q9HC29	Nucleotide-binding oligomerization domain-containing protein 2 OS=Homo sapiens GN=NOD2 PE=1 SV=1 - [NOD2_HUMAN]	0	0	0	0	0	0	0	0	0	0	0	0	0	0	0	0	0	0
Q14574	Desmocollin-3 OS=Homo sapiens GN=DSC3 PE=1 SV=3 - [DSC3_HUMAN]	0	0	0	0	0	0	0	0	0	0	0	0	0	0	0	0	0	0
Q8N283	Ankyrin repeat domain-containing protein 35 OS=Homo sapiens GN=ANKRD35 PE=2 SV=2 - [ANR35_HUMAN]	0	0	0	0	0	0	0	0	0	0	0	0	0	0	0	0	0	0
Q2M1P5	Kinesin-like protein KIF7 OS=Homo sapiens GN=KIF7 PE=1 SV=2 - [KIF7_HUMAN]	0	0	0	0	0	0	0	0	0	0	0	0	0	0	0	0	0	0
Q8IYT8	Serine/threonine-protein kinase ULK2 OS=Homo sapiens GN=ULK2 PE=1 SV=3 - [ULK2_HUMAN]	0	0	0	0	0	0	0	0	0	0	0	0	0	0	0	0	0	0
Q86Y38	Xylosyltransferase 1 OS=Homo sapiens GN=XYLT1 PE=1 SV=1 - [XYLT1_HUMAN]	0	0	0	0	0	0	0	0	0	0	0	0	0	0	0	0	0	0
Q9UIG0	Tyrosine-protein kinase BAZ1B OS=Homo sapiens GN=BAZ1B PE=1 SV=2 - [BAZ1B_HUMAN]	0	0	0	0	0	0	0	0	0	0	0	0	0	0	0	0	0	0
Q15643	Thyroid receptor-interacting protein 11 OS=Homo sapiens GN=TRIP11 PE=1 SV=3 - [TRIPB_HUMAN]	0	0	0	0	0	0	0	0	0	0	0	0	0	0	0	0	0	0
Q96QU1	Protocadherin-15 OS=Homo sapiens GN=PCDH15 PE=1 SV=2 - [PCD15_HUMAN]	0	0	0	0	0	0	0	0	0	0	0	0	0	0	0	0	0	0
P25054	Adenomatous polyposis coli protein OS=Homo sapiens GN=APC PE=1 SV=2 - [APC_HUMAN]	0	0	0	0	0	0	0	0	0	0	0	0	0	0	0	0	0	0
Q9UKL3	CASP8-associated protein 2 OS=Homo sapiens GN=CASP8AP2 PE=1 SV=1 - [C8AP2_HUMAN]	0	0	0	0	0	0	0	0	0	0	0	0	0	0	0	0	0	0
Q3T8J9	GON-4-like protein OS=Homo sapiens GN=GON4L PE=1 SV=1 - [GON4L_HUMAN]	0	0	0	0	0	0	0	0	0	0	0	0	0	0	0	0	0	0
Q8TF72	Protein Shroom3 OS=Homo sapiens GN=SHROOM3 PE=1 SV=2 - [SHRM3_HUMAN]	0	0	0	0	0	0	0	0	0	0	0	0	0	0	0	0	0	0
P15822	Zinc finger protein 40 OS=Homo sapiens GN=HIVEP1 PE=1 SV=3 - [ZEP1_HUMAN]	0	0	0	0	0	0	0	0	0	0	0	0	0	0	0	0	0	0
Q7Z4S6	Kinesin-like protein KIF21A OS=Homo sapiens GN=KIF21A PE=1 SV=2 - [KI21A_HUMAN]	0	0	0	0	0	0	0	0	0	0	0	0	0	0	0	0	0	0
P49454	Centromere protein F OS=Homo sapiens GN=CENPF PE=1 SV=2 - [CENPF_HUMAN]	0	0	0	0	0	0	0	0	0	0	0	0	0	0	0	0	0	0
Q15413	Ryanodine receptor 3 OS=Homo sapiens GN=RYR3 PE=1 SV=3 - [RYR3_HUMAN]	0	0	0	0	0	0	0	0	0	0	0	0	0	0	0	0	0	0
P02746	Complement C1q subcomponent subunit B OS=Homo sapiens GN=C1QB PE=1 SV=3 - [C1QB_HUMAN]	0	0	0	0	0	0	3.02272e-05	3.76361e-05	4.37527e-05	3.03828e-05	0	0	0	0	0	0	0	0
P69892	Hemoglobin subunit gamma-2 OS=Homo sapiens GN=HBG2 PE=1 SV=2 - [HBG2_HUMAN]	0	0	0	0	0	0	0	0	0	0	0	0	0.0043549	0	0.0035669	0	0.00999133	0
P01611	Ig kappa chain V-I region Wes OS=Homo sapiens PE=1 SV=1 - [KV119_HUMAN]	0	0	0	0	0	0	0	0.00011517	0.000162539	0.000424261	0	0	0	0	0	0	0	0
Q9P0L1	Zinc finger protein with KRAB and SCAN domains 7 OS=Homo sapiens GN=ZKSCAN7 PE=2 SV=2 - [ZKSC7_HUMAN]	0	0	0	0	0	0	0	3.76926e-05	4.7051e-05	0	0	0	0	0	0	0	0	0
P78417	Glutathione S-transferase omega-1 OS=Homo sapiens GN=GSTO1 PE=1 SV=2 - [GSTO1_HUMAN]	0	0	0	0	0	0	0	2.70913e-05	0	0	0	3.8039e-05	0	0	0	0	0	0
P02776	Platelet factor 4 OS=Homo sapiens GN=PF4 PE=1 SV=2 - [PLF4_HUMAN]	0	0	0	0	0	0	0	4.54684e-05	0	0	0	2.62202e-05	0	0	0	0	0	0
P20742	Pregnancy zone protein OS=Homo sapiens GN=PZP PE=1 SV=4 - [PZP_HUMAN]	0	0	0	0	0	0	0.00218814	0.00483454	0	0.00665541	0	0	0	0.0038561	0	0.00415077	0.00360588	0
P12259	Coagulation factor V OS=Homo sapiens GN=F5 PE=1 SV=4 - [FA5_HUMAN]	0	0	0	0	0	0	0	3.65413e-05	5.15556e-05	0	6.02638e-06	2.00655e-05	0	4.49452e-05	0	0	0	0
P19105	Myosin regulatory light chain 12A OS=Homo sapiens GN=MYL12A PE=1 SV=2 - [ML12A_HUMAN]	0	0	0	0	0	0	0	7.53473e-06	0	0	0	2.83055e-06	0	0	0	0	0	0
Q9Y2I6	Ninein-like protein OS=Homo sapiens GN=NINL PE=1 SV=2 - [NINL_HUMAN]	0	0	0	0	0	0	0	0	0	0	0	0	0	0	3.39486e-05	0.000169442	0	0
O75636	Ficolin-3 OS=Homo sapiens GN=FCN3 PE=1 SV=2 - [FCN3_HUMAN]	0	0	0	0	0	0	3.70961e-05	0	0	6.44431e-06	0	0	0	0	0	0	0	0
P01622	Ig kappa chain V-III region Ti OS=Homo sapiens PE=1 SV=1 - [KV304_HUMAN]	0	0	0	0	0	0	0	0	0	0	0	0.00136757	0	0	0.00256993	0	0	0.00136898
P01624	Ig kappa chain V-III region POM OS=Homo sapiens PE=1 SV=1 - [KV306_HUMAN]	0	0	0	0	0	0	0	0	0	0.000164383	0.00583133	0	4.19994e-05	0	0	0	0	0
O75683	Surfeit locus protein 6 OS=Homo sapiens GN=SURF6 PE=1 SV=3 - [SURF6_HUMAN]	0	0	0	0	0	0	0	0	0	0	0	0	0	0	0	0	0	3.18975e-05
Q9C093	Sperm flagellar protein 2 OS=Homo sapiens GN=SPEF2 PE=1 SV=2 - [SPEF2_HUMAN]	0	0	0	0	0	0	0.000204204	0	0	0	0	0	0	0	0	0	0	0
Q6P1N0	Coiled-coil and C2 domain-containing protein 1A OS=Homo sapiens GN=CC2D1A PE=1 SV=1 - [C2D1A_HUMAN]	0	0	0	0	0	0	0	0	0	0	0	0	0	1.94371e-05	0	0	0	0
Q6ZMK1	Cysteine and histidine-rich protein 1 OS=Homo sapiens GN=CYHR1 PE=2 SV=2 - [CYHR1_HUMAN]	0	0	0	0	0	0	0	0	0	0	0	0	0	0	0.000102594	0	0	0
Q9BXT4	Tudor domain-containing protein 1 OS=Homo sapiens GN=TDRD1 PE=2 SV=2 - [TDRD1_HUMAN]	0	0	0	0	0	0	0	0	0	0	0	0	0	0	0.000384058	0	0	0
Q9Y5P3	Retinoic acid-induced protein 2 OS=Homo sapiens GN=RAI2 PE=1 SV=2 - [RAI2_HUMAN]	0	0	0	0	0	0	9.28754e-06	0	0	0	0	0	0	0	0	0	0	0
P07359	Platelet glycoprotein Ib alpha chain OS=Homo sapiens GN=GP1BA PE=1 SV=2 - [GP1BA_HUMAN]	0	0	0	0	0	0	0	0	0	0	0	0	0	8.61012e-05	0	0	0	0
P01719	Ig lambda chain V-V region DEL OS=Homo sapiens PE=1 SV=1 - [LV501_HUMAN]	0	0	0	0	0	0	2.02448e-05	0	0	0	0	0	0	0	0	0	0	0
Q9P2J5	Leucine--tRNA ligase, cytoplasmic OS=Homo sapiens GN=LARS PE=1 SV=2 - [SYLC_HUMAN]	0	0	0	0	0	0	0	0	0	0	0	0	0	0	0	0	3.87813e-06	0
Q8WXX0	Dynein heavy chain 7, axonemal OS=Homo sapiens GN=DNAH7 PE=1 SV=2 - [DYH7_HUMAN]	0	0	0	0	0	0	0	0	0	0	0	0	0	0	0	0	4.01681e-05	0
P0CG48	Polyubiquitin-C OS=Homo sapiens GN=UBC PE=1 SV=3 - [UBC_HUMAN]	0	0	0	0	0	0	0	1.47102e-05	0	0	0	0	0	0	0	0	0	0
P02070	Hemoglobin subunit beta OS=Bos taurus GN=HBB PE=1 SV=1 - [HBB_BOVIN]	0	0	0	0	0	0	0	0	0	0.00175017	0	0	0	0	0	0	0	0
P63241	Eukaryotic translation initiation factor 5A-1 OS=Homo sapiens GN=EIF5A PE=1 SV=2 - [IF5A1_HUMAN]	0	0	0	0	0	0	0	1.79699e-06	0	0	0	0	0	0	0	0	0	0
P02769	Serum albumin OS=Bos taurus GN=ALB PE=1 SV=4 - [ALBU_BOVIN]	0	0	0	0	0	0	0	0	0	0.102353	0	0	0	0	0	0	0	0
Q13790	Apolipoprotein F OS=Homo sapiens GN=APOF PE=1 SV=2 - [APOF_HUMAN]	0	0	0	0	0	0	0	0	8.00799e-05	0	0	0	0	0	0	0	0	0
P49822	Serum albumin OS=Canis lupus familiaris GN=ALB PE=1 SV=3 - [ALBU_CANLF]	0	0	0	0	0	0	0	0	0	0.0448618	0	0	0	0	0	0	0	0
Q92963	GTP-binding protein Rit1 OS=Homo sapiens GN=RIT1 PE=1 SV=1 - [RIT1_HUMAN]	0	0	0	0	0	0	0	0	0	0	0.00124376	0	0	0	0	0	0	0
Q86VZ4	Low-density lipoprotein receptor-related protein 11 OS=Homo sapiens GN=LRP11 PE=2 SV=2 - [LRP11_HUMAN]	0	0	0	0	0	0	0	0	0	0	8.45386e-06	0	0	0	0	0	0	0
A5D8V6	Vacuolar protein sorting-associated protein 37C OS=Homo sapiens GN=VPS37C PE=1 SV=2 - [VP37C_HUMAN]	0	0	0	0	0	0	0	0	0	0	0.000125126	0	0	0	0	0	0	0
A0Q874	Elongation factor Tu OS=Francisella tularensis subsp. novicida (strain U112) GN=tuf PE=3 SV=1 - [EFTU_FRATN]	0	0	0	0	0	0	0	0	0	4.14921e-06	0	0	0	0	0	0	0	0
Q5M9N0	Coiled-coil domain-containing protein 158 OS=Homo sapiens GN=CCDC158 PE=1 SV=2 - [CD158_HUMAN]	0	0	0	0	0	0	0	0	0	0	8.13862e-05	0	0	0	0	0	0	0
O75146	Huntingtin-interacting protein 1-related protein OS=Homo sapiens GN=HIP1R PE=1 SV=2 - [HIP1R_HUMAN]	0	0	0	0	0	0	0	0	0	0	0	0.00081188	0	0	0	0	0	0
Q8IY33	MICAL-like protein 2 OS=Homo sapiens GN=MICALL2 PE=1 SV=1 - [MILK2_HUMAN]	0	0	0	0	0	0	0	0	0	0	2.57138e-05	0	0	0	0	0	0	0
O15020	Spectrin beta chain, non-erythrocytic 2 OS=Homo sapiens GN=SPTBN2 PE=1 SV=3 - [SPTN2_HUMAN]	0	0	0	0	0	0	0	0	0	0	0.000116368	0	0	0	0	0	0	0
Q86VH2	Kinesin-like protein KIF27 OS=Homo sapiens GN=KIF27 PE=2 SV=1 - [KIF27_HUMAN]	0	0	0	0	0	0	2.73202e-05	0	0	0	0	0	0	0	0	0	0	0
Q15404	Ras suppressor protein 1 OS=Homo sapiens GN=RSU1 PE=1 SV=3 - [RSU1_HUMAN]	0	0	0	0	0	0	0	1.3327e-05	0	0	0	0	0	0	0	0	0	0
P60660	Myosin light polypeptide 6 OS=Homo sapiens GN=MYL6 PE=1 SV=2 - [MYL6_HUMAN]	0	0	0	0	0	0	0	9.59635e-06	0	0	0	0	0	0	0	0	0	0
Q99456	Keratin, type I cytoskeletal 12 OS=Homo sapiens GN=KRT12 PE=1 SV=1 - [K1C12_HUMAN]	0	0	0	0	0	0	0	0	0	0	0	7.6895e-06	0	0	0	0	0	0
Q3SY84	Keratin, type II cytoskeletal 71 OS=Homo sapiens GN=KRT71 PE=1 SV=3 - [K2C71_HUMAN]	0	0	0	0	0	0	0	0	0	0	0	3.30627e-05	0	0	0	0	0	0
Q9NRR5	Ubiquilin-4 OS=Homo sapiens GN=UBQLN4 PE=1 SV=2 - [UBQL4_HUMAN]	0	0	0	0	0	0	0	0	0	0	0	1.32817e-05	0	0	0	0	0	0
Q96JB1	Dynein heavy chain 8, axonemal OS=Homo sapiens GN=DNAH8 PE=1 SV=2 - [DYH8_HUMAN]	0	0	0	0	0	0	0.000681839	0	0	0	0	0	0	0	0	0	0	0
Q9UP65	Cytosolic phospholipase A2 gamma OS=Homo sapiens GN=PLA2G4C PE=1 SV=2 - [PA24C_HUMAN]	0	0	0	0	0	0	0	0	0	0	0	0	0	0.000239489	0	0	0	0
Q6UX71	Plexin domain-containing protein 2 OS=Homo sapiens GN=PLXDC2 PE=1 SV=1 - [PXDC2_HUMAN]	0	0	0	0	0	0	0	0	4.48265e-05	0	0	0	0	0	0	0	0	0
Q9BX97	Plasmalemma vesicle-associated protein OS=Homo sapiens GN=PLVAP PE=2 SV=1 - [PLVAP_HUMAN]	0	0	0	0	0	0	0	0	0	0	0	4.1521e-05	0	0	0	0	0	0
P26927	Hepatocyte growth factor-like protein OS=Homo sapiens GN=MST1 PE=1 SV=2 - [HGFL_HUMAN]	0	0	0	0	0	0	0	0	4.5709e-05	0	0	0	0	0	0	0	0	0
Q13137	Calcium-binding and coiled-coil domain-containing protein 2 OS=Homo sapiens GN=CALCOCO2 PE=1 SV=1 - [CACO2_HUMAN]	0	0	0	0	0	0	0	0.000229062	0	0	0	0	0	0	0	0	0	0
Q9NQX1	PR domain zinc finger protein 5 OS=Homo sapiens GN=PRDM5 PE=1 SV=2 - [PRDM5_HUMAN]	0	0	0	0	0	0	0	0	0	0	0	0	0	0	0	4.81434e-05	0	0
Q9BQS8	FYVE and coiled-coil domain-containing protein 1 OS=Homo sapiens GN=FYCO1 PE=1 SV=3 - [FYCO1_HUMAN]	0	0	0	0	0	0	0	0	0	0	0	0	0	0	0.000273272	0	0	0
Q8TD57	Dynein heavy chain 3, axonemal OS=Homo sapiens GN=DNAH3 PE=2 SV=1 - [DYH3_HUMAN]	0	0	0	0	0	0	0	0	0	0	0	0	0	0	0	0	0.00414496	0
P00451	Coagulation factor VIII OS=Homo sapiens GN=F8 PE=1 SV=1 - [FA8_HUMAN]	0	0	0	0	0	0	0	0	0	0	0	0	0	3.51849e-05	0	0	0	0
A8MQ27	E3 ubiquitin-protein ligase NEURL1B OS=Homo sapiens GN=NEURL1B PE=1 SV=1 - [NEU1B_HUMAN]	0	0	0	0	0	0	0	0	2.81244e-05	0	0	0	0	0	0	0	0	0
P78332	RNA-binding protein 6 OS=Homo sapiens GN=RBM6 PE=1 SV=5 - [RBM6_HUMAN]	0	0	0	0	0	0	0	0	0	0	0	8.30117e-07	0	0	0	0	0	0
Q15323	Keratin, type I cuticular Ha1 OS=Homo sapiens GN=KRT31 PE=2 SV=3 - [K1H1_HUMAN]	0	0	0	0	0	0	0	0	0	0	0	0	0	0	0	2.90943e-05	0	0
O60469	Down syndrome cell adhesion molecule OS=Homo sapiens GN=DSCAM PE=1 SV=2 - [DSCAM_HUMAN]	0	0	0	0	0	0	0	0	0	0	0	0	0	0	0.000102831	0	0	0
P27918	Properdin OS=Homo sapiens GN=CFP PE=1 SV=2 - [PROP_HUMAN]	0	0	0	0	0	0	0	0	0	0	0	0	0	0	0	0	0	6.7222e-05
A6ND36	Protein FAM83G OS=Homo sapiens GN=FAM83G PE=1 SV=2 - [FA83G_HUMAN]	0	0	0	0	0	0	0	0	0	0	0	0	0	0	0	0	0	4.15218e-05
Q13428	Treacle protein OS=Homo sapiens GN=TCOF1 PE=1 SV=3 - [TCOF_HUMAN]	0	0	0	0	0	0	0	0	0	0	0	0	0	0	0	0	0	0.000433658
Q15811	Intersectin-1 OS=Homo sapiens GN=ITSN1 PE=1 SV=3 - [ITSN1_HUMAN]	0	0	0	0	0	0	0	0	0	0	0	0	0	2.7653e-05	0	0	0	0
Q15828	Cystatin-M OS=Homo sapiens GN=CST6 PE=1 SV=1 - [CYTM_HUMAN]	0	0	0	0	0	0	0	0	0	0	0	1.29681e-05	0	0	0	0	0	0
Q9HBD1	Roquin-2 OS=Homo sapiens GN=RC3H2 PE=1 SV=2 - [RC3H2_HUMAN]	0	0	0	0	0	0	0	0	0	0	0	0	0	0.000521679	0	0	0	0
P00761	Trypsin OS=Sus scrofa PE=1 SV=1 - [TRYP_PIG]	0	0	0	0	0	0	0	0	0	0.00251645	0	0	0	0	0	0	0	0
P02745	Complement C1q subcomponent subunit A OS=Homo sapiens GN=C1QA PE=1 SV=2 - [C1QA_HUMAN]	0	0	0	0	0	0	0	0	0	2.23184e-05	0	0	0	0	0	0	0	0
P30044	Peroxiredoxin-5, mitochondrial OS=Homo sapiens GN=PRDX5 PE=1 SV=4 - [PRDX5_HUMAN]	0	0	0	0	0	0	0	4.28412e-06	0	0	0	0	0	0	0	0	0	0
P02770	Serum albumin OS=Rattus norvegicus GN=Alb PE=1 SV=2 - [ALBU_RAT]	0	0	0	0	0	0	0	0	0	0.00312248	0	0	0	0	0	0	0	0
Q9Y278	Heparan sulfate glucosamine 3-O-sulfotransferase 2 OS=Homo sapiens GN=HS3ST2 PE=1 SV=1 - [HS3S2_HUMAN]	0	0	0	0	0	0	0	0	0	0	0.00135113	0	0	0	0	0	0	0
P52746	Zinc finger protein 142 OS=Homo sapiens GN=ZNF142 PE=2 SV=4 - [ZN142_HUMAN]	0	0	0	0	0	0	9.23331e-05	0	0	0	0	0	0	0	0	0	0	0
A2A2Z9	Ankyrin repeat domain-containing protein 18B OS=Homo sapiens GN=ANKRD18B PE=1 SV=1 - [AN18B_HUMAN]	0	0	0	0	0	0	0	0	0	0	0	0	0	0	0	0	0.000150644	0
Q86TU7	Histone-lysine N-methyltransferase setd3 OS=Homo sapiens GN=SETD3 PE=1 SV=1 - [SETD3_HUMAN]	0	0	0	0	0	0	0	0	3.70509e-06	0	0	0	0	0	0	0	0	0
P35030	Trypsin-3 OS=Homo sapiens GN=PRSS3 PE=1 SV=2 - [TRY3_HUMAN]	0	0	0	0	0	0	0	0	0	0	0	0	0	0.000123494	0	0	0	0
Q9Y623	Myosin-4 OS=Homo sapiens GN=MYH4 PE=1 SV=2 - [MYH4_HUMAN]	0	0	0	0	0	0	0	0	0	0	0	0	0	4.68799e-05	0	0	0	0
Q8TDX9	Polycystic kidney disease protein 1-like 1 OS=Homo sapiens GN=PKD1L1 PE=1 SV=1 - [PK1L1_HUMAN]	0	0	0	0	0	0	0	0	0	0	0	0	0	0	0.000209162	0	0	0
P16591	Tyrosine-protein kinase Fer OS=Homo sapiens GN=FER PE=1 SV=2 - [FER_HUMAN]	0	0	0	0	0	0	0	0	0	0	0	2.38055e-05	0	0	0	0	0	0
O15021	Microtubule-associated serine/threonine-protein kinase 4 OS=Homo sapiens GN=MAST4 PE=1 SV=3 - [MAST4_HUMAN]	0	0	0	0	0	0	0	0	0	0	0	0	0	7.76814e-05	0	0	0	0
P07203	Glutathione peroxidase 1 OS=Homo sapiens GN=GPX1 PE=1 SV=4 - [GPX1_HUMAN]	0	0	0	0	0	0	0	6.80159e-06	0	0	0	0	0	0	0	0	0	0
P55196	Afadin OS=Homo sapiens GN=MLLT4 PE=1 SV=3 - [AFAD_HUMAN]	0	0	0	0	0	0	0	0	0	0	0	0	0	2.78789e-05	0	0	0	0
Q8IY18	Structural maintenance of chromosomes protein 5 OS=Homo sapiens GN=SMC5 PE=1 SV=2 - [SMC5_HUMAN]	0	0	0	0	0	0	0	0	0	0	0	0	0	0.000328111	0	0	0	0
O75962	Triple functional domain protein OS=Homo sapiens GN=TRIO PE=1 SV=2 - [TRIO_HUMAN]	0	0	0	0	0	0	0	0	0	0	0	0	0	0	0.00230796	0	0	0
Q6ZSI9	Calpain-12 OS=Homo sapiens GN=CAPN12 PE=2 SV=1 - [CAN12_HUMAN]	0	0	0	0	0	0	0	0	0	0	0	1.00602e-05	0	0	0	0	0	0
O75340	Programmed cell death protein 6 OS=Homo sapiens GN=PDCD6 PE=1 SV=1 - [PDCD6_HUMAN]	0	0	0	0	0	0	0	0	0	0	0	0	0	5.55012e-06	0	0	0	0
Q8NEH6	Meiosis-specific nuclear structural protein 1 OS=Homo sapiens GN=MNS1 PE=2 SV=2 - [MNS1_HUMAN]	0	0	0	0	0	0	0	0	0	0	0	0	0	0.0001538	0	0	0	0
Q9ULT0	Tetratricopeptide repeat protein 7A OS=Homo sapiens GN=TTC7A PE=1 SV=3 - [TTC7A_HUMAN]	0	0	0	0	0	0	0	0	0	0	0	0	0	0	8.20353e-05	0	0	0
Q9Y2I9	TBC1 domain family member 30 OS=Homo sapiens GN=TBC1D30 PE=1 SV=2 - [TBC30_HUMAN]	0	0	0	0	0	0	0	0	0	0	0	1.97272e-05	0	0	0	0	0	0
P01772	Ig heavy chain V-III region KOL OS=Homo sapiens PE=1 SV=1 - [HV311_HUMAN]	0	0	0	0	0	0	0	0	0	0	0	0	0	0	0	4.00612e-05	0	0
Q6ZUA9	Maestro heat-like repeat family member 5 OS=Homo sapiens GN=MROH5 PE=2 SV=2 - [MROH5_HUMAN]	0	0	0	0	0	0	0	0	0	0	0	0	0	0	6.24569e-05	0	0	0
Q864W1	Complement factor B OS=Pongo pygmaeus GN=CFB PE=3 SV=1 - [CFAB_PONPY]	0	0	0	0	0	0	0	0	0	0.00195464	0	0	0	0	0	0	0	0
P01604	Ig kappa chain V-I region Kue OS=Homo sapiens PE=1 SV=1 - [KV112_HUMAN]	0	0	0	0	0	0	0	0	0	7.16149e-06	0	0	0	0	0	0	0	0
P00568	Adenylate kinase isoenzyme 1 OS=Homo sapiens GN=AK1 PE=1 SV=3 - [KAD1_HUMAN]	0	0	0	0	0	0	0	2.80073e-06	0	0	0	0	0	0	0	0	0	0
Q9BT92	Trichoplein keratin filament-binding protein OS=Homo sapiens GN=TCHP PE=1 SV=1 - [TCHP_HUMAN]	0	0	0	0	0	0	0	0	0	0	7.9518e-05	0	0	0	0	0	0	0
P01780	Ig heavy chain V-III region JON OS=Homo sapiens PE=1 SV=1 - [HV319_HUMAN]	0	0	0	0	0	0	0	0	0	0	0	0	0	0	0.000117487	0	0	0
O43432	Eukaryotic translation initiation factor 4 gamma 3 OS=Homo sapiens GN=EIF4G3 PE=1 SV=2 - [IF4G3_HUMAN]	0	0	0	0	0	0	0	0	0	0	0	0	0	0	0.000248297	0	0	0
Q92928	Putative Ras-related protein Rab-1C OS=Homo sapiens GN=RAB1C PE=5 SV=2 - [RAB1C_HUMAN]	0	0	0	0	0	0	0	7.75429e-06	0	0	0	0	0	0	0	0	0	0
Q6NXT2	Histone H3.3C OS=Homo sapiens GN=H3F3C PE=1 SV=3 - [H3C_HUMAN]	0	0	0	0	0	0	5.89749e-05	0	0	0	0	0	0	0	0	0	0	0
Q96JN2	Coiled-coil domain-containing protein 136 OS=Homo sapiens GN=CCDC136 PE=2 SV=3 - [CC136_HUMAN]	0	0	0	0	0	0	0	0	0	0	0	0	0	0	1.81498e-05	0	0	0
Q8TD26	Chromodomain-helicase-DNA-binding protein 6 OS=Homo sapiens GN=CHD6 PE=1 SV=4 - [CHD6_HUMAN]	0	0	0	0	0	0	0	0	0	0	0	0	0	2.63438e-05	0	0	0	0
Q6Y7W6	PERQ amino acid-rich with GYF domain-containing protein 2 OS=Homo sapiens GN=GIGYF2 PE=1 SV=1 - [PERQ2_HUMAN]	0	0	0	0	0	0	0	0	0.00027284	0	0	0	0	0	0	0	0	0
P01601	Ig kappa chain V-I region HK101 (Fragment) OS=Homo sapiens PE=4 SV=1 - [KV109_HUMAN]	0	0	0	0	0	0	0	0	0	0	0	0	0	0	0	0	5.00124e-05	0
P04438	Ig heavy chain V-II region SESS OS=Homo sapiens PE=2 SV=1 - [HV208_HUMAN]	0	0	0	0	0	0	0	0	0	0	0	0	0	0	0.000202579	0	0	0
Q9ULA0	Aspartyl aminopeptidase OS=Homo sapiens GN=DNPEP PE=1 SV=1 - [DNPEP_HUMAN]	0	0	0	0	0	0	0	0	0	0	0	0	0	0	0	0	0.000279212	0
P48681	Nestin OS=Homo sapiens GN=NES PE=1 SV=2 - [NEST_HUMAN]	0	0	0	0	0	0	0	0	0	0	0	0	0	0	0	0	0	7.14354e-05
Q9Y520	Protein PRRC2C OS=Homo sapiens GN=PRRC2C PE=1 SV=4 - [PRC2C_HUMAN]	0	0	0	0	0	0	0	0	0	0	0	0	0	0	0	0	0.000143222	0
P12270	Nucleoprotein TPR OS=Homo sapiens GN=TPR PE=1 SV=3 - [TPR_HUMAN]	0	0	0	0	0	0	0	0	0	0	0	0	0	0	0	0	3.62918e-05	0
Q9BXX2	Ankyrin repeat domain-containing protein 30B OS=Homo sapiens GN=ANKRD30B PE=2 SV=3 - [AN30B_HUMAN]	0	0	0	0	0	0	0	0	0	0	5.66383e-06	0	0	0	0	0	0	0
Q9UQ35	Serine/arginine repetitive matrix protein 2 OS=Homo sapiens GN=SRRM2 PE=1 SV=2 - [SRRM2_HUMAN]	0	0	0	0	0	0	0	0	0	0	2.20695e-05	0	0	0	0	0	0	0
P04279	Semenogelin-1 OS=Homo sapiens GN=SEMG1 PE=1 SV=2 - [SEMG1_HUMAN]	0	0	0	0	0	0	0	0	0	0	0	0	0	0	6.54437e-05	0	0	0
O95497	Pantetheinase OS=Homo sapiens GN=VNN1 PE=1 SV=2 - [VNN1_HUMAN]	0	0	0	0	0	0	0	7.65948e-05	0	0	0	0	0	0	0	0	0	0
Q6PIF6	Unconventional myosin-VIIb OS=Homo sapiens GN=MYO7B PE=1 SV=2 - [MYO7B_HUMAN]	0	0	0	0	0	0	0.000407364	0	0	0	0	0	0	0	0	0	0	0
P05783	Keratin, type I cytoskeletal 18 OS=Homo sapiens GN=KRT18 PE=1 SV=2 - [K1C18_HUMAN]	0	0	0	0	0	0	0	0	0	0	0	0	0	4.00373e-05	0	0	0	0
Q9NZJ4	Sacsin OS=Homo sapiens GN=SACS PE=1 SV=2 - [SACS_HUMAN]	0	0	0	0	0	0	0	4.40351e-05	0	0	0	0	0	0	0	0	0	0
B9ZVM9	Putative t-complex protein 10A homolog 2 OS=Homo sapiens GN=TCP10L2 PE=5 SV=2 - [TCP2L_HUMAN]	0	0	0	0	0	0	0	0	0	0	0	0	0	3.78244e-05	0	0	0	0
P48634	Protein PRRC2A OS=Homo sapiens GN=PRRC2A PE=1 SV=3 - [PRC2A_HUMAN]	0	0	0	0	0	0	0	0	0	0	0	0	0	6.38349e-05	0	0	0	0
O15061	Synemin OS=Homo sapiens GN=SYNM PE=1 SV=2 - [SYNEM_HUMAN]	0	0	0	0	0	0	0	0	0	0	0	0	0	0.000427998	0	0	0	0
Q6YHK3	CD109 antigen OS=Homo sapiens GN=CD109 PE=1 SV=2 - [CD109_HUMAN]	0	0	0	0	0	0	0	7.9725e-06	0	0	0	0	0	0	0	0	0	0
Q8WUA8	Tsukushin OS=Homo sapiens GN=TSKU PE=2 SV=3 - [TSK_HUMAN]	0	0	0	0	0	0	0	0	0	0	0	0	0	0	0	0	0	3.62316e-05
P68223	Hemoglobin subunit beta OS=Macaca fascicularis GN=HBB PE=1 SV=2 - [HBB_MACFA]	0	0	0	0	0	0	0	0	0	0.0063079	0	0	0	0	0	0	0	0
A7MCY6	TANK-binding kinase 1-binding protein 1 OS=Homo sapiens GN=TBKBP1 PE=1 SV=1 - [TBKB1_HUMAN]	0	0	0	0	0	0	0	0	0	0	1.27374e-05	0	0	0	0	0	0	0
Q8IZD9	Dedicator of cytokinesis protein 3 OS=Homo sapiens GN=DOCK3 PE=1 SV=1 - [DOCK3_HUMAN]	0	0	0	0	0	0	0	0	0	0	7.60373e-05	0	0	0	0	0	0	0
P06312	Ig kappa chain V-IV region (Fragment) OS=Homo sapiens GN=IGKV4-1 PE=4 SV=1 - [KV401_HUMAN]	0	0	0	0	0	0	0	0	0.000644074	0	0	0	0	0	0	0	0	0
Q14964	Ras-related protein Rab-39A OS=Homo sapiens GN=RAB39A PE=2 SV=2 - [RB39A_HUMAN]	0	0	0	0	0	0	0	5.72089e-05	0	0	0	0	0	0	0	0	0	0
P06888	Ig lambda chain V-I region EPS OS=Homo sapiens PE=1 SV=1 - [LV109_HUMAN]	0	0	0	0	0	0	0	0	0	0	0	0	0	0	0.00014773	0	0	0
Q93050	V-type proton ATPase 116 kDa subunit a isoform 1 OS=Homo sapiens GN=ATP6V0A1 PE=2 SV=3 - [VPP1_HUMAN]	0	0	0	0	0	0	0	0	0	0	0	0	0	2.05698e-05	0	0	0	0
Q569K6	Coiled-coil domain-containing protein 157 OS=Homo sapiens GN=CCDC157 PE=2 SV=3 - [CC157_HUMAN]	0	0	0	0	0	0	0	0	0	0	0	0	0.000332204	0	0	0	0	0
Q96JH7	Deubiquitinating protein VCIP135 OS=Homo sapiens GN=VCPIP1 PE=1 SV=2 - [VCIP1_HUMAN]	0	0	0	0	0	0	0	7.00997e-06	0	0	0	0	0	0	0	0	0	0
Q69YQ0	Cytospin-A OS=Homo sapiens GN=SPECC1L PE=1 SV=2 - [CYTSA_HUMAN]	0	0	0	0	0	0	0	5.82254e-06	0	0	0	0	0	0	0	0	0	0.000474202
Q6ZSZ5	Rho guanine nucleotide exchange factor 18 OS=Homo sapiens GN=ARHGEF18 PE=1 SV=3 - [ARHGI_HUMAN]	0	0	0	0	0	0	0	0	0	0	2.68719e-06	0	0	9.33385e-05	0	0	0	0
Q8TBY8	Polyamine-modulated factor 1-binding protein 1 OS=Homo sapiens GN=PMFBP1 PE=2 SV=1 - [PMFBP_HUMAN]	0	0	0	0	0	0	0	0	0	0	0.00028257	0	0	1.23303e-05	4.66322e-06	0	0	0
Q5VST9	Obscurin OS=Homo sapiens GN=OBSCN PE=1 SV=3 - [OBSCN_HUMAN]	0	0	0	0	0	0	0	0	0	0	0.000121254	0	0	0	1.86942e-05	0	0	0
P60174	Triosephosphate isomerase OS=Homo sapiens GN=TPI1 PE=1 SV=3 - [TPIS_HUMAN]	0	0	0	0	0	0	0	7.55252e-06	1.38292e-05	0	0	0	0	0	0	0	1.58834e-05	0
P30041	Peroxiredoxin-6 OS=Homo sapiens GN=PRDX6 PE=1 SV=3 - [PRDX6_HUMAN]	0	0	0	0	0	0	0	2.31373e-05	0	0	0	0	0	0	0	0	5.4826e-06	0
Q96SN8	CDK5 regulatory subunit-associated protein 2 OS=Homo sapiens GN=CDK5RAP2 PE=1 SV=5 - [CK5P2_HUMAN]	0	0	0	0	0	0	0	0	0	0	0	0.000366545	0	0	9.15186e-05	0	0	0
P02538	Keratin, type II cytoskeletal 6A OS=Homo sapiens GN=KRT6A PE=1 SV=3 - [K2C6A_HUMAN]	0	0	0	0	0	0	0	0	0	0	0	0.000264182	0	8.44862e-05	0	0	0	0
Q9P219	Protein Daple OS=Homo sapiens GN=CCDC88C PE=1 SV=3 - [DAPLE_HUMAN]	0	0	0	0	0	0	0	0	0	0	0	0.000683314	0	0.000235073	0	0	0	0
Q9H299	SH3 domain-binding glutamic acid-rich-like protein 3 OS=Homo sapiens GN=SH3BGRL3 PE=1 SV=1 - [SH3L3_HUMAN]	0	0	0	0	0	0	0	6.03896e-06	0	0	0	1.5168e-06	0	6.07018e-06	0	0	0	0
Q9UGM5	Fetuin-B OS=Homo sapiens GN=FETUB PE=1 SV=2 - [FETUB_HUMAN]	0	0	0	0	0	0	0	1.50471e-05	0	0	0	0	0	0	0	0	0	5.77186e-06
P62937	Peptidyl-prolyl cis-trans isomerase A OS=Homo sapiens GN=PPIA PE=1 SV=2 - [PPIA_HUMAN]	0	0	0	0	0	0	0	1.62367e-05	0	0	0	0	0	7.99036e-06	0	0	0	0
P01763	Ig heavy chain V-III region WEA OS=Homo sapiens PE=1 SV=1 - [HV302_HUMAN]	0	0	0	0	0	0	0	0	0	8.51196e-05	0	0	0	0	0	4.35805e-05	0	0
P00491	Purine nucleoside phosphorylase OS=Homo sapiens GN=PNP PE=1 SV=2 - [PNPH_HUMAN]	0	0	0	0	0	0	0	8.56805e-06	0	0	0	0	0	0	0	0	1.18015e-05	0
O00299	Chloride intracellular channel protein 1 OS=Homo sapiens GN=CLIC1 PE=1 SV=4 - [CLIC1_HUMAN]	0	0	0	0	0	0	0	1.29475e-05	0	0	0	0	0	0	0	0	1.40117e-05	0
P01762	Ig heavy chain V-III region TRO OS=Homo sapiens PE=1 SV=1 - [HV301_HUMAN]	0	0	0	0	0	0	0	0	0	0	0.00324592	0	0	0	0.00335274	0	0	0

## Sheet: Supplementary -3 ANOVA
Supplemental Table 3: Analysis of Variance (ANOVA)
		Extraction Ion Chromatogram
		Myasthenia gravis						Controls						Rheumatoid arthritis						Averages			Standard Deviation			Ratios
Accession	Description	MG03	MG51	MG52	MG59	MG60	MG61	N07	N17	N35	N41	N42	N43	RA01	RA02	RA03	RA04	RA05	RA06	Average MG	Average N	Average RA	Sdev MG	Sdev N	Sdev RA	Ratio MG/N	Ratio MG/RA	SUM of Raw Data	Number of Data Points	Grand mean	Variablity (Between Groups)	Variability (Within group)	F-value
P02671	Fibrinogen alpha chain OS=Homo sapiens GN=FGA PE=1 SV=2 - [FIBA_HUMAN]	0.00952971	0.00661113	0.0223294	0.0061248	0.00446228	0.0113601	0.00208629	6.03712e-05	4.01216e-05	3.85542e-05	0.00160564	0.000204428	1.00829e-05	0.00139077	0.00490623	3.96755e-05	2.90035e-05	0.00394961	0.0100696	0.000672566	0.0017209	0.00593329	0.000843121	0.00199326	14.9718	5.85135	1.75482e+11	18	0.00415434	0.000159103	1.59551e-05	9.97189	p<0.05
P02746	Complement C1q subcomponent subunit B OS=Homo sapiens GN=C1QB PE=1 SV=3 - [C1QB_HUMAN]	0	0	0	0	0	0	3.02272e-05	3.76361e-05	4.37527e-05	3.03828e-05	0	0	0	0	0	0	0	0	0	2.36665e-05	0	0	1.7354e-05	0	0	#DIV/0!	2.93643e+08	4	7.88882e-06	1.1202e-09	1.20464e-10	9.29906	p<0.05
P02675	Fibrinogen beta chain OS=Homo sapiens GN=FGB PE=1 SV=2 - [FIBB_HUMAN]	0.00826574	0.00876844	0.0197847	0.00426208	0.0055361	0.00688863	0.00262549	0.000100482	4.76477e-05	8.22843e-05	0.00129532	0.000178666	0	0.00102768	0.00622965	5.79448e-05	2.9168e-05	0.00354179	0.00891762	0.000721648	0.00181437	0.0050952	0.000957204	0.00233315	12.3573	4.91499	1.58929e+11	17	0.00381788	0.000118824	1.29284e-05	9.19096	p<0.05
Q8N1N4	Keratin, type II cytoskeletal 78 OS=Homo sapiens GN=KRT78 PE=2 SV=2 - [K2C78_HUMAN]	1.58792e-05	1.99014e-05	1.04662e-05	2.5358e-05	0	0	0	0	0	0	0	0	0	0	0	0	0	0	1.19341e-05	0	0	9.5415e-06	0	0	#DIV/0!	#DIV/0!	1.55971e+08	4	3.97804e-06	2.84847e-10	3.64161e-11	7.822	p<0.05
P27169	Serum paraoxonase/arylesterase 1 OS=Homo sapiens GN=PON1 PE=1 SV=3 - [PON1_HUMAN]	0.000947926	0.000211408	0.000683619	0.000551209	0.000800848	0.000516984	0.00041504	0.000460656	0.00114082	0.00113461	0.000721848	0.00093078	0.00201308	0.000998325	0.00101758	0.00130078	0.00116975	0.00130245	0.000618666	0.000800626	0.00130033	0.000233299	0.000292882	0.000340642	0.772728	0.475777	3.40577e+10	18	0.00090654	7.47476e-07	1.02498e-07	7.29258	p<0.05
P02679	Fibrinogen gamma chain OS=Homo sapiens GN=FGG PE=1 SV=3 - [FIBG_HUMAN]	0.0154354	0.00551631	0.0160512	0.00356846	0.00571316	0.00609489	0.00282207	0.00012439	5.39502e-05	8.1611e-05	0.000936975	0.000367369	0	0.00233849	0.00901248	9.56633e-05	1.861e-05	0.00493278	0.0087299	0.00073106	0.002733	0.00502621	0.000982793	0.00332213	11.9414	3.19425	1.69319e+11	17	0.00406466	0.000103952	1.49061e-05	6.9738	p<0.05
P35858	Insulin-like growth factor-binding protein complex acid labile subunit OS=Homo sapiens GN=IGFALS PE=1 SV=1 - [ALS_HUMAN]	9.33981e-05	0.000394432	0.000342617	0.000336885	0.000350597	0.000247631	0.00060578	0.00123455	0.000580227	0.000337929	0.000406967	0.00107125	0.000193451	0.000372347	0.000333829	0.00039327	0.000232516	0.000293408	0.00029426	0.000706117	0.000303137	9.99026e-05	0.000332549	7.18435e-05	0.416729	0.970716	1.7019e+10	18	0.000434505	3.32099e-07	5.02925e-08	6.60335	p<0.05
P04278	Sex hormone-binding globulin OS=Homo sapiens GN=SHBG PE=1 SV=2 - [SHBG_HUMAN]	0	0	7.28564e-05	6.88214e-05	0	8.81848e-05	5.21154e-05	5.44886e-05	8.66881e-05	7.08848e-05	0	0	0.00012138	8.03368e-05	0	0.000314842	0.000271579	0.000221002	3.83104e-05	4.40295e-05	0.00016819	3.87618e-05	3.31485e-05	0.000110441	0.870109	0.22778	2.95182e+09	12	8.35101e-05	3.23174e-08	5.91936e-09	5.4596	p<0.05
P34096	Ribonuclease 4 OS=Homo sapiens GN=RNASE4 PE=1 SV=3 - [RNAS4_HUMAN]	6.87978e-06	0	9.54184e-06	1.30375e-05	4.3737e-06	1.95282e-05	0	8.18249e-06	0	0	0	8.07643e-06	0	3.0265e-06	0	0	0	0	8.89351e-06	2.70982e-06	5.04416e-07	6.24857e-06	3.83238e-06	1.12791e-06	3.28196	17.6313	1.73347e+08	8	4.03592e-06	1.13479e-10	2.20016e-11	5.15775	p<0.05
P07195	L-lactate dehydrogenase B chain OS=Homo sapiens GN=LDHB PE=1 SV=2 - [LDHB_HUMAN]	0	0	1.57578e-05	2.16754e-05	0	4.80652e-05	0	7.4944e-06	0	1.98228e-05	0	0	2.32276e-05	6.23816e-05	0	3.86652e-05	4.01015e-05	3.916e-05	1.42497e-05	4.55287e-06	3.39227e-05	1.73689e-05	7.35684e-06	1.89875e-05	3.12983	0.420065	6.74257e+08	10	1.75751e-05	1.34364e-09	2.8653e-10	4.68935	p<0.05
P00734	Prothrombin OS=Homo sapiens GN=F2 PE=1 SV=2 - [THRB_HUMAN]	0.00254859	0.00353238	0.00384902	0.00513729	0.00366392	0.00296199	0.00340083	0.00205841	0.0037523	0.00163394	0.00262141	0.00193614	0.00200882	0.0031627	0.00194977	0.00310888	0.00247339	0.00240377	0.00361553	0.00256717	0.00251789	0.000810866	0.000777862	0.00047644	1.40837	1.43594	1.10355e+11	18	0.0029002	2.3063e-06	5.95827e-07	3.87076	p<0.05
P08571	Monocyte differentiation antigen CD14 OS=Homo sapiens GN=CD14 PE=1 SV=2 - [CD14_HUMAN]	0	6.4604e-05	0	3.84987e-05	0	4.06384e-05	4.8833e-05	3.56681e-05	7.21228e-05	0	0	6.90157e-05	9.84353e-05	5.03248e-05	5.17323e-05	5.01619e-05	5.4869e-05	8.70219e-05	2.39569e-05	3.76066e-05	6.54242e-05	2.53763e-05	2.9258e-05	1.96469e-05	0.637039	0.366177	1.52986e+09	13	4.23292e-05	2.67967e-09	7.54395e-10	3.55208
P69892	Hemoglobin subunit gamma-2 OS=Homo sapiens GN=HBG2 PE=1 SV=2 - [HBG2_HUMAN]	0	0	0	0	0	0	0	0	0	0	0	0	0.0043549	0	0.0035669	0	0.00999133	0	0	0	0.00298552	0	0	0.00360635	#DIV/0!	0	3.84947e+10	3	0.000995174	1.78267e-05	5.2023e-06	3.42669
P01611	Ig kappa chain V-I region Wes OS=Homo sapiens PE=1 SV=1 - [KV119_HUMAN]	0	0	0	0	0	0	0	0.00011517	0.000162539	0.000424261	0	0	0	0	0	0	0	0	0	0.000116995	0	0	0.000151412	0	0	#DIV/0!	1.55984e+09	3	3.89983e-05	2.73756e-08	9.17023e-09	2.98527
P31947	14-3-3 protein sigma OS=Homo sapiens GN=SFN PE=1 SV=1 - [1433S_HUMAN]	0	0	7.33541e-06	3.69815e-06	0	1.75814e-05	0	0	0	0	0	0	0	0	0	0	0	0	4.76916e-06	0	0	6.32615e-06	0	0	#DIV/0!	#DIV/0!	7.0579e+07	3	1.58972e-06	4.54898e-11	1.60081e-11	2.84168
P61204	ADP-ribosylation factor 3 OS=Homo sapiens GN=ARF3 PE=1 SV=2 - [ARF3_HUMAN]	0	0	0	0	0	1.10715e-05	0	1.96434e-05	0	0	1.84799e-05	3.83219e-05	0	8.25728e-06	0	0	0	0	1.84525e-06	1.27409e-05	1.37621e-06	4.1261e-06	1.4271e-05	3.07731e-06	0.144829	1.34082	2.29586e+08	5	5.32078e-06	2.4809e-10	9.20619e-11	2.69482
P02774	Vitamin D-binding protein OS=Homo sapiens GN=GC PE=1 SV=1 - [VTDB_HUMAN]	0.00764369	0.0151619	0.0172328	0.0137185	0.0107924	0.0159637	0.0111579	0.0156664	0.0121434	0.0121119	0.0118284	0.00520517	0.0167531	0.0188216	0.0150932	0.0165029	0.0114185	0.0151499	0.0134188	0.0113522	0.0156232	0.0032762	0.00310553	0.00225334	1.18205	0.858904	5.19661e+11	18	0.0134647	2.73719e-05	1.01821e-05	2.68822
P0CG05	Ig lambda-2 chain C regions OS=Homo sapiens GN=IGLC2 PE=1 SV=1 - [LAC2_HUMAN]	0.00595687	0.0161545	0.0179343	0.00890991	0.00766075	0.011491	0.00530597	0.00813286	0.00754877	0.0145481	0.00986348	0.00457524	0.0151259	0.00988528	0.0117556	0.0184768	0.0155051	0.010719	0.0113512	0.00832907	0.0135779	0.00438001	0.00328909	0.00303422	1.36284	0.836005	4.25164e+11	18	0.0110861	4.16423e-05	1.56836e-05	2.65514
P43251	Biotinidase OS=Homo sapiens GN=BTD PE=1 SV=2 - [BTD_HUMAN]	0.00012976	0	0.000232237	0.000306945	0.000125959	0	0	9.10286e-05	9.98397e-05	4.37232e-05	0	9.64594e-05	0	6.388e-05	0	6.05638e-05	5.31152e-05	3.3089e-05	0.000132483	5.51751e-05	3.5108e-05	0.000112206	4.32137e-05	2.66749e-05	2.40114	3.7736	3.05039e+09	12	7.42555e-05	1.58612e-08	6.06767e-09	2.61405
P17931	Galectin-3 OS=Homo sapiens GN=LGALS3 PE=1 SV=5 - [LEG3_HUMAN]	0	0	2.64236e-06	3.13189e-06	0	1.0976e-05	0	0	0	0	0	0	0	0	0	0	0	0	2.79171e-06	0	0	3.88376e-06	0	0	#DIV/0!	#DIV/0!	4.04615e+07	3	9.3057e-07	1.55873e-11	6.03344e-12	2.58348
Q9Y4I1	Unconventional myosin-Va OS=Homo sapiens GN=MYO5A PE=1 SV=2 - [MYO5A_HUMAN]	0	0	0.00397525	0.00390406	0	0	0	0	0	0	0	0	0	0	0	0	0	0	0.00131322	0	0	0.00185728	0	0	#DIV/0!	#DIV/0!	1.98926e+10	2	0.000437739	3.44908e-06	1.3798e-06	2.49969
B9A064	Immunoglobulin lambda-like polypeptide 5 OS=Homo sapiens GN=IGLL5 PE=2 SV=2 - [IGLL5_HUMAN]	0.0056273	0.00907838	0.0119919	0.00842421	0.00573243	0.0106064	0.00538652	0.00743365	0.00652651	0.0118666	0.00991927	0.0051205	0.0130236	0.00678825	0.010253	0.0152964	0.0137849	0.00831161	0.00857678	0.00770883	0.0112429	0.00233977	0.00244059	0.00304081	1.11259	0.762859	3.52134e+11	18	0.00917618	2.03517e-05	8.27102e-06	2.4606
Q9P0L1	Zinc finger protein with KRAB and SCAN domains 7 OS=Homo sapiens GN=ZKSCAN7 PE=2 SV=2 - [ZKSC7_HUMAN]	0	0	0	0	0	0	0	3.76926e-05	4.7051e-05	0	0	0	0	0	0	0	0	0	0	1.41239e-05	0	0	2.01561e-05	0	0	#DIV/0!	1.99262e+08	2	4.70798e-06	3.98971e-10	1.62508e-10	2.45509
Q86UD1	Out at first protein homolog OS=Homo sapiens GN=OAF PE=2 SV=1 - [OAF_HUMAN]	0	0	0	3.9868e-05	0	5.4628e-05	0	0	0	0	0	0	0	0	0	0	0	0	1.57493e-05	0	0	2.26768e-05	0	0	#DIV/0!	#DIV/0!	2.18717e+08	2	5.24978e-06	4.96083e-10	2.05695e-10	2.41174
P16035	Metalloproteinase inhibitor 2 OS=Homo sapiens GN=TIMP2 PE=1 SV=2 - [TIMP2_HUMAN]	0	0	0	9.39829e-06	0	1.29963e-05	0	0	0	0	0	0	0	0	0	0	0	0	3.73243e-06	0	0	5.37967e-06	0	0	#DIV/0!	#DIV/0!	5.18405e+07	2	1.24414e-06	2.78621e-11	1.15763e-11	2.40681
P78417	Glutathione S-transferase omega-1 OS=Homo sapiens GN=GSTO1 PE=1 SV=2 - [GSTO1_HUMAN]	0	0	0	0	0	0	0	2.70913e-05	0	0	0	3.8039e-05	0	0	0	0	0	0	0	1.0855e-05	0	0	1.56733e-05	0	0	#DIV/0!	1.59036e+08	2	3.61835e-06	2.35664e-10	9.82606e-11	2.39836
Q08380	Galectin-3-binding protein OS=Homo sapiens GN=LGALS3BP PE=1 SV=1 - [LG3BP_HUMAN]	0	0.000148614	0.000155464	7.10893e-05	3.71587e-05	6.77461e-05	9.06497e-05	9.11298e-05	4.65891e-05	0	6.29348e-05	0	0	5.89838e-05	6.06236e-05	0	1.37772e-05	0	8.0012e-05	4.85506e-05	2.22308e-05	5.60767e-05	3.76616e-05	2.7015e-05	1.64801	3.59916	2.03297e+09	12	5.02644e-05	5.02122e-09	2.11712e-09	2.37172
Q02388	Collagen alpha-1(VII) chain OS=Homo sapiens GN=COL7A1 PE=1 SV=2 - [CO7A1_HUMAN]	0	0	0	5.53553e-05	6.08742e-05	0	0	0	0	6.74291e-06	0	0	0	0	0	0	0	0	1.93716e-05	1.12382e-06	0	2.74418e-05	2.51293e-06	0	17.2373	#DIV/0!	2.48602e+08	3	6.8318e-06	7.09502e-10	3.03748e-10	2.33583
P10909	Clusterin OS=Homo sapiens GN=CLU PE=1 SV=1 - [CLUS_HUMAN]	0.00176123	0.00325066	0.00453302	0.00366428	0.00197481	0.0026483	0.00554808	0.00311046	0.0046132	0.00192925	0.00248463	0.00376435	0.0022216	0.00244343	0.00176083	0.00267283	0.00268539	0.0021991	0.00297205	0.00357499	0.00233053	0.000962532	0.00123288	0.000318731	0.831344	1.27527	1.11983e+11	18	0.00295919	2.32378e-06	1.01922e-06	2.27996
P02776	Platelet factor 4 OS=Homo sapiens GN=PF4 PE=1 SV=2 - [PLF4_HUMAN]	0	0	0	0	0	0	0	4.54684e-05	0	0	0	2.62202e-05	0	0	0	0	0	0	0	1.19481e-05	0	0	1.77873e-05	0	0	#DIV/0!	1.80447e+08	2	3.9827e-06	2.85514e-10	1.26555e-10	2.25604
P62258	14-3-3 protein epsilon OS=Homo sapiens GN=YWHAE PE=1 SV=1 - [1433E_HUMAN]	0	0	7.33541e-06	0	0	1.35556e-05	0	0	0	0	0	0	0	0	0	0	0	0	3.48184e-06	0	0	5.24125e-06	0	0	#DIV/0!	#DIV/0!	5.27616e+07	2	1.16061e-06	2.42464e-11	1.09883e-11	2.20657
P20742	Pregnancy zone protein OS=Homo sapiens GN=PZP PE=1 SV=4 - [PZP_HUMAN]	0	0	0	0	0	0	0.00218814	0.00483454	0	0.00665541	0	0	0	0.0038561	0	0.00415077	0.00360588	0	0	0.00227968	0.00193546	0	0.00262277	0.00194185	0	0	5.40705e+10	6	0.00140505	9.06143e-06	4.25989e-06	2.12715
Q02413	Desmoglein-1 OS=Homo sapiens GN=DSG1 PE=1 SV=2 - [DSG1_HUMAN]	0	5.1248e-06	2.44125e-06	0	0	0	0	0	0	0	0	0	0	0	0	0	0	0	1.26101e-06	0	0	1.94433e-06	0	0	#DIV/0!	#DIV/0!	1.57649e+07	2	4.20336e-07	3.18028e-12	1.51216e-12	2.10314
P12259	Coagulation factor V OS=Homo sapiens GN=F5 PE=1 SV=4 - [FA5_HUMAN]	0	0	0	0	0	0	0	3.65413e-05	5.15556e-05	0	6.02638e-06	2.00655e-05	0	4.49452e-05	0	0	0	0	0	1.90315e-05	7.49087e-06	0	1.94036e-05	1.67501e-05	0	0	3.79488e+08	5	8.84078e-06	5.51495e-10	2.62827e-10	2.09832
P35443	Thrombospondin-4 OS=Homo sapiens GN=THBS4 PE=1 SV=2 - [TSP4_HUMAN]	0	0	9.06171e-05	5.21126e-06	1.86588e-05	4.21282e-05	1.38472e-05	1.74831e-05	1.74835e-05	0	0.000101583	8.67157e-05	0	1.50436e-05	0	0	0	0	2.61026e-05	3.95188e-05	2.50726e-06	3.23355e-05	3.93096e-05	5.6064e-06	0.66051	10.4108	9.70338e+08	10	2.27095e-05	2.10659e-09	1.0489e-09	2.00838
P43652	Afamin OS=Homo sapiens GN=AFM PE=1 SV=1 - [AFAM_HUMAN]	0.000439317	0.00249021	0.00130742	0.00144658	0.000881888	0.0015575	0.00181903	0.000917116	0.00164624	0.000583965	0.000675246	0.00113022	0.0010054	0.00117774	0.000446554	0.000721816	0.000552525	0.000637468	0.00135382	0.00112864	0.000756917	0.000632807	0.000463955	0.000255745	1.19952	1.7886	4.02548e+10	18	0.00107979	5.45178e-07	2.72442e-07	2.00108
P01860	Ig gamma-3 chain C region OS=Homo sapiens GN=IGHG3 PE=1 SV=2 - [IGHG3_HUMAN]	0.0527532	0.059153	0.0571856	0.0549083	0.0362223	0.05214	0.011649	0.0419793	0.0547669	0.0733429	0.0599332	0.058418	0.0888368	0.0519041	0.0553796	0.0830039	0.0603536	0.0607623	0.0520604	0.0500149	0.0667067	0.00748347	0.0194605	0.0140146	1.0409	0.780437	2.1598e+12	18	0.0562607	0.000497315	0.00025245	1.96996
P04406	Glyceraldehyde-3-phosphate dehydrogenase OS=Homo sapiens GN=GAPDH PE=1 SV=3 - [G3P_HUMAN]	0	8.37067e-06	0	0	0	0	0	0	0	2.71815e-05	0	0	2.55167e-05	0	0	0	6.29633e-05	2.04207e-05	1.39511e-06	4.53025e-06	1.81501e-05	3.11956e-06	1.013e-05	2.25681e-05	0.307954	0.0768652	2.77633e+08	5	8.02516e-06	4.7606e-10	2.48667e-10	1.91445
P23083	Ig heavy chain V-I region V35 OS=Homo sapiens PE=1 SV=1 - [HV103_HUMAN]	0	0	9.77697e-05	0	0	0	0	0	0	0	0	0	0	0	0	0.000623682	0.00147009	0	1.62949e-05	0	0.000348962	3.64366e-05	0	0.000550681	#DIV/0!	0.0466955	4.43013e+09	3	0.000121752	2.32707e-07	1.21831e-07	1.91009
P19105	Myosin regulatory light chain 12A OS=Homo sapiens GN=MYL12A PE=1 SV=2 - [ML12A_HUMAN]	0	0	0	0	0	0	0	7.53473e-06	0	0	0	2.83055e-06	0	0	0	0	0	0	0	1.72755e-06	0	0	2.79516e-06	0	0	#DIV/0!	2.64218e+07	2	5.75849e-07	5.96883e-12	3.12518e-12	1.90992
P00740	Coagulation factor IX OS=Homo sapiens GN=F9 PE=1 SV=2 - [FA9_HUMAN]	0	0	0.000223041	0.000114485	0.000136267	0.000139044	0	9.80363e-05	0.000135632	0	0	0	0	0	0.000117772	5.40098e-05	4.26561e-05	0	0.000102139	3.89448e-05	3.57396e-05	7.97507e-05	5.61353e-05	4.27062e-05	2.62267	2.85787	2.53616e+09	9	5.89413e-05	8.41277e-09	4.53407e-09	1.85546
P01023	Alpha-2-macroglobulin OS=Homo sapiens GN=A2M PE=1 SV=3 - [A2MG_HUMAN]	0.0127422	0.00966125	0.0164773	0.0157084	0.00540378	0.0315831	0.00284369	0.0110952	0.01385	0.0121082	0.00827966	0.0120304	0.0102909	0.00568921	0.00965846	0.00854985	0.00818806	0.0133895	0.0152627	0.0100345	0.00929434	0.0081951	0.00362294	0.0023335	1.52102	1.64215	4.57684e+11	18	0.0115305	6.35022e-05	3.42922e-05	1.8518
Q02224	Centromere-associated protein E OS=Homo sapiens GN=CENPE PE=1 SV=2 - [CENPE_HUMAN]	0	0	2.75259e-05	0	8.03557e-05	0	0	0	0	0	0	0	0	0	0	0	0	0	1.79803e-05	0	0	2.96507e-05	0	0	#DIV/0!	#DIV/0!	2.23015e+08	2	5.99342e-06	6.46579e-10	3.51665e-10	1.83862
P98160	Basement membrane-specific heparan sulfate proteoglycan core protein OS=Homo sapiens GN=HSPG2 PE=1 SV=4 - [PGBM_HUMAN]	0	0	0.00341025	0.00267926	0	0.00116104	0	0.00233774	0.00290826	0.00500363	0.0031047	0.00375149	0	0.00284408	0.000413718	0.00290177	0.0019567	0.00280753	0.00120842	0.00285097	0.00182064	0.00137807	0.00152228	0.00119044	0.423864	0.663738	7.89794e+10	13	0.00196001	4.13435e-06	2.25343e-06	1.83469
P15924	Desmoplakin OS=Homo sapiens GN=DSP PE=1 SV=3 - [DESP_HUMAN]	1.71209e-06	2.90241e-06	0	4.0988e-06	0	0	0	0	0	0	2.77385e-05	1.53744e-05	0	0	0	0	0	0	1.45222e-06	7.18548e-06	0	1.60737e-06	1.07704e-05	0	0.202104	#DIV/0!	1.17017e+08	5	2.87923e-06	8.66104e-11	4.7434e-11	1.82591
P01834	Ig kappa chain C region OS=Homo sapiens GN=IGKC PE=1 SV=1 - [IGKC_HUMAN]	0.0233098	0.0172614	0.0192519	0.0249257	0.0186734	0.0255305	0.00822141	0.0164672	0.0286942	0.0310638	0.0301146	0.0197284	0.0499071	0.0134411	0.0448891	0.0210376	0.0379007	0.0220093	0.0214921	0.0223816	0.0315308	0.00322141	0.00834226	0.0134457	0.960258	0.681623	9.76446e+11	18	0.0251349	0.000185274	0.000104303	1.77632
P05155	Plasma protease C1 inhibitor OS=Homo sapiens GN=SERPING1 PE=1 SV=2 - [IC1_HUMAN]	0.00540124	0.00503442	0.0127845	0.00872424	0.00990179	0.00547189	0.00506466	0.00854154	0.00312662	0.00465608	0.0137611	0.00504171	0.00787646	0.0206414	0.0155911	0.00694552	0.00562413	0.0111899	0.00788635	0.00669862	0.0113114	0.00285468	0.00355015	0.0053007	1.17731	0.697203	3.47401e+11	18	0.00863213	3.44198e-05	1.95401e-05	1.7615
P01033	Metalloproteinase inhibitor 1 OS=Homo sapiens GN=TIMP1 PE=1 SV=1 - [TIMP1_HUMAN]	0	0	8.09182e-05	0	0	4.57992e-05	0	0	2.43749e-05	0	0	0	0	0	0	0	0	0	2.11196e-05	4.06248e-06	0	3.15412e-05	9.08399e-06	0	5.19869	#DIV/0!	3.87542e+08	3	8.39402e-06	7.53484e-10	4.30948e-10	1.74843
Q5VU43	Myomegalin OS=Homo sapiens GN=PDE4DIP PE=1 SV=1 - [MYOME_HUMAN]	0	0	0.000139918	0	0	0	0	0	0	0	0.00270629	0.0058808	0	0	0.000899942	0	4.04196e-05	0.000274179	2.33197e-05	0.00143118	0.000202423	5.21444e-05	0.00222179	0.000326816	0.016294	0.115203	23303308532	6	0.000552308	3.524e-06	2.01835e-06	1.74598
P04433	Ig kappa chain V-III region VG (Fragment) OS=Homo sapiens PE=1 SV=1 - [KV309_HUMAN]	0.00287651	0	0.00123263	0.000402887	0.00234489	0.000854771	0.000322177	0.0016961	0.0024344	0.00569606	0.00523594	0.00246686	0.0041666	0.00164166	0.0039336	0.00251244	0.00206052	0.000162224	0.00128528	0.00297526	0.00241284	0.00102253	0.00190349	0.00136519	0.43199	0.532684	8.81668e+10	17	0.00222446	4.44372e-06	2.61303e-06	1.7006
Q6UWP8	Suprabasin OS=Homo sapiens GN=SBSN PE=2 SV=2 - [SBSN_HUMAN]	0	1.88385e-06	5.25881e-07	0	0	0	0	0	0	0	0	0	0	0	0	0	0	0	4.01622e-07	0	0	6.90126e-07	0	0	#DIV/0!	#DIV/0!	4.75161e+06	2	1.33874e-07	3.226e-13	1.9051e-13	1.69336
P04792	Heat shock protein beta-1 OS=Homo sapiens GN=HSPB1 PE=1 SV=2 - [HSPB1_HUMAN]	1.51999e-05	0	0	4.17459e-06	0	0	0	0	0	0	0	0	0	0	0	0	0	0	3.22909e-06	0	0	5.56632e-06	0	0	#DIV/0!	#DIV/0!	4.31181e+07	2	1.07636e-06	2.0854e-11	1.23936e-11	1.68265
P61769	Beta-2-microglobulin OS=Homo sapiens GN=B2M PE=1 SV=1 - [B2MG_HUMAN]	0	0	0	2.58839e-05	3.06414e-05	5.33065e-05	0	1.48565e-05	0	0	1.17588e-05	0	0	4.64577e-06	2.67503e-05	0	0	0	1.83053e-05	4.43588e-06	5.23268e-06	2.01658e-05	6.3367e-06	9.77137e-06	4.12664	3.49826	3.97262e+08	7	9.32462e-06	3.63889e-10	2.16917e-10	1.67755
Q92954	Proteoglycan 4 OS=Homo sapiens GN=PRG4 PE=1 SV=2 - [PRG4_HUMAN]	2.96213e-05	0	1.19157e-05	1.92859e-06	0	0	0	2.15175e-05	2.76935e-05	0	0	1.13365e-05	0	0	0	0	0	0	7.24426e-06	1.00912e-05	0	1.08647e-05	1.11613e-05	0	0.717876	#DIV/0!	2.45193e+08	6	5.7785e-06	1.62418e-10	9.70464e-11	1.67361
O43866	CD5 antigen-like OS=Homo sapiens GN=CD5L PE=1 SV=1 - [CD5L_HUMAN]	1.26103e-05	0.000317544	8.20834e-06	0.000114889	0	8.00119e-05	0.000163217	0	0	2.02239e-05	0	0	0	0	0	2.59742e-05	0	1.74649e-05	8.88773e-05	3.05735e-05	7.23986e-06	0.000110504	5.9778e-05	1.05293e-05	2.907	12.2761	1.35989e+09	9	4.22302e-05	1.06085e-08	6.35819e-09	1.66847
P05160	Coagulation factor XIII B chain OS=Homo sapiens GN=F13B PE=1 SV=3 - [F13B_HUMAN]	0	2.16187e-05	9.06388e-05	4.94399e-05	2.99385e-05	5.48033e-05	0	5.31876e-05	8.12963e-05	0	4.50563e-05	6.76315e-05	0	4.44936e-05	4.07186e-05	0	0	0	4.10732e-05	4.11953e-05	1.4202e-05	2.85912e-05	3.12511e-05	2.01142e-05	0.997037	2.89207	1.392e+09	11	3.21568e-05	1.45071e-09	8.79468e-10	1.64953
Q04756	Hepatocyte growth factor activator OS=Homo sapiens GN=HGFAC PE=1 SV=1 - [HGFA_HUMAN]	0	0	0.000281087	0.000197914	5.4955e-05	0	0	2.51491e-05	4.36093e-05	4.01729e-05	3.23744e-05	0	0	5.83608e-05	4.98593e-05	4.21404e-05	0	0	8.89928e-05	2.35509e-05	2.50601e-05	0.000110817	1.76462e-05	2.54941e-05	3.77873	3.55117	2.01766e+09	10	4.58679e-05	8.37229e-09	5.29666e-09	1.58067
P01857	Ig gamma-1 chain C region OS=Homo sapiens GN=IGHG1 PE=1 SV=1 - [IGHG1_HUMAN]	0.0717728	0.0756977	0.0689966	0.0568597	0.0518391	0.0614648	0.0167038	0.047631	0.0598675	0.111397	0.0780108	0.0634371	0.108433	0.066982	0.0661311	0.102057	0.069773	0.083833	0.0644384	0.0628413	0.0828681	0.00842976	0.0287432	0.016964	1.02542	0.777603	2.67405e+12	18	0.0700493	0.000743276	0.000474003	1.56808
A0M8Q6	Ig lambda-7 chain C region OS=Homo sapiens GN=IGLC7 PE=1 SV=2 - [LAC7_HUMAN]	0	0.00766383	0.00938262	0	0.00350598	0	0	0	0	0	0	0	0	0	0	0	0.0103588	0.00770823	0.0034254	0	0.00301116	0.00384403	0	0.00432662	#DIV/0!	1.13757	7.99158e+10	5	0.00214552	2.09721e-05	1.33985e-05	1.56526
P01591	Immunoglobulin J chain OS=Homo sapiens GN=IGJ PE=1 SV=4 - [IGJ_HUMAN]	0.000236384	0.000150603	0	0	0	0	6.04345e-05	0.000221791	0.000276858	2.22294e-05	0	0	2.74033e-05	0	0	0	0	0	6.44977e-05	9.68855e-05	4.56722e-06	9.45152e-05	0.000110806	1.02126e-05	0.665711	14.1219	2.12283e+09	7	5.53168e-05	1.31633e-08	8.52612e-09	1.54388
P02655	Apolipoprotein C-II OS=Homo sapiens GN=APOC2 PE=1 SV=1 - [APOC2_HUMAN]	0.00039788	4.06954e-05	0.000164947	0.000382356	0.0016217	0.00185887	0.000349428	0.00192375	0.000378332	0.000434545	0.000774487	0.000842985	0.00245516	0.00368671	0.000978851	0.000296076	0.000603805	0.00145562	0.000744408	0.000783921	0.00157937	0.000718078	0.000544385	0.00116779	0.949596	0.471332	4.06981e+10	18	0.0010359	1.33146e-06	8.70289e-07	1.52991
P13647	Keratin, type II cytoskeletal 5 OS=Homo sapiens GN=KRT5 PE=1 SV=3 - [K2C5_HUMAN]	9.7197e-05	0.000409011	0.000136083	8.29842e-05	2.49725e-05	0	0.000255469	3.91164e-05	0.000104399	9.40891e-05	0	5.56311e-05	5.9022e-05	4.68662e-05	0	3.32527e-05	1.45698e-05	0	0.000125041	9.14507e-05	2.56184e-05	0.000134755	8.10985e-05	2.2584e-05	1.36731	4.88091	2.79866e+09	14	8.07035e-05	1.53471e-08	1.00984e-08	1.51976
Q9Y2I6	Ninein-like protein OS=Homo sapiens GN=NINL PE=1 SV=2 - [NINL_HUMAN]	0	0	0	0	0	0	0	0	0	0	0	0	0	0	3.39486e-05	0.000169442	0	0	0	0	3.38984e-05	0	0	6.18714e-05	#DIV/0!	0	3.86306e+08	2	1.12995e-05	2.2982e-09	1.53123e-09	1.50089
P01625	Ig kappa chain V-IV region Len OS=Homo sapiens PE=1 SV=2 - [KV402_HUMAN]	0.00117792	0.00155989	0.000853489	0.0017755	0.000773804	0.000661185	0.000555276	0.000817538	0.000921852	0.00113056	0.00086453	0.000579659	0.00124368	0.000527942	0.000953328	0.00106771	0.00116911	0.00105413	0.00113363	0.000811569	0.00100265	0.000413685	0.000198422	0.000231109	1.39684	1.13064	3.7213e+10	18	0.000982617	1.57392e-07	1.05567e-07	1.49092
O60885	Bromodomain-containing protein 4 OS=Homo sapiens GN=BRD4 PE=1 SV=2 - [BRD4_HUMAN]	0	0	0.000270245	0	0	0.000901142	0	0	0	0	0	0	0.000157363	1.39665e-05	0	0	0	0	0.000195231	0	2.85548e-05	0.000330756	0	5.78299e-05	#DIV/0!	6.83706	3178453664	4	7.45954e-05	6.67116e-08	4.50976e-08	1.47927
P13645	Keratin, type I cytoskeletal 10 OS=Homo sapiens GN=KRT10 PE=1 SV=6 - [K1C10_HUMAN]	0.000105148	0.00168079	0.000412933	0.00031415	5.32499e-05	5.75255e-05	0.000495505	0.000126571	0.000237572	0.000173875	7.65409e-05	0.000164501	0.000126875	0.00010401	2.53687e-05	6.14854e-05	6.0101e-05	4.64425e-05	0.000437299	0.000212427	7.07138e-05	0.00057214	0.000135637	3.44137e-05	2.05858	6.18407	8.4496e+09	18	0.000240147	2.05035e-07	1.38771e-07	1.47751
P02533	Keratin, type I cytoskeletal 14 OS=Homo sapiens GN=KRT14 PE=1 SV=4 - [K1C14_HUMAN]	8.22854e-05	0.000690849	5.30467e-05	0.000223254	0	2.45126e-05	0.000235706	0	0.000144505	4.94569e-05	0	5.04691e-05	3.91649e-05	0	0	6.23766e-05	2.81302e-05	0	0.000178991	8.00229e-05	2.1612e-05	0.000239817	8.46662e-05	2.38523e-05	2.23675	8.28205	3.12672e+09	12	9.3542e-05	3.79748e-08	2.60998e-08	1.45499
O75636	Ficolin-3 OS=Homo sapiens GN=FCN3 PE=1 SV=2 - [FCN3_HUMAN]	0	0	0	0	0	0	3.70961e-05	0	0	6.44431e-06	0	0	0	0	0	0	0	0	0	7.25673e-06	0	0	1.35504e-05	0	0	#DIV/0!	5.83379e+07	2	2.41891e-06	1.0532e-10	7.34457e-11	1.43399
Q15149	Plectin OS=Homo sapiens GN=PLEC PE=1 SV=3 - [PLEC_HUMAN]	0	0	0.000112678	0	0.00039143	0	0	0	0	0	0	0	7.79788e-05	0	0	0	0	0	8.40179e-05	0	1.29965e-05	0.000143503	0	2.9061e-05	#DIV/0!	6.46467	1.14825e+09	3	3.23381e-05	1.22719e-08	8.57511e-09	1.43111
P01781	Ig heavy chain V-III region GAL OS=Homo sapiens PE=1 SV=1 - [HV320_HUMAN]	0.000614529	0.000175657	0.000573721	0.000942576	0.000680951	0.000927353	0.000136836	0.00148432	0.00250434	0.00163066	0.00132128	0.000353224	0.0021847	0.000582484	0.00235011	0.00122235	0.00147229	0	0.000652464	0.00123844	0.00130199	0.00025675	0.000797998	0.000829252	0.526842	0.501128	4.25964e+10	17	0.0010643	7.69294e-07	5.56152e-07	1.38324
Q99497	Protein DJ-1 OS=Homo sapiens GN=PARK7 PE=1 SV=2 - [PARK7_HUMAN]	0	0	4.59067e-06	6.14603e-06	0	0	0	2.20961e-05	8.82839e-06	0	0	0	0	0	0	0	0	0	1.78945e-06	5.15408e-06	0	2.57019e-06	8.23398e-06	0	0.347191	#DIV/0!	1.03732e+08	4	2.31451e-06	4.10874e-11	2.97617e-11	1.38055
P01622	Ig kappa chain V-III region Ti OS=Homo sapiens PE=1 SV=1 - [KV304_HUMAN]	0	0	0	0	0	0	0	0	0	0	0	0.00136757	0	0	0.00256993	0	0	0.00136898	0	0.000227929	0.000656484	0	0.000509665	0.000991026	0	0	1.29003e+10	3	0.000294804	6.66583e-07	4.96756e-07	1.34187
P03952	Plasma kallikrein OS=Homo sapiens GN=KLKB1 PE=1 SV=1 - [KLKB1_HUMAN]	0.000100504	8.2878e-05	0.000749408	0.000892362	0.000538827	6.21776e-05	0.000142517	0.000683573	0.00148779	0.000233279	0.000232044	0.00136914	0.000272295	0.000599991	0.000361873	0.000239101	0.000262063	0.000179445	0.000404359	0.00069139	0.000319128	0.000338638	0.000550119	0.000136673	0.584849	1.26708	1.91548e+10	18	0.000471626	2.28231e-07	1.74394e-07	1.3087
P01617	Ig kappa chain V-II region TEW OS=Homo sapiens PE=1 SV=1 - [KV204_HUMAN]	0.000301501	0.00023798	0.00147473	7.4419e-05	0.000365286	0.000479389	0.000957735	0.000284054	0	0.00346315	0.00133604	6.65011e-05	0.000473498	0	0.000115931	0.000530085	0.000528688	0	0.000488884	0.00101791	0.0002747	0.00045773	0.0011947	0.000239923	0.48028	1.7797	2.2844e+10	15	0.000593833	8.78115e-07	6.77759e-07	1.29562
P07996	Thrombospondin-1 OS=Homo sapiens GN=THBS1 PE=1 SV=2 - [TSP1_HUMAN]	0	0	0	1.39593e-06	0	0	0	2.09208e-05	4.42197e-06	0	1.05505e-05	5.46675e-05	0	4.84373e-05	0	0	1.77987e-05	0	2.32655e-07	1.50935e-05	1.10393e-05	5.20233e-07	1.91059e-05	1.79433e-05	0.0154143	0.0210751	3.77851e+08	7	8.78848e-06	3.54064e-10	2.74906e-10	1.28794
Q8WZ42	Titin OS=Homo sapiens GN=TTN PE=1 SV=4 - [TITIN_HUMAN]	0	0.00130512	0	0	0.000342226	0	0	0	0	0	6.31378e-05	0.000104895	1.95259e-05	0	0.000171838	0	0	0	0.000274558	2.80055e-05	3.1894e-05	0.000477524	4.13995e-05	6.29897e-05	9.80373	8.60846	3.81548e+09	6	0.000111486	1.19689e-07	9.34842e-08	1.28032
P04259	Keratin, type II cytoskeletal 6B OS=Homo sapiens GN=KRT6B PE=1 SV=5 - [K2C6B_HUMAN]	0.000134567	0.00122755	0.000251761	0.00012961	0	4.44284e-05	0.000407607	0	0	0	0	0.000201856	0.00014749	0	0	6.77116e-05	3.14366e-05	4.54196e-05	0.000297986	0.000101577	4.86764e-05	0.000423155	0.000155447	5.02877e-05	2.93359	6.12177	4.97005e+09	11	0.000149413	1.0353e-07	8.23012e-08	1.25794
P36955	Pigment epithelium-derived factor OS=Homo sapiens GN=SERPINF1 PE=1 SV=4 - [PEDF_HUMAN]	0.000215248	9.3838e-05	0.000257052	0.000291523	0.000150899	0.00040291	0.000109638	0.000167685	0.000285042	0.000718845	0.00036047	0.000265001	0.000573378	0.000193702	0.000327749	0.000423952	0.000285349	0.000488006	0.000235245	0.00031778	0.000382023	9.93852e-05	0.000196801	0.000127386	0.740276	0.615788	1.18408e+10	18	0.000311683	3.24828e-08	2.59342e-08	1.25251
P02750	Leucine-rich alpha-2-glycoprotein OS=Homo sapiens GN=LRG1 PE=1 SV=2 - [A2GL_HUMAN]	0.000304756	0.000533495	0.00021834	0.000322003	0.000168763	0.000285946	0.00155655	0.000581864	0.000697395	0.000265116	0.000269934	0.000173498	0.000548301	0.000235648	0.000237649	0.000565311	0.000874513	0.00138549	0.00030555	0.000590726	0.000641151	0.000114696	0.000470333	0.000397935	0.517246	0.476565	1.75095e+10	18	0.000512476	1.96496e-07	1.57088e-07	1.25086
O00187	Mannan-binding lectin serine protease 2 OS=Homo sapiens GN=MASP2 PE=1 SV=4 - [MASP2_HUMAN]	2.82939e-05	0	8.88087e-05	5.86938e-05	3.9664e-05	0.000124924	0	3.8354e-05	7.94504e-05	0	0.000162496	0.000212079	7.56213e-05	2.84863e-05	3.90454e-05	0	2.57418e-05	0	5.67308e-05	8.20633e-05	2.81491e-05	4.08279e-05	8.03737e-05	2.57002e-05	0.691305	2.01537	2.30248e+09	13	5.56477e-05	4.36538e-09	3.51494e-09	1.24195
P01008	Antithrombin-III OS=Homo sapiens GN=SERPINC1 PE=1 SV=1 - [ANT3_HUMAN]	0.00189557	0.00405226	0.00913338	0.00523938	0.00577917	0.00487563	0.00628238	0.00347278	0.00339023	0.0032623	0.00401643	0.00315022	0.00444655	0.00314669	0.00261356	0.00485835	0.00358047	0.00453444	0.00516256	0.00392906	0.00386334	0.00216571	0.00108746	0.00080995	1.31395	1.3363	1.6352e+11	18	0.00431832	3.21384e-06	2.61156e-06	1.23062
P08697	Alpha-2-antiplasmin OS=Homo sapiens GN=SERPINF2 PE=1 SV=3 - [A2AP_HUMAN]	0.000848443	0.00114981	0.00443621	0.00523472	0.00149255	0.0022541	0.00154451	0.0013203	0.00338124	0.00155628	0.00126838	0.00140069	0.00172009	0.00166046	0.00103023	0.00185755	0.00167835	0.00157777	0.00256931	0.00174523	0.00158741	0.00167456	0.000739277	0.000262907	1.47219	1.61856	7.71604e+10	18	0.00196732	1.66813e-06	1.36792e-06	1.21947
Q06033	Inter-alpha-trypsin inhibitor heavy chain H3 OS=Homo sapiens GN=ITIH3 PE=1 SV=2 - [ITIH3_HUMAN]	0.000103428	0	0.000438715	0.000275749	0.000273477	0.000271077	4.53734e-05	0.000356032	0.000517473	0.000156029	0.000163136	0.000154161	0.000142775	0.000449396	0.000105569	0.000277393	0.000453083	0.00118358	0.000227074	0.000232034	0.000435299	0.000140298	0.000157205	0.000360478	0.978625	0.521651	1.13153e+10	17	0.000298136	8.46992e-08	6.97366e-08	1.21456
P04180	Phosphatidylcholine-sterol acyltransferase OS=Homo sapiens GN=LCAT PE=1 SV=1 - [LCAT_HUMAN]	0	0	0	2.31976e-05	0	4.26497e-05	0	2.5776e-05	0	0	0	2.03271e-05	0	0	0	0	0	0	1.09745e-05	7.68385e-06	0	1.65049e-05	1.09799e-05	0	1.42826	#DIV/0!	2.67886e+08	4	6.21947e-06	1.90311e-10	1.57188e-10	1.21072
P35542	Serum amyloid A-4 protein OS=Homo sapiens GN=SAA4 PE=1 SV=2 - [SAA4_HUMAN]	0.00121432	0.000517847	0.00197672	0.00109094	0.0006837	0.00491915	0.00212375	0.00198933	0.00356127	0.00235391	0.000710275	0.00255741	0.00356441	0.00185811	0.00112257	0.00294724	0.00248185	0.00675813	0.00173378	0.00221599	0.00312205	0.00149832	0.000843842	0.00180059	0.782396	0.555334	8.676e+10	18	0.00235727	2.98077e-06	2.47966e-06	1.20209
P23528	Cofilin-1 OS=Homo sapiens GN=CFL1 PE=1 SV=3 - [COF1_HUMAN]	0	0	0	0	0	1.1762e-05	0	1.26413e-05	0	0	1.21567e-05	0	0	0	0	0	0	0	1.96033e-06	4.13301e-06	0	4.38342e-06	5.84664e-06	0	0.474309	#DIV/0!	8.92209e+07	3	2.03111e-06	2.56452e-11	2.1359e-11	1.20067
P04070	Vitamin K-dependent protein C OS=Homo sapiens GN=PROC PE=1 SV=1 - [PROC_HUMAN]	0	0	3.51277e-05	3.04897e-05	0	0	0	2.06104e-05	3.64356e-05	0	0	0	0	0	0	0	0	0	1.09362e-05	9.50766e-06	0	1.5524e-05	1.42007e-05	0	1.15025	#DIV/0!	298452054	4	6.81463e-06	2.12037e-10	1.77062e-10	1.19753
Q99969	Retinoic acid receptor responder protein 2 OS=Homo sapiens GN=RARRES2 PE=1 SV=1 - [RARR2_HUMAN]	5.87887e-06	0	3.3797e-05	5.62927e-05	1.07498e-05	0.000119002	0	6.16546e-05	5.83665e-05	1.28254e-05	1.28695e-05	7.72413e-05	0	1.13354e-05	7.75968e-06	4.29922e-05	0	7.8385e-06	3.76201e-05	3.71596e-05	1.16543e-05	4.10917e-05	2.94937e-05	1.46261e-05	1.0124	3.22801	1.1932e+09	14	2.88113e-05	1.32496e-09	1.10893e-09	1.1948
P04003	C4b-binding protein alpha chain OS=Homo sapiens GN=C4BPA PE=1 SV=2 - [C4BPA_HUMAN]	0.000247568	0.000485049	0.000154137	0.000708622	5.58803e-06	0.000240965	7.02604e-06	0.000251695	0.000314186	9.98708e-05	0.000101931	4.4283e-05	0.00017395	0.000441106	0.000604316	9.39402e-05	0.000188979	0.000103583	0.000306988	0.000136499	0.000267646	0.000229169	0.000110035	0.000189514	2.24902	1.147	9.78192e+09	18	0.000237044	4.7814e-08	4.02167e-08	1.18891
P00488	Coagulation factor XIII A chain OS=Homo sapiens GN=F13A1 PE=1 SV=4 - [F13A_HUMAN]	3.76805e-05	0	0.000222433	0	0	0	0	0	0	0	0	0	0	1.02066e-05	3.59889e-05	0	0	0	4.33522e-05	0	7.69925e-06	8.12606e-05	0	1.3189e-05	#DIV/0!	5.63071	8.41116e+08	4	1.70172e-05	3.20983e-09	2.71089e-09	1.18405
P49913	Cathelicidin antimicrobial peptide OS=Homo sapiens GN=CAMP PE=1 SV=1 - [CAMP_HUMAN]	1.3875e-05	1.22653e-05	4.96485e-06	3.77568e-06	0	1.3262e-05	0	1.00904e-05	0	0	6.18664e-06	7.93252e-06	0	1.21927e-05	9.94296e-06	0	0	0	8.0238e-06	4.03493e-06	3.68927e-06	5.34556e-06	4.18991e-06	5.25768e-06	1.98858	2.1749	2.25475e+08	10	5.24933e-06	3.48187e-11	2.95094e-11	1.17992
P39060	Collagen alpha-1(XVIII) chain OS=Homo sapiens GN=COL18A1 PE=1 SV=5 - [COIA1_HUMAN]	0	7.06387e-06	1.63649e-05	1.62645e-05	0	3.59911e-05	0	1.06797e-05	1.21176e-05	0	0	8.57155e-05	0	0	0	0	0	0	1.26141e-05	1.80855e-05	0	1.24024e-05	3.06745e-05	0	0.697469	#DIV/0!	4.30877e+08	7	1.02332e-05	5.16135e-10	4.37897e-10	1.17867
P01701	Ig lambda chain V-I region NEW OS=Homo sapiens PE=1 SV=1 - [LV103_HUMAN]	0	0.000433937	0.000372658	0	0.000417886	0.000495613	0.00172788	0	0	0.000323975	0	0	0	0	0	0	0	0	0.000286682	0.000341977	0	0.000205878	0.000630985	0	0.83831	#DIV/0!	6.50289e+09	6	0.000209553	2.02192e-07	1.76211e-07	1.14744
P00739	Haptoglobin-related protein OS=Homo sapiens GN=HPR PE=1 SV=2 - [HPTR_HUMAN]	0.00902004	0.0121599	0.0199548	0.0213461	0.00846341	0	0.0147874	0.0197684	0.031071	0.0156896	0.0136544	0.0153825	0.015963	0.0118903	0.0136723	0.00731275	0.00980137	0.0301911	0.0118241	0.0183922	0.0148051	0.00725554	0.00597842	0.00740519	0.642884	0.798647	5.72178e+11	17	0.0150071	6.48946e-05	5.72884e-05	1.13277
P35908	Keratin, type II cytoskeletal 2 epidermal OS=Homo sapiens GN=KRT2 PE=1 SV=2 - [K22E_HUMAN]	0.000153438	0.00233795	0.000211107	0.000168554	9.60283e-05	5.71782e-05	0.00051553	0.000112953	0.000212052	0.00015629	3.08074e-05	2.90941e-05	8.44609e-05	8.47888e-05	1.88962e-05	0.000114218	3.32303e-05	4.33483e-05	0.000504042	0.000176121	6.31572e-05	0.00082165	0.000165129	3.36057e-05	2.86191	7.98076	8.25675e+09	18	0.000247773	3.14672e-07	2.81402e-07	1.11823
P32119	Peroxiredoxin-2 OS=Homo sapiens GN=PRDX2 PE=1 SV=5 - [PRDX2_HUMAN]	0	0	5.97821e-06	0	0	0	0	9.39665e-05	0	3.16545e-05	0	0	0	6.45705e-05	1.50952e-05	0	5.13164e-05	0	9.96368e-07	2.09368e-05	2.18303e-05	2.22795e-06	3.46449e-05	2.63666e-05	0.0475893	0.0456415	6.49764e+08	6	1.45878e-05	8.32475e-10	7.60172e-10	1.09511
P00450	Ceruloplasmin OS=Homo sapiens GN=CP PE=1 SV=1 - [CERU_HUMAN]	0.00576236	0.00203747	0.00922369	0.0187151	0.0059669	0.00720301	0.000746082	0.0145898	0.00935484	0.00644488	0.0103116	0.00687792	0.0127033	0.0147312	0.0111256	0.00882523	0.00773969	0.0135132	0.00815142	0.00805419	0.0114397	0.00518813	0.00422066	0.00249515	1.01207	0.712555	3.67037e+11	18	0.00921511	2.22841e-05	2.03826e-05	1.09329
P04264	Keratin, type II cytoskeletal 1 OS=Homo sapiens GN=KRT1 PE=1 SV=6 - [K2C1_HUMAN]	0.000186621	0.00307155	0.000416314	0.000238115	0.000179753	0.000101843	0.000718511	0.000158537	0.000236414	0.000328741	4.99911e-05	0.000232008	0.000257066	0.000167642	7.99452e-05	0.000147144	9.1976e-05	6.04491e-05	0.000699032	0.000287367	0.000134037	0.00106537	0.000210635	6.65176e-05	2.43254	5.21521	1.27588e+10	18	0.000373479	5.12198e-07	4.7352e-07	1.08168
P01624	Ig kappa chain V-III region POM OS=Homo sapiens PE=1 SV=1 - [KV306_HUMAN]	0	0	0	0	0	0	0	0	0	0.000164383	0.00583133	0	4.19994e-05	0	0	0	0	0	0	0.000999286	6.9999e-06	0	0.00216179	1.56523e-05	0	0	13803481525	3	0.000335429	1.98325e-06	1.86943e-06	1.06088
P02775	Platelet basic protein OS=Homo sapiens GN=PPBP PE=1 SV=3 - [CXCL7_HUMAN]	1.85726e-05	0	0	0	0	0	0	1.55302e-05	0	0	0	1.77902e-05	0	0	0	0	0	0	3.09544e-06	5.5534e-06	0	6.92161e-06	7.88075e-06	0	0.557395	#DIV/0!	1.23221e+08	3	2.88295e-06	4.64636e-11	4.40059e-11	1.05585
P80108	Phosphatidylinositol-glycan-specific phospholipase D OS=Homo sapiens GN=GPLD1 PE=1 SV=3 - [PHLD_HUMAN]	0.000123895	5.01102e-05	0.000258196	0.000321936	9.86932e-05	0.000163649	0	0.00017434	0.000100299	8.9781e-05	0.000209942	0	0	0.000246141	0.000135748	7.36458e-05	0.000107893	0.00013912	0.000169413	9.57271e-05	0.000117091	9.35283e-05	7.91715e-05	7.43524e-05	1.76975	1.44685	5.31702e+09	15	0.000127411	8.62367e-09	8.21758e-09	1.04942
P02765	Alpha-2-HS-glycoprotein OS=Homo sapiens GN=AHSG PE=1 SV=1 - [FETUA_HUMAN]	0.000559719	0.00110904	0.00380324	0.00616142	0.00119607	0.0053608	0.00772162	0.00781769	0.0067892	0.00387511	0.00108703	0.000689678	0.0044535	0.00101634	0.00126174	0.00347981	0.00293208	0.00342057	0.00303172	0.00466339	0.00276067	0.00219818	0.00297275	0.00123404	0.65011	1.09818	1.29891e+11	18	0.00348526	6.35614e-06	6.07685e-06	1.04596
P02144	Myoglobin OS=Homo sapiens GN=MB PE=1 SV=2 - [MYG_HUMAN]	0	0	2.05364e-05	0	0	4.07006e-05	0	3.32114e-06	9.13727e-06	0	1.5269e-05	0.000155175	0	0	0	0	0	5.59346e-06	1.02062e-05	3.04838e-05	9.32244e-07	1.55632e-05	5.60231e-05	2.08456e-06	0.334806	10.948	5.82773e+08	7	1.38741e-05	1.37048e-09	1.35406e-09	1.01213
O15061	Synemin OS=Homo sapiens GN=SYNM PE=1 SV=2 - [SYNEM_HUMAN]	0	0	0	0	0	0	0	0	0	0	0	0	0	0.000427998	0	0	0	0	0	0	7.13331e-05	0	0	0.000159506	#DIV/0!	0	1083499768	1	2.37777e-05	1.01768e-08	1.01768e-08	1
P63241	Eukaryotic translation initiation factor 5A-1 OS=Homo sapiens GN=EIF5A PE=1 SV=2 - [IF5A1_HUMAN]	0	0	0	0	0	0	0	1.79699e-06	0	0	0	0	0	0	0	0	0	0	0	2.99498e-07	0	0	6.69698e-07	0	0	#DIV/0!	4.74988e+06	1	9.98327e-08	1.79398e-13	1.79398e-13	1
Q14789	Golgin subfamily B member 1 OS=Homo sapiens GN=GOLGB1 PE=1 SV=2 - [GOGB1_HUMAN]	0	0	0.00261139	0	0	0	0	0	0	0	0	0	0	0	0	0	0	0	0.000435232	0	0	0.000973209	0	0	#DIV/0!	#DIV/0!	7334706828	1	0.000145077	3.78855e-07	3.78855e-07	1
A3KMH1	von Willebrand factor A domain-containing protein 8 OS=Homo sapiens GN=VWA8 PE=1 SV=2 - [VWA8_HUMAN]	0	0.000283956	0	0	0	0	0	0	0	0	0	0	0	0	0	0	0	0	4.7326e-05	0	0	0.000105824	0	0	#DIV/0!	#DIV/0!	493578745	1	1.57753e-05	4.4795e-09	4.4795e-09	1
O75683	Surfeit locus protein 6 OS=Homo sapiens GN=SURF6 PE=1 SV=3 - [SURF6_HUMAN]	0	0	0	0	0	0	0	0	0	0	0	0	0	0	0	0	0	3.18975e-05	0	0	5.31626e-06	0	0	1.18875e-05	#DIV/0!	0	49698385	1	1.77209e-06	5.65252e-11	5.65252e-11	1
O95153	Peripheral-type benzodiazepine receptor-associated protein 1 OS=Homo sapiens GN=BZRAP1 PE=1 SV=2 - [RIMB1_HUMAN]	0	2.32144e-05	0	0	0	0	0	0	0	0	0	0	0	0	0	0	0	0	3.86906e-06	0	0	8.65148e-06	0	0	#DIV/0!	#DIV/0!	40351714	1	1.28969e-06	2.99392e-11	2.99392e-11	1
O95714	E3 ubiquitin-protein ligase HERC2 OS=Homo sapiens GN=HERC2 PE=1 SV=2 - [HERC2_HUMAN]	0	0	0	0	4.45167e-05	0	0	0	0	0	0	0	0	0	0	0	0	0	7.41946e-06	0	0	1.65904e-05	0	0	#DIV/0!	#DIV/0!	8.07185e+07	1	2.47315e-06	1.10097e-10	1.10097e-10	1
P01604	Ig kappa chain V-I region Kue OS=Homo sapiens PE=1 SV=1 - [KV112_HUMAN]	0	0	0	0	0	0	0	0	0	7.16149e-06	0	0	0	0	0	0	0	0	0	1.19358e-06	0	0	2.66893e-06	0	0	#DIV/0!	1.53816e+07	1	3.9786e-07	2.84927e-12	2.84927e-12	1
P01824	Ig heavy chain V-II region WAH OS=Homo sapiens PE=1 SV=1 - [HV206_HUMAN]	0	0	0	0	0	2.0358e-05	0	0	0	0	0	0	0	0	0	0	0	0	3.393e-06	0	0	7.58697e-06	0	0	#DIV/0!	#DIV/0!	48295877	1	1.131e-06	2.30248e-11	2.30248e-11	1
P02769	Serum albumin OS=Bos taurus GN=ALB PE=1 SV=4 - [ALBU_BOVIN]	0	0	0	0	0	0	0	0	0	0.102353	0	0	0	0	0	0	0	0	0	0.0170589	0	0	0.0381448	0	0	#DIV/0!	2.19836e+11	1	0.00568629	0.00058201	0.00058201	1
P05451	Lithostathine-1-alpha OS=Homo sapiens GN=REG1A PE=1 SV=3 - [REG1A_HUMAN]	0	0	4.91108e-06	0	0	0	0	0	0	0	0	0	0	0	0	0	0	0	8.18514e-07	0	0	1.83025e-06	0	0	#DIV/0!	#DIV/0!	1.37939e+07	1	2.72838e-07	1.33993e-12	1.33993e-12	1
P07437	Tubulin beta chain OS=Homo sapiens GN=TUBB PE=1 SV=2 - [TBB5_HUMAN]	0	0	0	1.92997e-06	0	0	0	0	0	0	0	0	0	0	0	0	0	0	3.21661e-07	0	0	7.19256e-07	0	0	#DIV/0!	#DIV/0!	4.31426e+06	1	1.0722e-07	2.06932e-13	2.06932e-13	1
P07477	Trypsin-1 OS=Homo sapiens GN=PRSS1 PE=1 SV=1 - [TRY1_HUMAN]	0	0	0.000537834	0	0	0	0	0	0	0	0	0	0	0	0	0	0	0	8.9639e-05	0	0	0.000200439	0	0	#DIV/0!	#DIV/0!	1.51063e+09	1	2.98797e-05	1.60703e-08	1.60703e-08	1
P26927	Hepatocyte growth factor-like protein OS=Homo sapiens GN=MST1 PE=1 SV=2 - [HGFL_HUMAN]	0	0	0	0	0	0	0	0	4.5709e-05	0	0	0	0	0	0	0	0	0	0	7.61817e-06	0	0	1.70347e-05	0	0	#DIV/0!	96789311	1	2.53939e-06	1.16073e-10	1.16073e-10	1
P60660	Myosin light polypeptide 6 OS=Homo sapiens GN=MYL6 PE=1 SV=2 - [MYL6_HUMAN]	0	0	0	0	0	0	0	9.59635e-06	0	0	0	0	0	0	0	0	0	0	0	1.59939e-06	0	0	3.57635e-06	0	0	#DIV/0!	2.53655e+07	1	5.3313e-07	5.1161e-12	5.1161e-12	1
Q14964	Ras-related protein Rab-39A OS=Homo sapiens GN=RAB39A PE=2 SV=2 - [RB39A_HUMAN]	0	0	0	0	0	0	0	5.72089e-05	0	0	0	0	0	0	0	0	0	0	0	9.53481e-06	0	0	2.13205e-05	0	0	#DIV/0!	1.51217e+08	1	3.17827e-06	1.81825e-10	1.81825e-10	1
Q6P1N0	Coiled-coil and C2 domain-containing protein 1A OS=Homo sapiens GN=CC2D1A PE=1 SV=1 - [C2D1A_HUMAN]	0	0	0	0	0	0	0	0	0	0	0	0	0	1.94371e-05	0	0	0	0	0	0	3.23952e-06	0	0	7.24378e-06	#DIV/0!	0	4.9206e+07	1	1.07984e-06	2.09889e-11	2.09889e-11	1
Q6ZMK1	Cysteine and histidine-rich protein 1 OS=Homo sapiens GN=CYHR1 PE=2 SV=2 - [CYHR1_HUMAN]	0	0	0	0	0	0	0	0	0	0	0	0	0	0	0.000102594	0	0	0	0	0	1.7099e-05	0	0	3.82345e-05	#DIV/0!	0	304365066	1	5.69967e-06	5.84751e-10	5.84751e-10	1
Q709C8	Vacuolar protein sorting-associated protein 13C OS=Homo sapiens GN=VPS13C PE=1 SV=1 - [VP13C_HUMAN]	0	0.000931025	0	0	0	0	0	0	0	0	0	0	0	0	0	0	0	0	0.000155171	0	0	0.000346972	0	0	#DIV/0!	#DIV/0!	1618328039	1	5.17236e-05	4.81559e-08	4.81559e-08	1
Q86VH2	Kinesin-like protein KIF27 OS=Homo sapiens GN=KIF27 PE=2 SV=1 - [KIF27_HUMAN]	0	0	0	0	0	0	2.73202e-05	0	0	0	0	0	0	0	0	0	0	0	0	4.55337e-06	0	0	1.01816e-05	0	0	#DIV/0!	3.27706e+07	1	1.51779e-06	4.14663e-11	4.14663e-11	1
Q8IYE1	Coiled-coil domain-containing protein 13 OS=Homo sapiens GN=CCDC13 PE=1 SV=2 - [CCD13_HUMAN]	0	0	0	0	0	2.49235e-05	0	0	0	0	0	0	0	0	0	0	0	0	4.15392e-06	0	0	9.28845e-06	0	0	#DIV/0!	#DIV/0!	59126918	1	1.38464e-06	3.45102e-11	3.45102e-11	1
Q8WUA8	Tsukushin OS=Homo sapiens GN=TSKU PE=2 SV=3 - [TSK_HUMAN]	0	0	0	0	0	0	0	0	0	0	0	0	0	0	0	0	0	3.62316e-05	0	0	6.03861e-06	0	0	1.35027e-05	#DIV/0!	0	56451190	1	2.01287e-06	7.29296e-11	7.29296e-11	1
Q96AY4	Tetratricopeptide repeat protein 28 OS=Homo sapiens GN=TTC28 PE=1 SV=4 - [TTC28_HUMAN]	0	8.66524e-05	0	0	0	0	0	0	0	0	0	0	0	0	0	0	0	0	1.44421e-05	0	0	3.22934e-05	0	0	#DIV/0!	#DIV/0!	1.50621e+08	1	4.81402e-06	4.17147e-10	4.17147e-10	1
A7MCY6	TANK-binding kinase 1-binding protein 1 OS=Homo sapiens GN=TBKBP1 PE=1 SV=1 - [TBKB1_HUMAN]	0	0	0	0	0	0	0	0	0	0	1.27374e-05	0	0	0	0	0	0	0	0	2.12291e-06	0	0	4.74696e-06	0	0	#DIV/0!	2.92363e+07	1	7.07636e-07	9.01347e-12	9.01347e-12	1
A8TX70	Collagen alpha-5(VI) chain OS=Homo sapiens GN=COL6A5 PE=1 SV=1 - [CO6A5_HUMAN]	0.000276476	0	0	0	0	0	0	0	0	0	0	0	0	0	0	0	0	0	4.60794e-05	0	0	0.000103037	0	0	#DIV/0!	#DIV/0!	614546471	1	1.53598e-05	4.24662e-09	4.24662e-09	1
O43432	Eukaryotic translation initiation factor 4 gamma 3 OS=Homo sapiens GN=EIF4G3 PE=1 SV=2 - [IF4G3_HUMAN]	0	0	0	0	0	0	0	0	0	0	0	0	0	0	0.000248297	0	0	0	0	0	4.13829e-05	0	0	9.25349e-05	#DIV/0!	0	736622126	1	1.37943e-05	3.42508e-09	3.42508e-09	1
O60343	TBC1 domain family member 4 OS=Homo sapiens GN=TBC1D4 PE=1 SV=2 - [TBCD4_HUMAN]	0	0	0	0	7.38887e-05	0	0	0	0	0	0	0	0	0	0	0	0	0	1.23148e-05	0	0	2.75367e-05	0	0	#DIV/0!	#DIV/0!	133976208	1	4.10493e-06	3.03308e-10	3.03308e-10	1
O60844	Zymogen granule membrane protein 16 OS=Homo sapiens GN=ZG16 PE=1 SV=2 - [ZG16_HUMAN]	0	0	2.77519e-06	0	0	0	0	0	0	0	0	0	0	0	0	0	0	0	4.62531e-07	0	0	1.03425e-06	0	0	#DIV/0!	#DIV/0!	7.79476e+06	1	1.54177e-07	4.2787e-13	4.2787e-13	1
O75962	Triple functional domain protein OS=Homo sapiens GN=TRIO PE=1 SV=2 - [TRIO_HUMAN]	0	0	0	0	0	0	0	0	0	0	0	0	0	0	0.00230796	0	0	0	0	0	0.00038466	0	0	0.000860126	#DIV/0!	0	6847013716	1	0.00012822	2.95927e-07	2.95927e-07	1
P00451	Coagulation factor VIII OS=Homo sapiens GN=F8 PE=1 SV=1 - [FA8_HUMAN]	0	0	0	0	0	0	0	0	0	0	0	0	0	3.51849e-05	0	0	0	0	0	0	5.86415e-06	0	0	1.31126e-05	#DIV/0!	0	89072432	1	1.95472e-06	6.87766e-11	6.87766e-11	1
P04745	Alpha-amylase 1 OS=Homo sapiens GN=AMY1A PE=1 SV=2 - [AMY1_HUMAN]	0.000172397	0	0	0	0	0	0	0	0	0	0	0	0	0	0	0	0	0	2.87329e-05	0	0	6.42486e-05	0	0	#DIV/0!	#DIV/0!	3.83202e+08	1	9.57762e-06	1.65116e-09	1.65116e-09	1
P0C221	Coiled-coil domain-containing protein 175 OS=Homo sapiens GN=CCDC175 PE=2 SV=2 - [CC175_HUMAN]	0	0	0	0.000668428	0	0	0	0	0	0	0	0	0	0	0	0	0	0	0.000111405	0	0	0.000249109	0	0	#DIV/0!	#DIV/0!	1.49421e+09	1	3.71349e-05	2.4822e-08	2.4822e-08	1
P13521	Secretogranin-2 OS=Homo sapiens GN=SCG2 PE=1 SV=2 - [SCG2_HUMAN]	0	0	0	0	0	0.00808767	0	0	0	0	0	0	0	0	0	0	0	0	0.00134795	0	0	0.0030141	0	0	#DIV/0!	#DIV/0!	19186650363	1	0.000449315	3.63391e-06	3.63391e-06	1
P15814	Immunoglobulin lambda-like polypeptide 1 OS=Homo sapiens GN=IGLL1 PE=1 SV=1 - [IGLL1_HUMAN]	0	0.000944352	0	0	0	0	0	0	0	0	0	0	0	0	0	0	0	0	0.000157392	0	0	0.000351939	0	0	#DIV/0!	#DIV/0!	1641493472	1	5.2464e-05	4.95445e-08	4.95445e-08	1
P16591	Tyrosine-protein kinase Fer OS=Homo sapiens GN=FER PE=1 SV=2 - [FER_HUMAN]	0	0	0	0	0	0	0	0	0	0	0	2.38055e-05	0	0	0	0	0	0	0	3.96759e-06	0	0	8.87179e-06	0	0	#DIV/0!	5.47135e+07	1	1.32253e-06	3.14835e-11	3.14835e-11	1
P30044	Peroxiredoxin-5, mitochondrial OS=Homo sapiens GN=PRDX5 PE=1 SV=4 - [PRDX5_HUMAN]	0	0	0	0	0	0	0	4.28412e-06	0	0	0	0	0	0	0	0	0	0	0	7.1402e-07	0	0	1.5966e-06	0	0	#DIV/0!	1.1324e+07	1	2.38007e-07	1.01965e-12	1.01965e-12	1
P41159	Leptin OS=Homo sapiens GN=LEP PE=1 SV=1 - [LEP_HUMAN]	0	0	0	0	0	2.51074e-05	0	0	0	0	0	0	0	0	0	0	0	0	4.18456e-06	0	0	9.35696e-06	0	0	#DIV/0!	#DIV/0!	5.9563e+07	1	1.39485e-06	3.50211e-11	3.50211e-11	1
P51805	Plexin-A3 OS=Homo sapiens GN=PLXNA3 PE=1 SV=2 - [PLXA3_HUMAN]	0	0	0	0	0	0.000121284	0	0	0	0	0	0	0	0	0	0	0	0	2.02139e-05	0	0	4.51998e-05	0	0	#DIV/0!	#DIV/0!	287725236	1	6.73798e-06	8.17207e-10	8.17207e-10	1
P68223	Hemoglobin subunit beta OS=Macaca fascicularis GN=HBB PE=1 SV=2 - [HBB_MACFA]	0	0	0	0	0	0	0	0	0	0.0063079	0	0	0	0	0	0	0	0	0	0.00105132	0	0	0.00235082	0	0	#DIV/0!	1.35482e+10	1	0.000350439	2.21053e-06	2.21053e-06	1
Q00653	Nuclear factor NF-kappa-B p100 subunit OS=Homo sapiens GN=NFKB2 PE=1 SV=4 - [NFKB2_HUMAN]	0	0	0	0	0	1.28123e-05	0	0	0	0	0	0	0	0	0	0	0	0	2.13539e-06	0	0	4.77488e-06	0	0	#DIV/0!	#DIV/0!	30395118	1	7.11796e-07	9.11977e-12	9.11977e-12	1
Q08188	Protein-glutamine gamma-glutamyltransferase E OS=Homo sapiens GN=TGM3 PE=1 SV=4 - [TGM3_HUMAN]	5.71895e-06	0	0	0	0	0	0	0	0	0	0	0	0	0	0	0	0	0	9.53158e-07	0	0	2.13133e-06	0	0	#DIV/0!	#DIV/0!	1.2712e+07	1	3.17719e-07	1.81702e-12	1.81702e-12	1
Q13428	Treacle protein OS=Homo sapiens GN=TCOF1 PE=1 SV=3 - [TCOF_HUMAN]	0	0	0	0	0	0	0	0	0	0	0	0	0	0	0	0	0	0.000433658	0	0	7.22763e-05	0	0	0.000161615	#DIV/0!	0	675666096	1	2.40921e-05	1.04477e-08	1.04477e-08	1
Q15021	Condensin complex subunit 1 OS=Homo sapiens GN=NCAPD2 PE=1 SV=3 - [CND1_HUMAN]	0	0	0	0	9.76705e-05	0	0	0	0	0	0	0	0	0	0	0	0	0	1.62784e-05	0	0	3.63996e-05	0	0	#DIV/0!	#DIV/0!	177097744	1	5.42614e-06	5.29974e-10	5.29974e-10	1
Q5T013	Putative hydroxypyruvate isomerase OS=Homo sapiens GN=HYI PE=1 SV=2 - [HYI_HUMAN]	0	0	0	8.31989e-05	0	0	0	0	0	0	0	0	0	0	0	0	0	0	1.38665e-05	0	0	3.10064e-05	0	0	#DIV/0!	#DIV/0!	185983108	1	4.62216e-06	3.84558e-10	3.84558e-10	1
Q5VUA4	Zinc finger protein 318 OS=Homo sapiens GN=ZNF318 PE=1 SV=2 - [ZN318_HUMAN]	1.26918e-05	0	0	0	0	0	0	0	0	0	0	0	0	0	0	0	0	0	2.11531e-06	0	0	4.72997e-06	0	0	#DIV/0!	#DIV/0!	28211183	1	7.05102e-07	8.94903e-12	8.94903e-12	1
Q5VZ18	SH2 domain-containing adapter protein E OS=Homo sapiens GN=SHE PE=1 SV=1 - [SHE_HUMAN]	0	0	0	0	9.65134e-05	0	0	0	0	0	0	0	0	0	0	0	0	0	1.60856e-05	0	0	3.59684e-05	0	0	#DIV/0!	#DIV/0!	174999660	1	5.36185e-06	5.17491e-10	5.17491e-10	1
Q6NXT2	Histone H3.3C OS=Homo sapiens GN=H3F3C PE=1 SV=3 - [H3C_HUMAN]	0	0	0	0	0	0	5.89749e-05	0	0	0	0	0	0	0	0	0	0	0	0	9.82915e-06	0	0	2.19786e-05	0	0	#DIV/0!	7.07404e+07	1	3.27638e-06	1.93224e-10	1.93224e-10	1
Q6PIF6	Unconventional myosin-VIIb OS=Homo sapiens GN=MYO7B PE=1 SV=2 - [MYO7B_HUMAN]	0	0	0	0	0	0	0.000407364	0	0	0	0	0	0	0	0	0	0	0	0	6.78939e-05	0	0	0.000151815	0	0	#DIV/0!	4.88633e+08	1	2.26313e-05	9.21917e-09	9.21917e-09	1
Q6UX71	Plexin domain-containing protein 2 OS=Homo sapiens GN=PLXDC2 PE=1 SV=1 - [PXDC2_HUMAN]	0	0	0	0	0	0	0	0	4.48265e-05	0	0	0	0	0	0	0	0	0	0	7.47108e-06	0	0	1.67058e-05	0	0	#DIV/0!	9.49205e+07	1	2.49036e-06	1.11634e-10	1.11634e-10	1
Q7Z5L9	Interferon regulatory factor 2-binding protein 2 OS=Homo sapiens GN=IRF2BP2 PE=1 SV=2 - [I2BP2_HUMAN]	0	0	2.72723e-05	0	0	0	0	0	0	0	0	0	0	0	0	0	0	0	4.54539e-06	0	0	1.01638e-05	0	0	#DIV/0!	#DIV/0!	76600611	1	1.51513e-06	4.13211e-11	4.13211e-11	1
Q7Z794	Keratin, type II cytoskeletal 1b OS=Homo sapiens GN=KRT77 PE=2 SV=3 - [K2C1B_HUMAN]	0	0.00231453	0	0	0	0	0	0	0	0	0	0	0	0	0	0	0	0	0.000385755	0	0	0.000862574	0	0	#DIV/0!	#DIV/0!	4.02317e+09	1	0.000128585	2.97614e-07	2.97614e-07	1
Q86TU7	Histone-lysine N-methyltransferase setd3 OS=Homo sapiens GN=SETD3 PE=1 SV=1 - [SETD3_HUMAN]	0	0	0	0	0	0	0	0	3.70509e-06	0	0	0	0	0	0	0	0	0	0	6.17515e-07	0	0	1.3808e-06	0	0	#DIV/0!	7845566	1	2.05838e-07	7.62649e-13	7.62649e-13	1
Q86V21	Acetoacetyl-CoA synthetase OS=Homo sapiens GN=AACS PE=1 SV=1 - [AACS_HUMAN]	0	0	0	0	8.30249e-05	0	0	0	0	0	0	0	0	0	0	0	0	0	1.38375e-05	0	0	3.09415e-05	0	0	#DIV/0!	#DIV/0!	150542100	1	4.61249e-06	3.82952e-10	3.82952e-10	1
Q86XH1	IQ and AAA domain-containing protein 1 OS=Homo sapiens GN=IQCA1 PE=2 SV=1 - [IQCA1_HUMAN]	0	0	9.75542e-05	0	0	0	0	0	0	0	0	0	0	0	0	0	0	0	1.6259e-05	0	0	3.63563e-05	0	0	#DIV/0!	#DIV/0!	2.74003e+08	1	5.41968e-06	5.28712e-10	5.28712e-10	1
Q8NCX0	Coiled-coil domain-containing protein 150 OS=Homo sapiens GN=CCDC150 PE=2 SV=2 - [CC150_HUMAN]	0	0	0	0	0	6.1001e-06	0	0	0	0	0	0	0	0	0	0	0	0	1.01668e-06	0	0	2.27337e-06	0	0	#DIV/0!	#DIV/0!	1.44715e+07	1	3.38894e-07	2.06729e-12	2.06729e-12	1
Q8TDX9	Polycystic kidney disease protein 1-like 1 OS=Homo sapiens GN=PKD1L1 PE=1 SV=1 - [PK1L1_HUMAN]	0	0	0	0	0	0	0	0	0	0	0	0	0	0	0.000209162	0	0	0	0	0	3.48603e-05	0	0	7.79499e-05	#DIV/0!	0	620518570	1	1.16201e-05	2.43047e-09	2.43047e-09	1
Q8WXH0	Nesprin-2 OS=Homo sapiens GN=SYNE2 PE=1 SV=3 - [SYNE2_HUMAN]	0	0	0.000457033	0	0	0	0	0	0	0	0	0	0	0	0	0	0	0	7.61722e-05	0	0	0.000170326	0	0	#DIV/0!	#DIV/0!	1.28368e+09	1	2.53907e-05	1.16044e-08	1.16044e-08	1
Q8WXX0	Dynein heavy chain 7, axonemal OS=Homo sapiens GN=DNAH7 PE=1 SV=2 - [DYH7_HUMAN]	0	0	0	0	0	0	0	0	0	0	0	0	0	0	0	0	4.01681e-05	0	0	0	6.69468e-06	0	0	1.49698e-05	#DIV/0!	0	84820916	1	2.23156e-06	8.96375e-11	8.96375e-11	1
Q92820	Gamma-glutamyl hydrolase OS=Homo sapiens GN=GGH PE=1 SV=2 - [GGH_HUMAN]	0	1.52535e-05	0	0	0	0	0	0	0	0	0	0	0	0	0	0	0	0	2.54224e-06	0	0	5.68463e-06	0	0	#DIV/0!	#DIV/0!	2.65139e+07	1	8.47415e-07	1.2926e-11	1.2926e-11	1
Q9BT92	Trichoplein keratin filament-binding protein OS=Homo sapiens GN=TCHP PE=1 SV=1 - [TCHP_HUMAN]	0	0	0	0	0	0	0	0	0	0	7.9518e-05	0	0	0	0	0	0	0	0	1.3253e-05	0	0	2.96346e-05	0	0	#DIV/0!	182518312	1	4.41767e-06	3.51284e-10	3.51284e-10	1
Q9BXT4	Tudor domain-containing protein 1 OS=Homo sapiens GN=TDRD1 PE=2 SV=2 - [TDRD1_HUMAN]	0	0	0	0	0	0	0	0	0	0	0	0	0	0	0.000384058	0	0	0	0	0	6.40096e-05	0	0	0.00014313	#DIV/0!	0	1139381944	1	2.13365e-05	8.19446e-09	8.19446e-09	1
Q9BXX2	Ankyrin repeat domain-containing protein 30B OS=Homo sapiens GN=ANKRD30B PE=2 SV=3 - [AN30B_HUMAN]	0	0	0	0	0	0	0	0	0	0	5.66383e-06	0	0	0	0	0	0	0	0	9.43972e-07	0	0	2.11079e-06	0	0	#DIV/0!	1.30002e+07	1	3.14657e-07	1.78217e-12	1.78217e-12	1
Q9C093	Sperm flagellar protein 2 OS=Homo sapiens GN=SPEF2 PE=1 SV=2 - [SPEF2_HUMAN]	0	0	0	0	0	0	0.000204204	0	0	0	0	0	0	0	0	0	0	0	0	3.4034e-05	0	0	7.61023e-05	0	0	#DIV/0!	244942634	1	1.13447e-05	2.31663e-09	2.31663e-09	1
Q9HC84	Mucin-5B OS=Homo sapiens GN=MUC5B PE=1 SV=3 - [MUC5B_HUMAN]	2.94194e-05	0	0	0	0	0	0	0	0	0	0	0	0	0	0	0	0	0	4.90324e-06	0	0	1.0964e-05	0	0	#DIV/0!	#DIV/0!	6.5393e+07	1	1.63441e-06	4.80834e-11	4.80834e-11	1
Q9NUQ8	ATP-binding cassette sub-family F member 3 OS=Homo sapiens GN=ABCF3 PE=1 SV=2 - [ABCF3_HUMAN]	0	0	0	0	0	2.61255e-05	0	0	0	0	0	0	0	0	0	0	0	0	4.35425e-06	0	0	9.73641e-06	0	0	#DIV/0!	#DIV/0!	6.19784e+07	1	1.45142e-06	3.7919e-11	3.7919e-11	1
Q9NZJ4	Sacsin OS=Homo sapiens GN=SACS PE=1 SV=2 - [SACS_HUMAN]	0	0	0	0	0	0	0	4.40351e-05	0	0	0	0	0	0	0	0	0	0	0	7.33919e-06	0	0	1.64109e-05	0	0	#DIV/0!	1.16396e+08	1	2.4464e-06	1.07727e-10	1.07727e-10	1
Q9P278	Folliculin-interacting protein 2 OS=Homo sapiens GN=FNIP2 PE=1 SV=2 - [FNIP2_HUMAN]	0	0	0	0	0.000312278	0	0	0	0	0	0	0	0	0	0	0	0	0	5.20463e-05	0	0	0.000116379	0	0	#DIV/0!	#DIV/0!	566227779	1	1.73488e-05	5.41764e-09	5.41764e-09	1
Q9P2J5	Leucine--tRNA ligase, cytoplasmic OS=Homo sapiens GN=LARS PE=1 SV=2 - [SYLC_HUMAN]	0	0	0	0	0	0	0	0	0	0	0	0	0	0	0	0	3.87813e-06	0	0	0	6.46356e-07	0	0	1.4453e-06	#DIV/0!	0	8.18926e+06	1	2.15452e-07	8.35552e-13	8.35552e-13	1
Q9UBG3	Cornulin OS=Homo sapiens GN=CRNN PE=1 SV=1 - [CRNN_HUMAN]	8.17094e-06	0	0	0	0	0	0	0	0	0	0	0	0	0	0	0	0	0	1.36182e-06	0	0	3.04513e-06	0	0	#DIV/0!	#DIV/0!	1.81622e+07	1	4.53941e-07	3.70913e-12	3.70913e-12	1
Q9UPN3	Microtubule-actin cross-linking factor 1, isoforms 1/2/3/5 OS=Homo sapiens GN=MACF1 PE=1 SV=4 - [MACF1_HUMAN]	0	0	0	0	2.17126e-05	0	0	0	0	0	0	0	0	0	0	0	0	0	3.61877e-06	0	0	8.09182e-06	0	0	#DIV/0!	#DIV/0!	3.93697e+07	1	1.20626e-06	2.6191e-11	2.6191e-11	1
Q9Y5P3	Retinoic acid-induced protein 2 OS=Homo sapiens GN=RAI2 PE=1 SV=2 - [RAI2_HUMAN]	0	0	0	0	0	0	9.28754e-06	0	0	0	0	0	0	0	0	0	0	0	0	1.54792e-06	0	0	3.46126e-06	0	0	#DIV/0!	11140405	1	5.15975e-07	4.79213e-12	4.79213e-12	1
A0Q874	Elongation factor Tu OS=Francisella tularensis subsp. novicida (strain U112) GN=tuf PE=3 SV=1 - [EFTU_FRATN]	0	0	0	0	0	0	0	0	0	4.14921e-06	0	0	0	0	0	0	0	0	0	6.91535e-07	0	0	1.54632e-06	0	0	#DIV/0!	8.91175e+06	1	2.30512e-07	9.5644e-13	9.5644e-13	1
O60732	Melanoma-associated antigen C1 OS=Homo sapiens GN=MAGEC1 PE=1 SV=3 - [MAGC1_HUMAN]	0	4.61065e-05	0	0	0	0	0	0	0	0	0	0	0	0	0	0	0	0	7.68442e-06	0	0	1.71829e-05	0	0	#DIV/0!	#DIV/0!	8.01433e+07	1	2.56147e-06	1.181e-10	1.181e-10	1
P01772	Ig heavy chain V-III region KOL OS=Homo sapiens PE=1 SV=1 - [HV311_HUMAN]	0	0	0	0	0	0	0	0	0	0	0	0	0	0	0	4.00612e-05	0	0	0	0	6.67687e-06	0	0	1.49299e-05	#DIV/0!	0	67522482	1	2.22562e-06	8.91613e-11	8.91613e-11	1
P02070	Hemoglobin subunit beta OS=Bos taurus GN=HBB PE=1 SV=1 - [HBB_BOVIN]	0	0	0	0	0	0	0	0	0	0.00175017	0	0	0	0	0	0	0	0	0	0.000291696	0	0	0.000652251	0	0	#DIV/0!	3.75906e+09	1	9.72319e-05	1.70173e-07	1.70173e-07	1
P02745	Complement C1q subcomponent subunit A OS=Homo sapiens GN=C1QA PE=1 SV=2 - [C1QA_HUMAN]	0	0	0	0	0	0	0	0	0	2.23184e-05	0	0	0	0	0	0	0	0	0	3.71973e-06	0	0	8.31757e-06	0	0	#DIV/0!	4.79359e+07	1	1.23991e-06	2.76728e-11	2.76728e-11	1
P02786	Transferrin receptor protein 1 OS=Homo sapiens GN=TFRC PE=1 SV=2 - [TFR1_HUMAN]	0	0	4.09928e-05	0	0	0	0	0	0	0	0	0	0	0	0	0	0	0	6.83214e-06	0	0	1.52771e-05	0	0	#DIV/0!	#DIV/0!	1.15138e+08	1	2.27738e-06	9.33562e-11	9.33562e-11	1
P04430	Ig kappa chain V-I region BAN OS=Homo sapiens PE=1 SV=1 - [KV122_HUMAN]	0	1.62433e-05	0	0	0	0	0	0	0	0	0	0	0	0	0	0	0	0	2.70722e-06	0	0	6.05352e-06	0	0	#DIV/0!	#DIV/0!	28234457	1	9.02405e-07	1.4658e-11	1.4658e-11	1
P04438	Ig heavy chain V-II region SESS OS=Homo sapiens PE=2 SV=1 - [HV208_HUMAN]	0	0	0	0	0	0	0	0	0	0	0	0	0	0	0.000202579	0	0	0	0	0	3.37631e-05	0	0	7.54966e-05	#DIV/0!	0	6.00989e+08	1	1.12544e-05	2.27989e-09	2.27989e-09	1
P05783	Keratin, type I cytoskeletal 18 OS=Homo sapiens GN=KRT18 PE=1 SV=2 - [K1C18_HUMAN]	0	0	0	0	0	0	0	0	0	0	0	0	0	4.00373e-05	0	0	0	0	0	0	6.67289e-06	0	0	1.4921e-05	#DIV/0!	0	1.01357e+08	1	2.2243e-06	8.90548e-11	8.90548e-11	1
P06888	Ig lambda chain V-I region EPS OS=Homo sapiens PE=1 SV=1 - [LV109_HUMAN]	0	0	0	0	0	0	0	0	0	0	0	0	0	0	0.00014773	0	0	0	0	0	2.46217e-05	0	0	5.50558e-05	#DIV/0!	0	4.3827e+08	1	8.20723e-06	1.21246e-09	1.21246e-09	1
P07355	Annexin A2 OS=Homo sapiens GN=ANXA2 PE=1 SV=2 - [ANXA2_HUMAN]	6.31701e-06	0	0	0	0	0	0	0	0	0	0	0	0	0	0	0	0	0	1.05283e-06	0	0	2.35421e-06	0	0	#DIV/0!	#DIV/0!	1.40413e+07	1	3.50945e-07	2.21692e-12	2.21692e-12	1
P15090	Fatty acid-binding protein, adipocyte OS=Homo sapiens GN=FABP4 PE=1 SV=3 - [FABP4_HUMAN]	0	0	0	0	0	6.8123e-06	0	0	0	0	0	0	0	0	0	0	0	0	1.13538e-06	0	0	2.53879e-06	0	0	#DIV/0!	#DIV/0!	1.6161e+07	1	3.78461e-07	2.57819e-12	2.57819e-12	1
P16104	Histone H2AX OS=Homo sapiens GN=H2AFX PE=1 SV=2 - [H2AX_HUMAN]	0	0	0	0	3.92535e-05	0	0	0	0	0	0	0	0	0	0	0	0	0	6.54225e-06	0	0	1.46289e-05	0	0	#DIV/0!	#DIV/0!	7.11751e+07	1	2.18075e-06	8.56022e-11	8.56022e-11	1
P21817	Ryanodine receptor 1 OS=Homo sapiens GN=RYR1 PE=1 SV=3 - [RYR1_HUMAN]	0	0	7.44372e-05	0	0	0	0	0	0	0	0	0	0	0	0	0	0	0	1.24062e-05	0	0	2.77411e-05	0	0	#DIV/0!	#DIV/0!	2.09074e+08	1	4.1354e-06	3.07828e-10	3.07828e-10	1
P27482	Calmodulin-like protein 3 OS=Homo sapiens GN=CALML3 PE=1 SV=2 - [CALL3_HUMAN]	0	0	0	1.78375e-06	0	0	0	0	0	0	0	0	0	0	0	0	0	0	2.97291e-07	0	0	6.64764e-07	0	0	#DIV/0!	#DIV/0!	3.9874e+06	1	9.90972e-08	1.76764e-13	1.76764e-13	1
P27918	Properdin OS=Homo sapiens GN=CFP PE=1 SV=2 - [PROP_HUMAN]	0	0	0	0	0	0	0	0	0	0	0	0	0	0	0	0	0	6.7222e-05	0	0	1.12037e-05	0	0	2.50522e-05	#DIV/0!	0	104736118	1	3.73456e-06	2.51044e-10	2.51044e-10	1
P47929	Galectin-7 OS=Homo sapiens GN=LGALS7 PE=1 SV=2 - [LEG7_HUMAN]	0	0	0	3.10118e-05	0	0	0	0	0	0	0	0	0	0	0	0	0	0	5.16863e-06	0	0	1.15574e-05	0	0	#DIV/0!	#DIV/0!	6.93239e+07	1	1.72288e-06	5.34295e-11	5.34295e-11	1
P48594	Serpin B4 OS=Homo sapiens GN=SERPINB4 PE=1 SV=2 - [SPB4_HUMAN]	0	0	0	5.78486e-06	0	0	0	0	0	0	0	0	0	0	0	0	0	0	9.64143e-07	0	0	2.15589e-06	0	0	#DIV/0!	#DIV/0!	1.29315e+07	1	3.21381e-07	1.85914e-12	1.85914e-12	1
P49747	Cartilage oligomeric matrix protein OS=Homo sapiens GN=COMP PE=1 SV=2 - [COMP_HUMAN]	0	0	8.11942e-05	0	0	0	0	0	0	0	0	0	0	0	0	0	0	0	1.35324e-05	0	0	3.02593e-05	0	0	#DIV/0!	#DIV/0!	2.28053e+08	1	4.51079e-06	3.6625e-10	3.6625e-10	1
P78332	RNA-binding protein 6 OS=Homo sapiens GN=RBM6 PE=1 SV=5 - [RBM6_HUMAN]	0	0	0	0	0	0	0	0	0	0	0	8.30117e-07	0	0	0	0	0	0	0	1.38353e-07	0	0	3.09366e-07	0	0	#DIV/0!	1.9079e+06	1	4.61176e-08	3.8283e-14	3.8283e-14	1
Q01546	Keratin, type II cytoskeletal 2 oral OS=Homo sapiens GN=KRT76 PE=1 SV=2 - [K22O_HUMAN]	2.1488e-05	0	0	0	0	0	0	0	0	0	0	0	0	0	0	0	0	0	3.58134e-06	0	0	8.00812e-06	0	0	#DIV/0!	#DIV/0!	4.77633e+07	1	1.19378e-06	2.5652e-11	2.5652e-11	1
Q02218	2-oxoglutarate dehydrogenase, mitochondrial OS=Homo sapiens GN=OGDH PE=1 SV=3 - [ODO1_HUMAN]	0	0	0	0	0.000100743	0	0	0	0	0	0	0	0	0	0	0	0	0	1.67905e-05	0	0	3.75448e-05	0	0	#DIV/0!	#DIV/0!	1.82669e+08	1	5.59685e-06	5.63845e-10	5.63845e-10	1
Q13790	Apolipoprotein F OS=Homo sapiens GN=APOF PE=1 SV=2 - [APOF_HUMAN]	0	0	0	0	0	0	0	0	8.00799e-05	0	0	0	0	0	0	0	0	0	0	1.33467e-05	0	0	2.9844e-05	0	0	#DIV/0!	1.6957e+08	1	4.44888e-06	3.56266e-10	3.56266e-10	1
Q15154	Pericentriolar material 1 protein OS=Homo sapiens GN=PCM1 PE=1 SV=4 - [PCM1_HUMAN]	0	0	0	0	4.17756e-05	0	0	0	0	0	0	0	0	0	0	0	0	0	6.96259e-06	0	0	1.55688e-05	0	0	#DIV/0!	#DIV/0!	7.57481e+07	1	2.32086e-06	9.69554e-11	9.69554e-11	1
Q15404	Ras suppressor protein 1 OS=Homo sapiens GN=RSU1 PE=1 SV=3 - [RSU1_HUMAN]	0	0	0	0	0	0	0	1.3327e-05	0	0	0	0	0	0	0	0	0	0	0	2.22116e-06	0	0	4.96667e-06	0	0	#DIV/0!	3.52265e+07	1	7.40387e-07	9.86711e-12	9.86711e-12	1
Q15828	Cystatin-M OS=Homo sapiens GN=CST6 PE=1 SV=1 - [CYTM_HUMAN]	0	0	0	0	0	0	0	0	0	0	0	1.29681e-05	0	0	0	0	0	0	0	2.16135e-06	0	0	4.83294e-06	0	0	#DIV/0!	2.98053e+07	1	7.20452e-07	9.34291e-12	9.34291e-12	1
Q53GS7	Nucleoporin GLE1 OS=Homo sapiens GN=GLE1 PE=1 SV=2 - [GLE1_HUMAN]	0	0	0	2.34403e-05	0	0	0	0	0	0	0	0	0	0	0	0	0	0	3.90671e-06	0	0	8.73568e-06	0	0	#DIV/0!	#DIV/0!	52398518	1	1.30224e-06	3.05248e-11	3.05248e-11	1
Q569K6	Coiled-coil domain-containing protein 157 OS=Homo sapiens GN=CCDC157 PE=2 SV=3 - [CC157_HUMAN]	0	0	0	0	0	0	0	0	0	0	0	0	0.000332204	0	0	0	0	0	0	0	5.53673e-05	0	0	0.000123805	#DIV/0!	0	519833244	1	1.84558e-05	6.13107e-09	6.13107e-09	1
Q5T0Z8	Uncharacterized protein C6orf132 OS=Homo sapiens GN=C6orf132 PE=1 SV=4 - [CF132_HUMAN]	0	0	0	0	0.000168883	0	0	0	0	0	0	0	0	0	0	0	0	0	2.81471e-05	0	0	6.29389e-05	0	0	#DIV/0!	#DIV/0!	306220933	1	9.38237e-06	1.58452e-09	1.58452e-09	1
Q5TZA2	Rootletin OS=Homo sapiens GN=CROCC PE=1 SV=1 - [CROCC_HUMAN]	0	0	0	0	0.00243607	0	0	0	0	0	0	0	0	0	0	0	0	0	0.000406011	0	0	0.000907868	0	0	#DIV/0!	#DIV/0!	4.41712e+09	1	0.000135337	3.2969e-07	3.2969e-07	1
Q6Q788	Apolipoprotein A-V OS=Homo sapiens GN=APOA5 PE=1 SV=1 - [APOA5_HUMAN]	0	2.48879e-05	0	0	0	0	0	0	0	0	0	0	0	0	0	0	0	0	4.14798e-06	0	0	9.27517e-06	0	0	#DIV/0!	#DIV/0!	4.32607e+07	1	1.38266e-06	3.44115e-11	3.44115e-11	1
Q6ZP82	Coiled-coil domain-containing protein 141 OS=Homo sapiens GN=CCDC141 PE=1 SV=2 - [CC141_HUMAN]	0	0	0.000117538	0	0	0	0	0	0	0	0	0	0	0	0	0	0	0	1.95897e-05	0	0	4.38038e-05	0	0	#DIV/0!	#DIV/0!	330132633	1	6.52989e-06	7.6751e-10	7.6751e-10	1
Q6ZRI0	Otogelin OS=Homo sapiens GN=OTOG PE=1 SV=3 - [OTOG_HUMAN]	0	4.03669e-05	0	0	0	0	0	0	0	0	0	0	0	0	0	0	0	0	6.72782e-06	0	0	1.50439e-05	0	0	#DIV/0!	#DIV/0!	70166674	1	2.24261e-06	9.05271e-11	9.05271e-11	1
Q6ZSI9	Calpain-12 OS=Homo sapiens GN=CAPN12 PE=2 SV=1 - [CAN12_HUMAN]	0	0	0	0	0	0	0	0	0	0	0	1.00602e-05	0	0	0	0	0	0	0	1.67671e-06	0	0	3.74923e-06	0	0	#DIV/0!	23121954	1	5.58902e-07	5.62268e-12	5.62268e-12	1
Q6ZU35	Uncharacterized protein KIAA1211 OS=Homo sapiens GN=KIAA1211 PE=1 SV=3 - [K1211_HUMAN]	0	0	0	0	1.72608e-05	0	0	0	0	0	0	0	0	0	0	0	0	0	2.8768e-06	0	0	6.43273e-06	0	0	#DIV/0!	#DIV/0!	3.12976e+07	1	9.58935e-07	1.6552e-11	1.6552e-11	1
Q864W1	Complement factor B OS=Pongo pygmaeus GN=CFB PE=3 SV=1 - [CFAB_PONPY]	0	0	0	0	0	0	0	0	0	0.00195464	0	0	0	0	0	0	0	0	0	0.000325773	0	0	0.00072845	0	0	#DIV/0!	4.1982e+09	1	0.000108591	2.12256e-07	2.12256e-07	1
Q86VZ4	Low-density lipoprotein receptor-related protein 11 OS=Homo sapiens GN=LRP11 PE=2 SV=2 - [LRP11_HUMAN]	0	0	0	0	0	0	0	0	0	0	8.45386e-06	0	0	0	0	0	0	0	0	1.40898e-06	0	0	3.15057e-06	0	0	#DIV/0!	19404194	1	4.69659e-07	3.97043e-12	3.97043e-12	1
Q86YA3	Protein ZGRF1 OS=Homo sapiens GN=ZGRF1 PE=2 SV=3 - [ZGRF1_HUMAN]	0	0	0	0	8.78186e-05	0	0	0	0	0	0	0	0	0	0	0	0	0	1.46364e-05	0	0	3.27281e-05	0	0	#DIV/0!	#DIV/0!	1.59234e+08	1	4.87881e-06	4.28451e-10	4.28451e-10	1
Q8IUZ0	Leucine-rich repeat-containing protein 49 OS=Homo sapiens GN=LRRC49 PE=2 SV=2 - [LRC49_HUMAN]	0	0	0	0	0	5.12776e-05	0	0	0	0	0	0	0	0	0	0	0	0	8.54626e-06	0	0	1.911e-05	0	0	#DIV/0!	#DIV/0!	121647471	1	2.84875e-06	1.46077e-10	1.46077e-10	1
Q8IY18	Structural maintenance of chromosomes protein 5 OS=Homo sapiens GN=SMC5 PE=1 SV=2 - [SMC5_HUMAN]	0	0	0	0	0	0	0	0	0	0	0	0	0	0.000328111	0	0	0	0	0	0	5.46851e-05	0	0	0.00012228	#DIV/0!	0	830629332	1	1.82284e-05	5.98093e-09	5.98093e-09	1
Q8IY33	MICAL-like protein 2 OS=Homo sapiens GN=MICALL2 PE=1 SV=1 - [MILK2_HUMAN]	0	0	0	0	0	0	0	0	0	0	2.57138e-05	0	0	0	0	0	0	0	0	4.28564e-06	0	0	9.58298e-06	0	0	#DIV/0!	59021159	1	1.42855e-06	3.67334e-11	3.67334e-11	1
Q8IZC6	Collagen alpha-1(XXVII) chain OS=Homo sapiens GN=COL27A1 PE=2 SV=1 - [CORA1_HUMAN]	0	0	0	0	1.51961e-05	0	0	0	0	0	0	0	0	0	0	0	0	0	2.53269e-06	0	0	5.66326e-06	0	0	#DIV/0!	#DIV/0!	27553870	1	8.44229e-07	1.2829e-11	1.2829e-11	1
Q8N9P0	Putative uncharacterized protein FLJ36797 OS=Homo sapiens PE=5 SV=1 - [YF006_HUMAN]	0	0	0	9.77984e-07	0	0	0	0	0	0	0	0	0	0	0	0	0	0	1.62997e-07	0	0	3.64473e-07	0	0	#DIV/0!	#DIV/0!	2.18619e+06	1	5.43324e-08	5.31363e-14	5.31363e-14	1
Q92928	Putative Ras-related protein Rab-1C OS=Homo sapiens GN=RAB1C PE=5 SV=2 - [RAB1C_HUMAN]	0	0	0	0	0	0	0	7.75429e-06	0	0	0	0	0	0	0	0	0	0	0	1.29238e-06	0	0	2.88985e-06	0	0	#DIV/0!	2.04965e+07	1	4.30794e-07	3.3405e-12	3.3405e-12	1
Q92963	GTP-binding protein Rit1 OS=Homo sapiens GN=RIT1 PE=1 SV=1 - [RIT1_HUMAN]	0	0	0	0	0	0	0	0	0	0	0.00124376	0	0	0	0	0	0	0	0	0.000207293	0	0	0.000463522	0	0	#DIV/0!	2854813140	1	6.90978e-05	8.59412e-08	8.59412e-08	1
Q93050	V-type proton ATPase 116 kDa subunit a isoform 1 OS=Homo sapiens GN=ATP6V0A1 PE=2 SV=3 - [VPP1_HUMAN]	0	0	0	0	0	0	0	0	0	0	0	0	0	2.05698e-05	0	0	0	0	0	0	3.4283e-06	0	0	7.6659e-06	#DIV/0!	0	52073440	1	1.14277e-06	2.35064e-11	2.35064e-11	1
Q96JB1	Dynein heavy chain 8, axonemal OS=Homo sapiens GN=DNAH8 PE=1 SV=2 - [DYH8_HUMAN]	0	0	0	0	0	0	0.000681839	0	0	0	0	0	0	0	0	0	0	0	0	0.00011364	0	0	0.000254106	0	0	#DIV/0!	8.17865e+08	1	3.78799e-05	2.5828e-08	2.5828e-08	1
Q96JN2	Coiled-coil domain-containing protein 136 OS=Homo sapiens GN=CCDC136 PE=2 SV=3 - [CC136_HUMAN]	0	0	0	0	0	0	0	0	0	0	0	0	0	0	1.81498e-05	0	0	0	0	0	3.02497e-06	0	0	6.76404e-06	#DIV/0!	0	5.3845e+07	1	1.00832e-06	1.83009e-11	1.83009e-11	1
Q99456	Keratin, type I cytoskeletal 12 OS=Homo sapiens GN=KRT12 PE=1 SV=1 - [K1C12_HUMAN]	0	0	0	0	0	0	0	0	0	0	0	7.6895e-06	0	0	0	0	0	0	0	1.28158e-06	0	0	2.86571e-06	0	0	#DIV/0!	17673190	1	4.27195e-07	3.28492e-12	3.28492e-12	1
Q9BQS8	FYVE and coiled-coil domain-containing protein 1 OS=Homo sapiens GN=FYCO1 PE=1 SV=3 - [FYCO1_HUMAN]	0	0	0	0	0	0	0	0	0	0	0	0	0	0	0.000273272	0	0	0	0	0	4.55453e-05	0	0	0.000101842	#DIV/0!	0	8.10715e+08	1	1.51818e-05	4.14876e-09	4.14876e-09	1
Q9NZT1	Calmodulin-like protein 5 OS=Homo sapiens GN=CALML5 PE=1 SV=2 - [CALL5_HUMAN]	0	0	0	2.17287e-05	0	0	0	0	0	0	0	0	0	0	0	0	0	0	3.62145e-06	0	0	8.0978e-06	0	0	#DIV/0!	#DIV/0!	4.85724e+07	1	1.20715e-06	2.62297e-11	2.62297e-11	1
Q9UQ35	Serine/arginine repetitive matrix protein 2 OS=Homo sapiens GN=SRRM2 PE=1 SV=2 - [SRRM2_HUMAN]	0	0	0	0	0	0	0	0	0	0	2.20695e-05	0	0	0	0	0	0	0	0	3.67826e-06	0	0	8.22483e-06	0	0	#DIV/0!	50656364	1	1.22609e-06	2.70591e-11	2.70591e-11	1
Q9Y278	Heparan sulfate glucosamine 3-O-sulfotransferase 2 OS=Homo sapiens GN=HS3ST2 PE=1 SV=1 - [HS3S2_HUMAN]	0	0	0	0	0	0	0	0	0	0	0.00135113	0	0	0	0	0	0	0	0	0.000225188	0	0	0.000503536	0	0	#DIV/0!	3101255744	1	7.50627e-05	1.01419e-07	1.01419e-07	1
Q9Y2I9	TBC1 domain family member 30 OS=Homo sapiens GN=TBC1D30 PE=1 SV=2 - [TBC30_HUMAN]	0	0	0	0	0	0	0	0	0	0	0	1.97272e-05	0	0	0	0	0	0	0	3.28786e-06	0	0	7.35188e-06	0	0	#DIV/0!	4.534e+07	1	1.09595e-06	2.162e-11	2.162e-11	1
A2A2Z9	Ankyrin repeat domain-containing protein 18B OS=Homo sapiens GN=ANKRD18B PE=1 SV=1 - [AN18B_HUMAN]	0	0	0	0	0	0	0	0	0	0	0	0	0	0	0	0	0.000150644	0	0	0	2.51074e-05	0	0	5.61417e-05	#DIV/0!	0	3.18108e+08	1	8.36912e-06	1.26076e-09	1.26076e-09	1
A5D8V6	Vacuolar protein sorting-associated protein 37C OS=Homo sapiens GN=VPS37C PE=1 SV=2 - [VP37C_HUMAN]	0	0	0	0	0	0	0	0	0	0	0.000125126	0	0	0	0	0	0	0	0	2.08544e-05	0	0	4.66319e-05	0	0	#DIV/0!	287203616	1	6.95147e-06	8.69813e-10	8.69813e-10	1
O15020	Spectrin beta chain, non-erythrocytic 2 OS=Homo sapiens GN=SPTBN2 PE=1 SV=3 - [SPTN2_HUMAN]	0	0	0	0	0	0	0	0	0	0	0.000116368	0	0	0	0	0	0	0	0	1.93947e-05	0	0	4.3368e-05	0	0	#DIV/0!	267101330	1	6.46491e-06	7.52312e-10	7.52312e-10	1
O75340	Programmed cell death protein 6 OS=Homo sapiens GN=PDCD6 PE=1 SV=1 - [PDCD6_HUMAN]	0	0	0	0	0	0	0	0	0	0	0	0	0	5.55012e-06	0	0	0	0	0	0	9.25021e-07	0	0	2.06841e-06	#DIV/0!	0	1.40504e+07	1	3.0834e-07	1.71133e-12	1.71133e-12	1
P01769	Ig heavy chain V-III region GA OS=Homo sapiens PE=1 SV=1 - [HV308_HUMAN]	0	0	0.000180452	0	0	0	0	0	0	0	0	0	0	0	0	0	0	0	3.00753e-05	0	0	6.72504e-05	0	0	#DIV/0!	#DIV/0!	506840459	1	1.00251e-05	1.80905e-09	1.80905e-09	1
P06312	Ig kappa chain V-IV region (Fragment) OS=Homo sapiens GN=IGKV4-1 PE=4 SV=1 - [KV401_HUMAN]	0	0	0	0	0	0	0	0	0.000644074	0	0	0	0	0	0	0	0	0	0	0.000107346	0	0	0.000240032	0	0	#DIV/0!	1.36383e+09	1	3.57819e-05	2.30462e-08	2.30462e-08	1
P06702	Protein S100-A9 OS=Homo sapiens GN=S100A9 PE=1 SV=1 - [S10A9_HUMAN]	0	0	0	2.8955e-05	0	0	0	0	0	0	0	0	0	0	0	0	0	0	4.82583e-06	0	0	1.07909e-05	0	0	#DIV/0!	#DIV/0!	6.47261e+07	1	1.60861e-06	4.65773e-11	4.65773e-11	1
P07203	Glutathione peroxidase 1 OS=Homo sapiens GN=GPX1 PE=1 SV=4 - [GPX1_HUMAN]	0	0	0	0	0	0	0	6.80159e-06	0	0	0	0	0	0	0	0	0	0	0	1.1336e-06	0	0	2.5348e-06	0	0	#DIV/0!	1.79783e+07	1	3.77866e-07	2.57009e-12	2.57009e-12	1
P07359	Platelet glycoprotein Ib alpha chain OS=Homo sapiens GN=GP1BA PE=1 SV=2 - [GP1BA_HUMAN]	0	0	0	0	0	0	0	0	0	0	0	0	0	8.61012e-05	0	0	0	0	0	0	1.43502e-05	0	0	3.2088e-05	#DIV/0!	0	2.1797e+08	1	4.7834e-06	4.11856e-10	4.11856e-10	1
P0CG48	Polyubiquitin-C OS=Homo sapiens GN=UBC PE=1 SV=3 - [UBC_HUMAN]	0	0	0	0	0	0	0	1.47102e-05	0	0	0	0	0	0	0	0	0	0	0	2.4517e-06	0	0	5.48217e-06	0	0	#DIV/0!	3.88827e+07	1	8.17233e-07	1.20217e-11	1.20217e-11	1
P23284	Peptidyl-prolyl cis-trans isomerase B OS=Homo sapiens GN=PPIB PE=1 SV=2 - [PPIB_HUMAN]	0	0	0	0	0	3.35341e-06	0	0	0	0	0	0	0	0	0	0	0	0	5.58901e-07	0	0	1.24974e-06	0	0	#DIV/0!	#DIV/0!	7.95539e+06	1	1.863e-07	6.2474e-13	6.2474e-13	1
P31025	Lipocalin-1 OS=Homo sapiens GN=LCN1 PE=1 SV=1 - [LCN1_HUMAN]	0	0	5.11688e-06	0	0	0	0	0	0	0	0	0	0	0	0	0	0	0	8.52814e-07	0	0	1.90695e-06	0	0	#DIV/0!	#DIV/0!	1.43719e+07	1	2.84271e-07	1.45458e-12	1.45458e-12	1
P35030	Trypsin-3 OS=Homo sapiens GN=PRSS3 PE=1 SV=2 - [TRY3_HUMAN]	0	0	0	0	0	0	0	0	0	0	0	0	0	0.000123494	0	0	0	0	0	0	2.05823e-05	0	0	4.60234e-05	#DIV/0!	0	3.12631e+08	1	6.86077e-06	8.47262e-10	8.47262e-10	1
P48634	Protein PRRC2A OS=Homo sapiens GN=PRRC2A PE=1 SV=3 - [PRC2A_HUMAN]	0	0	0	0	0	0	0	0	0	0	0	0	0	6.38349e-05	0	0	0	0	0	0	1.06391e-05	0	0	2.37899e-05	#DIV/0!	0	161601292	1	3.54638e-06	2.26383e-10	2.26383e-10	1
Q15811	Intersectin-1 OS=Homo sapiens GN=ITSN1 PE=1 SV=3 - [ITSN1_HUMAN]	0	0	0	0	0	0	0	0	0	0	0	0	0	2.7653e-05	0	0	0	0	0	0	4.60884e-06	0	0	1.03057e-05	#DIV/0!	0	7.00051e+07	1	1.53628e-06	4.24828e-11	4.24828e-11	1
Q49A17	Polypeptide N-acetylgalactosaminyltransferase-like 6 OS=Homo sapiens GN=GALNTL6 PE=2 SV=2 - [GLTL6_HUMAN]	0	0	0	1.89397e-05	0	0	0	0	0	0	0	0	0	0	0	0	0	0	3.15662e-06	0	0	7.05841e-06	0	0	#DIV/0!	#DIV/0!	4.23379e+07	1	1.05221e-06	1.99285e-11	1.99285e-11	1
Q6ZUA9	Maestro heat-like repeat family member 5 OS=Homo sapiens GN=MROH5 PE=2 SV=2 - [MROH5_HUMAN]	0	0	0	0	0	0	0	0	0	0	0	0	0	0	6.24569e-05	0	0	0	0	0	1.04095e-05	0	0	2.32763e-05	#DIV/0!	0	185290574	1	3.46983e-06	2.16715e-10	2.16715e-10	1
Q8IZD9	Dedicator of cytokinesis protein 3 OS=Homo sapiens GN=DOCK3 PE=1 SV=1 - [DOCK3_HUMAN]	0	0	0	0	0	0	0	0	0	0	7.60373e-05	0	0	0	0	0	0	0	0	1.26729e-05	0	0	2.83374e-05	0	0	#DIV/0!	174528911	1	4.22429e-06	3.21204e-10	3.21204e-10	1
Q8N8E3	Centrosomal protein of 112 kDa OS=Homo sapiens GN=CEP112 PE=1 SV=2 - [CE112_HUMAN]	0	0	0	0	8.31792e-05	0	0	0	0	0	0	0	0	0	0	0	0	0	1.38632e-05	0	0	3.09991e-05	0	0	#DIV/0!	#DIV/0!	150821924	1	4.62107e-06	3.84377e-10	3.84377e-10	1
Q96EZ4	Myeloma-overexpressed gene protein OS=Homo sapiens GN=MYEOV PE=2 SV=2 - [MYEOV_HUMAN]	0	0	0	0	5.44379e-05	0	0	0	0	0	0	0	0	0	0	0	0	0	9.07298e-06	0	0	2.02878e-05	0	0	#DIV/0!	#DIV/0!	98707669	1	3.02433e-06	1.64638e-10	1.64638e-10	1
Q96HA7	Tonsoku-like protein OS=Homo sapiens GN=TONSL PE=1 SV=2 - [TONSL_HUMAN]	0	0	2.69662e-05	0	0	0	0	0	0	0	0	0	0	0	0	0	0	0	4.49436e-06	0	0	1.00497e-05	0	0	#DIV/0!	#DIV/0!	75740742	1	1.49812e-06	4.03986e-11	4.03986e-11	1
Q9BX97	Plasmalemma vesicle-associated protein OS=Homo sapiens GN=PLVAP PE=2 SV=1 - [PLVAP_HUMAN]	0	0	0	0	0	0	0	0	0	0	0	4.1521e-05	0	0	0	0	0	0	0	6.92016e-06	0	0	1.5474e-05	0	0	#DIV/0!	95429864	1	2.30672e-06	9.57774e-11	9.57774e-11	1
Q9BZF9	Uveal autoantigen with coiled-coil domains and ankyrin repeats OS=Homo sapiens GN=UACA PE=1 SV=2 - [UACA_HUMAN]	2.23876e-05	0	0	0	0	0	0	0	0	0	0	0	0	0	0	0	0	0	3.73126e-06	0	0	8.34335e-06	0	0	#DIV/0!	#DIV/0!	4.97627e+07	1	1.24375e-06	2.78446e-11	2.78446e-11	1
Q9H254	Spectrin beta chain, non-erythrocytic 4 OS=Homo sapiens GN=SPTBN4 PE=1 SV=2 - [SPTN4_HUMAN]	0	0	0	0	8.88605e-05	0	0	0	0	0	0	0	0	0	0	0	0	0	1.48101e-05	0	0	3.31163e-05	0	0	#DIV/0!	#DIV/0!	1.61123e+08	1	4.93669e-06	4.38677e-10	4.38677e-10	1
Q9NQZ6	Zinc finger C4H2 domain-containing protein OS=Homo sapiens GN=ZC4H2 PE=1 SV=1 - [ZC4H2_HUMAN]	2.05228e-05	0	0	0	0	0	0	0	0	0	0	0	0	0	0	0	0	0	3.42046e-06	0	0	7.64839e-06	0	0	#DIV/0!	#DIV/0!	4.56177e+07	1	1.14015e-06	2.33992e-11	2.33992e-11	1
Q9ULT0	Tetratricopeptide repeat protein 7A OS=Homo sapiens GN=TTC7A PE=1 SV=3 - [TTC7A_HUMAN]	0	0	0	0	0	0	0	0	0	0	0	0	0	0	8.20353e-05	0	0	0	0	0	1.36725e-05	0	0	3.05727e-05	#DIV/0!	0	243373621	1	4.55751e-06	3.73877e-10	3.73877e-10	1
Q9UQB3	Catenin delta-2 OS=Homo sapiens GN=CTNND2 PE=1 SV=3 - [CTND2_HUMAN]	0	0	0	0	0	1.89898e-05	0	0	0	0	0	0	0	0	0	0	0	0	3.16497e-06	0	0	7.07709e-06	0	0	#DIV/0!	#DIV/0!	45050198	1	1.05499e-06	2.00341e-11	2.00341e-11	1
A6ND36	Protein FAM83G OS=Homo sapiens GN=FAM83G PE=1 SV=2 - [FA83G_HUMAN]	0	0	0	0	0	0	0	0	0	0	0	0	0	0	0	0	0	4.15218e-05	0	0	6.9203e-06	0	0	1.54743e-05	#DIV/0!	0	64693590	1	2.30677e-06	9.57811e-11	9.57811e-11	1
O75146	Huntingtin-interacting protein 1-related protein OS=Homo sapiens GN=HIP1R PE=1 SV=2 - [HIP1R_HUMAN]	0	0	0	0	0	0	0	0	0	0	0	0.00081188	0	0	0	0	0	0	0	0.000135313	0	0	0.00030257	0	0	#DIV/0!	1865986110	1	4.51044e-05	3.66194e-08	3.66194e-08	1
P01601	Ig kappa chain V-I region HK101 (Fragment) OS=Homo sapiens PE=4 SV=1 - [KV109_HUMAN]	0	0	0	0	0	0	0	0	0	0	0	0	0	0	0	0	5.00124e-05	0	0	0	8.33539e-06	0	0	1.86385e-05	#DIV/0!	0	105608564	1	2.77846e-06	1.38958e-10	1.38958e-10	1
P01833	Polymeric immunoglobulin receptor OS=Homo sapiens GN=PIGR PE=1 SV=4 - [PIGR_HUMAN]	5.14037e-06	0	0	0	0	0	0	0	0	0	0	0	0	0	0	0	0	0	8.56728e-07	0	0	1.9157e-06	0	0	#DIV/0!	#DIV/0!	1.14259e+07	1	2.85576e-07	1.46796e-12	1.46796e-12	1
P05062	Fructose-bisphosphate aldolase B OS=Homo sapiens GN=ALDOB PE=1 SV=2 - [ALDOB_HUMAN]	0	0	0	0	0	1.18563e-05	0	0	0	0	0	0	0	0	0	0	0	0	1.97605e-06	0	0	4.41857e-06	0	0	#DIV/0!	#DIV/0!	2.8127e+07	1	6.58682e-07	7.80951e-12	7.80951e-12	1
P12270	Nucleoprotein TPR OS=Homo sapiens GN=TPR PE=1 SV=3 - [TPR_HUMAN]	0	0	0	0	0	0	0	0	0	0	0	0	0	0	0	0	3.62918e-05	0	0	0	6.04864e-06	0	0	1.35252e-05	#DIV/0!	0	7.66356e+07	1	2.01621e-06	7.31721e-11	7.31721e-11	1
P31944	Caspase-14 OS=Homo sapiens GN=CASP14 PE=1 SV=2 - [CASPE_HUMAN]	0	1.06231e-05	0	0	0	0	0	0	0	0	0	0	0	0	0	0	0	0	1.77051e-06	0	0	3.95899e-06	0	0	#DIV/0!	#DIV/0!	1.84653e+07	1	5.90171e-07	6.26943e-12	6.26943e-12	1
P48681	Nestin OS=Homo sapiens GN=NES PE=1 SV=2 - [NEST_HUMAN]	0	0	0	0	0	0	0	0	0	0	0	0	0	0	0	0	0	7.14354e-05	0	0	1.19059e-05	0	0	2.66224e-05	#DIV/0!	0	1.11301e+08	1	3.96864e-06	2.83501e-10	2.83501e-10	1
P48740	Mannan-binding lectin serine protease 1 OS=Homo sapiens GN=MASP1 PE=1 SV=3 - [MASP1_HUMAN]	0	0	0.000147173	0	0	0	0	0	0	0	0	0	0	0	0	0	0	0	2.45288e-05	0	0	5.4848e-05	0	0	#DIV/0!	#DIV/0!	4.13368e+08	1	8.17626e-06	1.20332e-09	1.20332e-09	1
P49822	Serum albumin OS=Canis lupus familiaris GN=ALB PE=1 SV=3 - [ALBU_CANLF]	0	0	0	0	0	0	0	0	0	0.0448618	0	0	0	0	0	0	0	0	0	0.00747697	0	0	0.016719	0	0	#DIV/0!	96355043324	1	0.00249232	0.00011181	0.00011181	1
P52746	Zinc finger protein 142 OS=Homo sapiens GN=ZNF142 PE=2 SV=4 - [ZN142_HUMAN]	0	0	0	0	0	0	9.23331e-05	0	0	0	0	0	0	0	0	0	0	0	0	1.53888e-05	0	0	3.44105e-05	0	0	#DIV/0!	110753540	1	5.12962e-06	4.73633e-10	4.73633e-10	1
Q01668	Voltage-dependent L-type calcium channel subunit alpha-1D OS=Homo sapiens GN=CACNA1D PE=1 SV=2 - [CAC1D_HUMAN]	0	0	0	0	1.62427e-05	0	0	0	0	0	0	0	0	0	0	0	0	0	2.70712e-06	0	0	6.0533e-06	0	0	#DIV/0!	#DIV/0!	29451533	1	9.02372e-07	1.4657e-11	1.4657e-11	1
Q06830	Peroxiredoxin-1 OS=Homo sapiens GN=PRDX1 PE=1 SV=1 - [PRDX1_HUMAN]	6.52877e-05	0	0	0	0	0	0	0	0	0	0	0	0	0	0	0	0	0	1.08813e-05	0	0	2.43313e-05	0	0	#DIV/0!	#DIV/0!	1.4512e+08	1	3.6271e-06	2.36805e-10	2.36805e-10	1
Q3SY84	Keratin, type II cytoskeletal 71 OS=Homo sapiens GN=KRT71 PE=1 SV=3 - [K2C71_HUMAN]	0	0	0	0	0	0	0	0	0	0	0	3.30627e-05	0	0	0	0	0	0	0	5.51045e-06	0	0	1.23218e-05	0	0	#DIV/0!	7.59898e+07	1	1.83682e-06	6.07302e-11	6.07302e-11	1
Q6Y7W6	PERQ amino acid-rich with GYF domain-containing protein 2 OS=Homo sapiens GN=GIGYF2 PE=1 SV=1 - [PERQ2_HUMAN]	0	0	0	0	0	0	0	0	0.00027284	0	0	0	0	0	0	0	0	0	0	4.54733e-05	0	0	0.000101681	0	0	#DIV/0!	5.77741e+08	1	1.51578e-05	4.13564e-09	4.13564e-09	1
Q8IWB6	Inactive serine/threonine-protein kinase TEX14 OS=Homo sapiens GN=TEX14 PE=1 SV=2 - [TEX14_HUMAN]	0	0.000570029	0	0	0	0	0	0	0	0	0	0	0	0	0	0	0	0	9.50048e-05	0	0	0.000212437	0	0	#DIV/0!	#DIV/0!	990837300	1	3.16683e-05	1.80518e-08	1.80518e-08	1
Q8TD26	Chromodomain-helicase-DNA-binding protein 6 OS=Homo sapiens GN=CHD6 PE=1 SV=4 - [CHD6_HUMAN]	0	0	0	0	0	0	0	0	0	0	0	0	0	2.63438e-05	0	0	0	0	0	0	4.39064e-06	0	0	9.81776e-06	#DIV/0!	0	6.66907e+07	1	1.46355e-06	3.85554e-11	3.85554e-11	1
Q8TD57	Dynein heavy chain 3, axonemal OS=Homo sapiens GN=DNAH3 PE=2 SV=1 - [DYH3_HUMAN]	0	0	0	0	0	0	0	0	0	0	0	0	0	0	0	0	0.00414496	0	0	0	0.000690826	0	0	0.00154473	#DIV/0!	0	8752696156	1	0.000230275	9.54482e-07	9.54482e-07	1
Q8TE73	Dynein heavy chain 5, axonemal OS=Homo sapiens GN=DNAH5 PE=1 SV=3 - [DYH5_HUMAN]	0	0	0	0	8.77046e-05	0	0	0	0	0	0	0	0	0	0	0	0	0	1.46174e-05	0	0	3.26856e-05	0	0	#DIV/0!	#DIV/0!	159027341	1	4.87248e-06	4.27338e-10	4.27338e-10	1
Q9NQX1	PR domain zinc finger protein 5 OS=Homo sapiens GN=PRDM5 PE=1 SV=2 - [PRDM5_HUMAN]	0	0	0	0	0	0	0	0	0	0	0	0	0	0	0	4.81434e-05	0	0	0	0	8.02389e-06	0	0	1.7942e-05	#DIV/0!	0	81144739	1	2.67463e-06	1.28766e-10	1.28766e-10	1
Q9ULA0	Aspartyl aminopeptidase OS=Homo sapiens GN=DNPEP PE=1 SV=1 - [DNPEP_HUMAN]	0	0	0	0	0	0	0	0	0	0	0	0	0	0	0	0	0.000279212	0	0	0	4.65354e-05	0	0	0.000104056	#DIV/0!	0	589598475	1	1.55118e-05	4.33108e-09	4.33108e-09	1
Q9UP65	Cytosolic phospholipase A2 gamma OS=Homo sapiens GN=PLA2G4C PE=1 SV=2 - [PA24C_HUMAN]	0	0	0	0	0	0	0	0	0	0	0	0	0	0.000239489	0	0	0	0	0	0	3.99148e-05	0	0	8.92521e-05	#DIV/0!	0	6.06278e+08	1	1.33049e-05	3.18638e-09	3.18638e-09	1
Q9UP83	Conserved oligomeric Golgi complex subunit 5 OS=Homo sapiens GN=COG5 PE=1 SV=3 - [COG5_HUMAN]	0	9.0197e-05	0	0	0	0	0	0	0	0	0	0	0	0	0	0	0	0	1.50328e-05	0	0	3.36144e-05	0	0	#DIV/0!	#DIV/0!	156782375	1	5.01094e-06	4.51972e-10	4.51972e-10	1
Q9UQE7	Structural maintenance of chromosomes protein 3 OS=Homo sapiens GN=SMC3 PE=1 SV=2 - [SMC3_HUMAN]	0	0	0	5.11738e-05	0	0	0	0	0	0	0	0	0	0	0	0	0	0	8.52897e-06	0	0	1.90713e-05	0	0	#DIV/0!	#DIV/0!	1.14394e+08	1	2.84299e-06	1.45487e-10	1.45487e-10	1
Q9Y520	Protein PRRC2C OS=Homo sapiens GN=PRRC2C PE=1 SV=4 - [PRC2C_HUMAN]	0	0	0	0	0	0	0	0	0	0	0	0	0	0	0	0	0.000143222	0	0	0	2.38704e-05	0	0	5.33758e-05	#DIV/0!	0	302435310	1	7.9568e-06	1.13959e-09	1.13959e-09	1
Q9Y623	Myosin-4 OS=Homo sapiens GN=MYH4 PE=1 SV=2 - [MYH4_HUMAN]	0	0	0	0	0	0	0	0	0	0	0	0	0	4.68799e-05	0	0	0	0	0	0	7.81332e-06	0	0	1.74711e-05	#DIV/0!	0	118678932	1	2.60444e-06	1.22096e-10	1.22096e-10	1
B9ZVM9	Putative t-complex protein 10A homolog 2 OS=Homo sapiens GN=TCP10L2 PE=5 SV=2 - [TCP2L_HUMAN]	0	0	0	0	0	0	0	0	0	0	0	0	0	3.78244e-05	0	0	0	0	0	0	6.30407e-06	0	0	1.40963e-05	#DIV/0!	0	9.57545e+07	1	2.10136e-06	7.94827e-11	7.94827e-11	1
O15021	Microtubule-associated serine/threonine-protein kinase 4 OS=Homo sapiens GN=MAST4 PE=1 SV=3 - [MAST4_HUMAN]	0	0	0	0	0	0	0	0	0	0	0	0	0	7.76814e-05	0	0	0	0	0	0	1.29469e-05	0	0	2.89502e-05	#DIV/0!	0	196654547	1	4.31564e-06	3.35245e-10	3.35245e-10	1
O60469	Down syndrome cell adhesion molecule OS=Homo sapiens GN=DSCAM PE=1 SV=2 - [DSCAM_HUMAN]	0	0	0	0	0	0	0	0	0	0	0	0	0	0	0.000102831	0	0	0	0	0	1.71385e-05	0	0	3.83229e-05	#DIV/0!	0	305068757	1	5.71284e-06	5.87458e-10	5.87458e-10	1
O95497	Pantetheinase OS=Homo sapiens GN=VNN1 PE=1 SV=2 - [VNN1_HUMAN]	0	0	0	0	0	0	0	7.65948e-05	0	0	0	0	0	0	0	0	0	0	0	1.27658e-05	0	0	2.85452e-05	0	0	#DIV/0!	202458921	1	4.25526e-06	3.25931e-10	3.25931e-10	1
P00338	L-lactate dehydrogenase A chain OS=Homo sapiens GN=LDHA PE=1 SV=2 - [LDHA_HUMAN]	0	0	0	4.88312e-06	0	0	0	0	0	0	0	0	0	0	0	0	0	0	8.13853e-07	0	0	1.81983e-06	0	0	#DIV/0!	#DIV/0!	1.09157e+07	1	2.71284e-07	1.32471e-12	1.32471e-12	1
P00568	Adenylate kinase isoenzyme 1 OS=Homo sapiens GN=AK1 PE=1 SV=3 - [KAD1_HUMAN]	0	0	0	0	0	0	0	2.80073e-06	0	0	0	0	0	0	0	0	0	0	0	4.66789e-07	0	0	1.04377e-06	0	0	#DIV/0!	7.40303e+06	1	1.55596e-07	4.35784e-13	4.35784e-13	1
P01719	Ig lambda chain V-V region DEL OS=Homo sapiens PE=1 SV=1 - [LV501_HUMAN]	0	0	0	0	0	0	2.02448e-05	0	0	0	0	0	0	0	0	0	0	0	0	3.37414e-06	0	0	7.5448e-06	0	0	#DIV/0!	2.42837e+07	1	1.12471e-06	2.27696e-11	2.27696e-11	1
P08107	Heat shock 70 kDa protein 1A/1B OS=Homo sapiens GN=HSPA1A PE=1 SV=5 - [HSP71_HUMAN]	0	0	0	1.61115e-06	0	0	0	0	0	0	0	0	0	0	0	0	0	0	2.68526e-07	0	0	6.00441e-07	0	0	#DIV/0!	#DIV/0!	3.60158e+06	1	8.95085e-08	1.44212e-13	1.44212e-13	1
P55196	Afadin OS=Homo sapiens GN=MLLT4 PE=1 SV=3 - [AFAD_HUMAN]	0	0	0	0	0	0	0	0	0	0	0	0	0	2.78789e-05	0	0	0	0	0	0	4.64648e-06	0	0	1.03899e-05	#DIV/0!	0	70576880	1	1.54883e-06	4.31796e-11	4.31796e-11	1
Q14204	Cytoplasmic dynein 1 heavy chain 1 OS=Homo sapiens GN=DYNC1H1 PE=1 SV=5 - [DYHC1_HUMAN]	0	0	0	0.000155986	0	0	0	0	0	0	0	0	0	0	0	0	0	0	2.59976e-05	0	0	5.81324e-05	0	0	#DIV/0!	#DIV/0!	3.48691e+08	1	8.66587e-06	1.35175e-09	1.35175e-09	1
Q6YHK3	CD109 antigen OS=Homo sapiens GN=CD109 PE=1 SV=2 - [CD109_HUMAN]	0	0	0	0	0	0	0	7.9725e-06	0	0	0	0	0	0	0	0	0	0	0	1.32875e-06	0	0	2.97118e-06	0	0	#DIV/0!	21073302	1	4.42917e-07	3.53116e-12	3.53116e-12	1
Q8ND24	RING finger protein 214 OS=Homo sapiens GN=RNF214 PE=1 SV=2 - [RN214_HUMAN]	0	0	0	0.000155986	0	0	0	0	0	0	0	0	0	0	0	0	0	0	2.59976e-05	0	0	5.81324e-05	0	0	#DIV/0!	#DIV/0!	3.48691e+08	1	8.66587e-06	1.35175e-09	1.35175e-09	1
Q96JH7	Deubiquitinating protein VCIP135 OS=Homo sapiens GN=VCPIP1 PE=1 SV=2 - [VCIP1_HUMAN]	0	0	0	0	0	0	0	7.00997e-06	0	0	0	0	0	0	0	0	0	0	0	1.16833e-06	0	0	2.61246e-06	0	0	#DIV/0!	18529095	1	3.89443e-07	2.72998e-12	2.72998e-12	1
Q9NRR5	Ubiquilin-4 OS=Homo sapiens GN=UBQLN4 PE=1 SV=2 - [UBQL4_HUMAN]	0	0	0	0	0	0	0	0	0	0	0	1.32817e-05	0	0	0	0	0	0	0	2.21362e-06	0	0	4.94981e-06	0	0	#DIV/0!	3.05261e+07	1	7.37874e-07	9.80026e-12	9.80026e-12	1
A8MQ27	E3 ubiquitin-protein ligase NEURL1B OS=Homo sapiens GN=NEURL1B PE=1 SV=1 - [NEU1B_HUMAN]	0	0	0	0	0	0	0	0	2.81244e-05	0	0	0	0	0	0	0	0	0	0	4.68739e-06	0	0	1.04813e-05	0	0	#DIV/0!	5.95537e+07	1	1.56246e-06	4.39433e-11	4.39433e-11	1
P00761	Trypsin OS=Sus scrofa PE=1 SV=1 - [TRYP_PIG]	0	0	0	0	0	0	0	0	0	0.00251645	0	0	0	0	0	0	0	0	0	0.000419408	0	0	0.000937825	0	0	#DIV/0!	5.40488e+09	1	0.000139803	3.51807e-07	3.51807e-07	1
P01780	Ig heavy chain V-III region JON OS=Homo sapiens PE=1 SV=1 - [HV319_HUMAN]	0	0	0	0	0	0	0	0	0	0	0	0	0	0	0.000117487	0	0	0	0	0	1.95812e-05	0	0	4.3785e-05	#DIV/0!	0	348549610	1	6.52708e-06	7.66851e-10	7.66851e-10	1
P02770	Serum albumin OS=Rattus norvegicus GN=Alb PE=1 SV=2 - [ALBU_RAT]	0	0	0	0	0	0	0	0	0	0.00312248	0	0	0	0	0	0	0	0	0	0.000520413	0	0	0.00116368	0	0	#DIV/0!	6.70651e+09	1	0.000173471	5.41658e-07	5.41658e-07	1
P04279	Semenogelin-1 OS=Homo sapiens GN=SEMG1 PE=1 SV=2 - [SEMG1_HUMAN]	0	0	0	0	0	0	0	0	0	0	0	0	0	0	6.54437e-05	0	0	0	0	0	1.09073e-05	0	0	2.43894e-05	#DIV/0!	0	1.94152e+08	1	3.63576e-06	2.37938e-10	2.37938e-10	1
P81605	Dermcidin OS=Homo sapiens GN=DCD PE=1 SV=2 - [DCD_HUMAN]	0	0	5.76709e-06	0	0	0	0	0	0	0	0	0	0	0	0	0	0	0	9.61182e-07	0	0	2.14927e-06	0	0	#DIV/0!	#DIV/0!	1.61982e+07	1	3.20394e-07	1.84774e-12	1.84774e-12	1
Q13137	Calcium-binding and coiled-coil domain-containing protein 2 OS=Homo sapiens GN=CALCOCO2 PE=1 SV=1 - [CACO2_HUMAN]	0	0	0	0	0	0	0	0.000229062	0	0	0	0	0	0	0	0	0	0	0	3.8177e-05	0	0	8.53664e-05	0	0	#DIV/0!	605467488	1	1.27257e-05	2.91497e-09	2.91497e-09	1
Q15323	Keratin, type I cuticular Ha1 OS=Homo sapiens GN=KRT31 PE=2 SV=3 - [K1H1_HUMAN]	0	0	0	0	0	0	0	0	0	0	0	0	0	0	0	2.90943e-05	0	0	0	0	4.84905e-06	0	0	1.08428e-05	#DIV/0!	0	4.90379e+07	1	1.61635e-06	4.70265e-11	4.70265e-11	1
Q5M9N0	Coiled-coil domain-containing protein 158 OS=Homo sapiens GN=CCDC158 PE=1 SV=2 - [CD158_HUMAN]	0	0	0	0	0	0	0	0	0	0	8.13862e-05	0	0	0	0	0	0	0	0	1.35644e-05	0	0	3.03308e-05	0	0	#DIV/0!	186806248	1	4.52145e-06	3.67984e-10	3.67984e-10	1
Q9HBD1	Roquin-2 OS=Homo sapiens GN=RC3H2 PE=1 SV=2 - [RC3H2_HUMAN]	0	0	0	0	0	0	0	0	0	0	0	0	0	0.000521679	0	0	0	0	0	0	8.69466e-05	0	0	0.000194418	#DIV/0!	0	1320658112	1	2.89822e-05	1.51194e-08	1.51194e-08	1
Q9UKN7	Unconventional myosin-XV OS=Homo sapiens GN=MYO15A PE=1 SV=2 - [MYO15_HUMAN]	0	0	0	0	8.30009e-05	0	0	0	0	0	0	0	0	0	0	0	0	0	1.38335e-05	0	0	3.09326e-05	0	0	#DIV/0!	#DIV/0!	150498553	1	4.61116e-06	3.8273e-10	3.8273e-10	1
Q8NEH6	Meiosis-specific nuclear structural protein 1 OS=Homo sapiens GN=MNS1 PE=2 SV=2 - [MNS1_HUMAN]	0	0	0	0	0	0	0	0	0	0	0	0	0	0.0001538	0	0	0	0	0	0	2.56334e-05	0	0	5.7318e-05	#DIV/0!	0	3.89354e+08	1	8.54447e-06	1.31414e-09	1.31414e-09	1
P51884	Lumican OS=Homo sapiens GN=LUM PE=1 SV=2 - [LUM_HUMAN]	0.000162581	0.000435577	0.000645246	0.000469925	0.000520065	0.000337646	0.000508289	0.000425678	0.0008114	0.000232778	0.000377722	0.000405796	0.00041848	0.000513761	0.000425914	0.000208911	0.000289754	0.000100746	0.000428507	0.000460277	0.000326261	0.000150608	0.000177167	0.000141157	0.930975	1.31339	1.58179e+10	18	0.000405015	2.94239e-08	2.95985e-08	0.994101
P63104	14-3-3 protein zeta/delta OS=Homo sapiens GN=YWHAZ PE=1 SV=1 - [1433Z_HUMAN]	5.3657e-06	0	7.33541e-06	0	0	1.75814e-05	0	2.61284e-05	6.85459e-06	0	0	9.80473e-06	0	0	0	0	2.02823e-05	0.00290282	5.04708e-06	7.13129e-06	0.000487184	6.3096e-06	9.31558e-06	0.00108033	0.707738	0.0103597	4.74596e+09	8	0.000166454	4.62911e-07	4.66897e-07	0.991463
P01877	Ig alpha-2 chain C region OS=Homo sapiens GN=IGHA2 PE=1 SV=3 - [IGHA2_HUMAN]	0.0375037	0	0.00750004	0	0.0118188	0.00533388	0	0.0146332	0.0182663	0.0115723	0	0	0	0	0	0	0.0139536	0	0.0103594	0.00741198	0.0023256	0.0128258	0.00766033	0.00520021	1.39766	4.4545	2.70191e+11	8	0.006699	9.91005e-05	0.00010009	0.990118
Q69YQ0	Cytospin-A OS=Homo sapiens GN=SPECC1L PE=1 SV=2 - [CYTSA_HUMAN]	0	0	0	0	0	0	0	5.82254e-06	0	0	0	0	0	0	0	0	0	0.000474202	0	9.70424e-07	7.90337e-05	0	2.16993e-06	0.000176725	0	0	7.54227e+08	2	2.6668e-05	1.23411e-08	1.24945e-08	0.987723
P01871	Ig mu chain C region OS=Homo sapiens GN=IGHM PE=1 SV=3 - [IGHM_HUMAN]	0.00321658	0.00813072	0.00104869	0.0060454	0.000808094	0.00354238	0.000262915	0.00247583	0.00313977	0.000692539	0.00224261	0.000862293	0.00210271	0.00292399	0.00963936	0.000804675	0.000975737	0.000149707	0.00379864	0.00161266	0.00276603	0.00260528	0.00105715	0.00320429	2.35552	1.37332	1.12675e+11	18	0.00272578	7.17508e-06	7.26901e-06	0.987078
Q6ZSZ5	Rho guanine nucleotide exchange factor 18 OS=Homo sapiens GN=ARHGEF18 PE=1 SV=3 - [ARHGI_HUMAN]	0	0	0	0	0	0	0	0	0	0	2.68719e-06	0	0	9.33385e-05	0	0	0	0	0	4.47865e-07	1.55564e-05	0	1.00146e-06	3.47852e-05	0	0	2.42459e+08	2	5.33476e-06	4.70471e-10	4.84405e-10	0.971234
H7BZ55	Putative ciliary rootlet coiled-coil protein-like 3 protein OS=Homo sapiens PE=5 SV=2 - [CROL3_HUMAN]	0	0	0	0	5.80471e-05	0	0.0016802	0	0	0	0	0	0	0	0.0186998	0	0.000406076	0	9.67452e-06	0.000280034	0.00318431	2.16329e-05	0.000626174	0.00694032	0.0345477	0.00303818	5.84547e+10	4	0.00115801	1.85863e-05	1.94242e-05	0.956859
Q16610	Extracellular matrix protein 1 OS=Homo sapiens GN=ECM1 PE=1 SV=2 - [ECM1_HUMAN]	0	0	8.57102e-05	3.43239e-05	4.87656e-05	0	0.000140275	0	0.000157666	0	0	0	0	5.60336e-05	0	0	0	0	2.81333e-05	4.96568e-05	9.33894e-06	3.20249e-05	7.04046e-05	2.08825e-05	0.566554	3.01247	1.04986e+09	6	2.9043e-05	2.44202e-09	2.56739e-09	0.951169
O75764	Transcription elongation factor A protein 3 OS=Homo sapiens GN=TCEA3 PE=2 SV=2 - [TCEA3_HUMAN]	0	0	1.04164e-05	0	5.36783e-05	0	2.72824e-05	2.43851e-06	6.00289e-06	0	0	8.28177e-06	0	0	0	0	0	0	1.06824e-05	7.33426e-06	0	1.96009e-05	9.41761e-06	0	1.45651	#DIV/0!	1.97503e+08	6	6.00557e-06	1.79116e-10	1.89155e-10	0.94693
Q96T58	Msx2-interacting protein OS=Homo sapiens GN=SPEN PE=1 SV=1 - [MINT_HUMAN]	0	0	0	0.000500224	0	0	0	2.68924e-05	0	0	0	0	0	0	0	0	0	0	8.33706e-05	4.48206e-06	0	0.000186422	1.00222e-05	0	18.601	#DIV/0!	1.18929e+09	2	2.92842e-05	1.31942e-08	1.39415e-08	0.946394
Q9P2E9	Ribosome-binding protein 1 OS=Homo sapiens GN=RRBP1 PE=1 SV=4 - [RRBP1_HUMAN]	0	0	0	0.00100233	0	0	4.72879e-05	0	0	0	0	0	0	0	0	7.88335e-06	0	0	0.000167054	7.88131e-06	1.31389e-06	0.000373545	1.76231e-05	2.93795e-06	21.1962	127.145	2.31061e+09	3	5.87498e-05	5.2849e-08	5.59419e-08	0.944712
Q96PD5	N-acetylmuramoyl-L-alanine amidase OS=Homo sapiens GN=PGLYRP2 PE=1 SV=1 - [PGRP2_HUMAN]	0.000321277	0.000223432	0.00141792	0.00135997	0.000759718	0.00117784	8.00999e-05	0.000569783	0.000785759	0.000601684	0.000591835	0.00107717	0.000570404	0.000799468	0.000407476	0.000700171	0.000704256	0.00063668	0.000876692	0.000617723	0.000636409	0.00047716	0.000297656	0.000123844	1.41923	1.37756	2.8474e+10	18	0.000710275	1.2515e-07	1.32647e-07	0.943482
Q8TBY8	Polyamine-modulated factor 1-binding protein 1 OS=Homo sapiens GN=PMFBP1 PE=2 SV=1 - [PMFBP_HUMAN]	0	0	0	0	0	0	0	0	0	0	0.00028257	0	0	1.23303e-05	4.66322e-06	0	0	0	0	4.7095e-05	2.83226e-06	0	0.000105308	4.57625e-06	0	0	6.93634e+08	3	1.66424e-05	4.18515e-09	4.44426e-09	0.941699
P37802	Transgelin-2 OS=Homo sapiens GN=TAGLN2 PE=1 SV=3 - [TAGL2_HUMAN]	0	0	6.09156e-06	6.27831e-06	0.000139303	2.65545e-05	0	3.73757e-05	8.77173e-06	0	3.55523e-05	0	0	8.71793e-06	0	0	1.27863e-05	0	2.97046e-05	1.36166e-05	3.58403e-06	4.98211e-05	1.64589e-05	5.20287e-06	2.1815	8.28803	5.94768e+08	9	1.56351e-05	1.04176e-09	1.11205e-09	0.936796
P07225	Vitamin K-dependent protein S OS=Homo sapiens GN=PROS1 PE=1 SV=1 - [PROS_HUMAN]	0.000473549	0.000213193	0.000869064	0.00108692	0.00041278	0.000207472	0.000238632	0.000675864	0.00149767	0.000602991	0.000444456	0.00117169	0.000447136	0.000887434	0.000261526	0.000380145	0.000596621	0.000464771	0.000543829	0.000771884	0.000506272	0.000327946	0.000431262	0.000197685	0.704548	1.07418	2.41336e+10	18	0.000607328	1.23969e-07	1.33046e-07	0.931774
P00748	Coagulation factor XII OS=Homo sapiens GN=F12 PE=1 SV=3 - [FA12_HUMAN]	0.000115288	0.000153487	0.000995358	0.000797819	0.00062686	0.000324619	0	0.000522006	0.000743047	0.000194363	0.000556364	0.000322356	0.000343302	0.000412341	0.00025659	0.0003181	0.000276515	0.000161622	0.000502238	0.000389689	0.000294745	0.00032888	0.000246541	7.77195e-05	1.28882	1.70398	1.61117e+10	17	0.000395558	6.47351e-08	6.99939e-08	0.924868
P61626	Lysozyme C OS=Homo sapiens GN=LYZ PE=1 SV=1 - [LYSC_HUMAN]	0.000153059	0	0.00534769	8.18189e-05	0.000189611	0.000213753	0.00790397	0.0030285	0.000119724	1.88082e-05	0.000293002	0.000580591	0.000915167	0.000276464	0.00025072	5.20029e-05	4.39921e-05	0.000172146	0.000997656	0.00199077	0.000285082	0.00194669	0.00283735	0.000295372	0.501141	3.49954	3.95055e+10	17	0.00109117	4.40339e-06	4.77096e-06	0.922956
P08779	Keratin, type I cytoskeletal 16 OS=Homo sapiens GN=KRT16 PE=1 SV=4 - [K1C16_HUMAN]	8.22854e-05	0	0	0.000223254	0	0	0	0	0	4.9199e-05	0	0	3.91649e-05	0	0	6.3533e-05	2.78428e-05	0	5.09233e-05	8.19984e-06	2.17568e-05	8.27186e-05	1.83354e-05	2.41709e-05	6.21028	2.34057	1.0148e+09	6	2.696e-05	2.85976e-09	3.10512e-09	0.920984
P01766	Ig heavy chain V-III region BRO OS=Homo sapiens PE=1 SV=1 - [HV305_HUMAN]	0.0011331	0	0	0.00123383	0.000989139	0.00186516	0	0.00136596	0	0.00225421	0.00231941	0	0	0.000903268	0.00453829	0.00331287	0	0.00217577	0.000870204	0.00098993	0.0018217	0.000673291	0.0010366	0.00169359	0.879056	0.477688	4.99951e+10	11	0.00122728	1.61152e-06	1.75844e-06	0.916447
P04083	Annexin A1 OS=Homo sapiens GN=ANXA1 PE=1 SV=2 - [ANXA1_HUMAN]	7.49978e-05	0	0	0	0	0	0	0	0	0	0	0	0	6.3587e-06	0	0	0	0	1.24996e-05	0	1.05978e-06	2.795e-05	0	2.36975e-06	#DIV/0!	11.7945	1.82801e+08	2	4.51981e-06	2.88234e-10	3.14728e-10	0.91582
P07451	Carbonic anhydrase 3 OS=Homo sapiens GN=CA3 PE=1 SV=3 - [CAH3_HUMAN]	0	0	8.89645e-06	0	0	0	0	0	0	0	0	9.05847e-05	0	0	0	0	0	0	1.48274e-06	1.50974e-05	0	3.31551e-06	3.37589e-05	0	0.0982115	#DIV/0!	2.33183e+08	2	5.52673e-06	4.15492e-10	4.60263e-10	0.902727
P02747	Complement C1q subcomponent subunit C OS=Homo sapiens GN=C1QC PE=1 SV=3 - [C1QC_HUMAN]	0	3.42141e-05	8.43501e-06	0.000353428	0	0.000158042	2.48783e-05	7.64857e-05	9.7104e-05	3.84154e-05	0	0	1.67145e-05	0	8.27048e-05	6.32279e-05	1.68698e-05	0	9.23532e-05	3.94806e-05	2.99195e-05	0.000129071	3.65642e-05	3.17037e-05	2.33921	3.08672	2.18199e+09	12	5.39177e-05	6.78489e-09	7.60053e-09	0.892686
Q9NV70	Exocyst complex component 1 OS=Homo sapiens GN=EXOC1 PE=1 SV=4 - [EXOC1_HUMAN]	0	0	0	1.11267e-05	0	0	0	9.8646e-05	0	0	0	0	0	0	0	0	0	0	1.85446e-06	1.6441e-05	0	4.14669e-06	3.67632e-05	0	0.112795	#DIV/0!	2.85618e+08	2	6.09848e-06	4.86512e-10	5.47491e-10	0.888622
P02751	Fibronectin OS=Homo sapiens GN=FN1 PE=1 SV=4 - [FINC_HUMAN]	0.0015974	0.000280854	0.000626172	0.000442477	9.88694e-05	0	6.90163e-06	0.000540451	0.000674634	0.000187366	0.000632219	0.00101705	0.000127839	0.000275139	0.000677656	6.8007e-05	0.000193781	5.13671e-05	0.000507628	0.000509771	0.000232298	0.000529479	0.000330976	0.000213034	0.995796	2.18524	1.75333e+10	17	0.000416566	1.52802e-07	1.74111e-07	0.877614
P07360	Complement component C8 gamma chain OS=Homo sapiens GN=C8G PE=1 SV=3 - [CO8G_HUMAN]	0.000366694	0.000119575	0.00169901	0.0014949	0.000548067	0.000189105	3.84986e-05	0.000825816	0.00152696	0.000321797	0.000349664	0.00143857	0.00035778	0.00077488	0.000421579	0.000359569	0.000256964	0.000135035	0.000736225	0.000750217	0.000384301	0.000626378	0.000567656	0.000197317	0.981349	1.91575	2.59728e+10	18	0.000623581	2.5794e-07	3.01406e-07	0.855788
Q5VST9	Obscurin OS=Homo sapiens GN=OBSCN PE=1 SV=3 - [OBSCN_HUMAN]	0	0	0	0	0	0	0	0	0	0	0.000121254	0	0	0	1.86942e-05	0	0	0	0	2.0209e-05	3.11571e-06	0	4.51887e-05	6.96693e-06	0	0	3.33775e+08	2	7.7749e-06	7.10292e-10	8.36223e-10	0.849405
A6NMB1	Sialic acid-binding Ig-like lectin 16 OS=Homo sapiens GN=SIGLEC16 PE=2 SV=3 - [SIG16_HUMAN]	0	0	0.0189276	0	0.00563776	0	0	9.7386e-05	0	0	0.00199844	0	0	0	0.0103966	0	0	0	0.00409423	0.000349304	0.00173276	0.00694578	0.000738372	0.00387457	11.7211	2.36284	9.9073e+10	5	0.00205877	2.1515e-05	2.55206e-05	0.843045
P07988	Pulmonary surfactant-associated protein B OS=Homo sapiens GN=SFTPB PE=1 SV=3 - [PSPB_HUMAN]	0	0	6.25772e-06	0	0	0	0	0	0	0	0	0	0	0	0	0	0	3.83447e-05	1.04295e-06	0	6.39079e-06	2.33211e-06	0	1.42902e-05	#DIV/0!	0.163196	7.73197e+07	2	2.47791e-06	7.05292e-11	8.38598e-11	0.841037
P80748	Ig lambda chain V-III region LOI OS=Homo sapiens PE=1 SV=1 - [LV302_HUMAN]	0	0.000467539	0.000371113	9.53004e-05	0.000133567	0.000285473	0.000462094	0.000316418	0.000849346	0.000355345	0.00117661	0	0	0.000560841	0.00152444	0	0.000338239	0.00030368	0.000225499	0.000526635	0.000454534	0.000163114	0.00038333	0.000517283	0.428188	0.49611	1.67703e+10	14	0.000402223	1.48339e-07	1.76452e-07	0.840677
P13646	Keratin, type I cytoskeletal 13 OS=Homo sapiens GN=KRT13 PE=1 SV=4 - [K1C13_HUMAN]	0.00021693	0	0	0	0	0	0	0	0	0	0	0	0	3.5639e-05	0	0	0	0	3.6155e-05	0	5.93984e-06	8.08451e-05	0	1.32819e-05	#DIV/0!	6.08687	5.72411e+08	2	1.40316e-05	2.25543e-09	2.68494e-09	0.84003
P00747	Plasminogen OS=Homo sapiens GN=PLG PE=1 SV=2 - [PLMN_HUMAN]	0.00117297	0.000975703	0.00513897	0.00320143	0.00264255	0.000685378	0.00010119	0.00272692	0.00407958	0.00149239	0.00105616	0.00472915	0.0012953	0.00239883	0.00153402	0.000915476	0.000963083	0.00122415	0.00230283	0.00236423	0.00138848	0.00156101	0.00164617	0.000497053	0.97403	1.65853	8.29125e+10	18	0.00201851	1.79192e-06	2.15749e-06	0.830557
P05452	Tetranectin OS=Homo sapiens GN=CLEC3B PE=1 SV=3 - [TETN_HUMAN]	0.000701706	4.13435e-05	0.00218312	0.00119991	0.00217186	0.00377623	0.00031474	0.00108078	0.00120684	0.00039072	0.00206446	0.000637996	0.000454446	0.00238134	0.00237864	0.000831281	0.0005164	0.000232657	0.00167903	0.000949256	0.00113246	0.00120844	0.000597046	0.000899284	1.76878	1.48264	5.28265e+10	18	0.00125358	8.64866e-07	1.0502e-06	0.823524
P01598	Ig kappa chain V-I region EU OS=Homo sapiens PE=1 SV=1 - [KV106_HUMAN]	0.001941	0.00162136	0.000932935	0.00115771	0.00168895	0.000748228	0.000455534	0.000841357	0.00133523	0.00195134	0.00125073	0.000500022	0.001645	0.00141384	0.00165347	0.00175061	0.000603008	0.00125219	0.00134836	0.0010557	0.00138635	0.000430278	0.000521738	0.000388013	1.27722	0.972597	4.8221e+10	18	0.00126347	1.96425e-07	2.43161e-07	0.807796
P60174	Triosephosphate isomerase OS=Homo sapiens GN=TPI1 PE=1 SV=3 - [TPIS_HUMAN]	0	0	0	0	0	0	0	7.55252e-06	1.38292e-05	0	0	0	0	0	0	0	1.58834e-05	0	0	3.56362e-06	2.64723e-06	0	5.35554e-06	5.91938e-06	0	0	8.27867e+07	3	2.07028e-06	2.0547e-11	2.54883e-11	0.806132
P80188	Neutrophil gelatinase-associated lipocalin OS=Homo sapiens GN=LCN2 PE=1 SV=2 - [NGAL_HUMAN]	0	0	1.60583e-05	1.52687e-05	0	5.29366e-05	0	1.26745e-05	9.02499e-06	0	2.11146e-05	0	0	0	1.75336e-05	8.94001e-06	0	0	1.40439e-05	7.13568e-06	4.41226e-06	1.87523e-05	7.98345e-06	6.71493e-06	1.96813	3.18293	3.7298e+08	8	8.53063e-06	1.4791e-10	1.8419e-10	0.803032
Q14980	Nuclear mitotic apparatus protein 1 OS=Homo sapiens GN=NUMA1 PE=1 SV=2 - [NUMA1_HUMAN]	0	0	0.000203966	0	0	0	4.22924e-05	0	0	0	0	0	0	0	0	0	0	0	3.39943e-05	7.04874e-06	0	7.60136e-05	1.57615e-05	0	4.82275	#DIV/0!	6.23615e+08	2	1.3681e-05	1.93136e-09	2.4106e-09	0.801197
P02787	Serotransferrin OS=Homo sapiens GN=TF PE=1 SV=3 - [TRFE_HUMAN]	0.0128532	0.0188246	0.0513466	0.0602994	0.0216446	0.0350306	0.0233156	0.0362015	0.0324261	0.0273821	0.0267348	0.0300946	0.0245817	0.0331653	0.0153933	0.0303244	0.0242412	0.0200376	0.0333332	0.0293591	0.0246239	0.0174217	0.00416501	0.00594192	1.13536	1.35369	1.14593e+12	18	0.0291054	0.000114067	0.000142468	0.800647
P01031	Complement C5 OS=Homo sapiens GN=C5 PE=1 SV=4 - [CO5_HUMAN]	0.000948155	0.000187133	0.00154348	0.00178993	0.00111884	0.00122176	0.000104814	0.00120939	0.00150965	0.00127006	0.000800419	0.00134603	0.0018645	0.000765777	0.000619419	0.00162302	0.00135853	0.00248516	0.00113488	0.00104006	0.00145273	0.000506118	0.00047043	0.000637657	1.09117	0.781205	4.60444e+10	18	0.00120923	2.80319e-07	3.53627e-07	0.792698
P01861	Ig gamma-4 chain C region OS=Homo sapiens GN=IGHG4 PE=1 SV=1 - [IGHG4_HUMAN]	0.0446675	0.0491479	0.0401348	0.0514907	0.0289588	0.0483027	0.0104546	0.0419793	0.0539132	0	0.0472594	0.030451	0	0.0336422	0.0426907	0.0731742	0.0498814	0.0488169	0.0437837	0.0306763	0.0413676	0.00755501	0.0195479	0.0220316	1.42728	1.05841	1.51231e+12	16	0.0386092	0.000291948	0.000369836	0.7894
P05546	Heparin cofactor 2 OS=Homo sapiens GN=SERPIND1 PE=1 SV=3 - [HEP2_HUMAN]	0.000737078	0.000435388	0.00191597	0.00196161	0.00153974	0.00147966	0.000497162	0.002007	0.00236359	0.00086653	0.00174038	0.00330802	0.00136539	0.00203154	0.00114161	0.00140075	0.00119272	0.000897781	0.00134491	0.00179711	0.0013383	0.000571436	0.000931565	0.000350989	0.74837	1.00494	5.97735e+10	18	0.00149344	4.15048e-07	5.27018e-07	0.78754
P05154	Plasma serine protease inhibitor OS=Homo sapiens GN=SERPINA5 PE=1 SV=3 - [IPSP_HUMAN]	0	0	7.56351e-05	1.86479e-05	5.11795e-05	2.13586e-05	0	1.53713e-05	0	0	0	4.52791e-05	0	3.23345e-05	3.73701e-05	6.80977e-05	5.27885e-06	0	2.78035e-05	1.01084e-05	2.38468e-05	2.74036e-05	1.67003e-05	2.48166e-05	2.75054	1.16592	8.60937e+08	10	2.05863e-05	5.17517e-10	6.58286e-10	0.786158
P01613	Ig kappa chain V-I region Ni OS=Homo sapiens PE=1 SV=1 - [KV121_HUMAN]	0.00077611	0.00115718	0.000848948	0.000977776	0	0.000929737	0.000288301	0.000923571	0.00115288	0.00194472	0.000928069	0.000735249	0.00201278	0.000610434	0.00151069	0.000926262	0.00148939	0.000424485	0.000781625	0.000995464	0.00116234	0.000368997	0.000500561	0.000556225	0.785186	0.672458	3.8282e+10	17	0.000979809	2.18519e-07	2.78442e-07	0.78479
P07358	Complement component C8 beta chain OS=Homo sapiens GN=C8B PE=1 SV=3 - [CO8B_HUMAN]	5.04527e-05	0.000164971	0.000416923	0.000417136	0.000357966	0.000350627	9.61969e-05	0.000415321	0.000526599	0.000215394	9.36517e-05	0.000527869	0.000337543	0.000173605	0.000119084	0.000291225	0.000188184	0.000138038	0.000293013	0.000312505	0.000207946	0.000137555	0.000185699	7.96704e-05	0.937625	1.40908	1.06266e+10	18	0.000271155	1.85488e-08	2.39012e-08	0.77606
P30041	Peroxiredoxin-6 OS=Homo sapiens GN=PRDX6 PE=1 SV=3 - [PRDX6_HUMAN]	0	0	0	0	0	0	0	2.31373e-05	0	0	0	0	0	0	0	0	5.4826e-06	0	0	3.85621e-06	9.13767e-07	0	8.62275e-06	2.04324e-06	0	0	7.27349e+07	2	1.58999e-06	2.43633e-11	3.14107e-11	0.775638
P02749	Beta-2-glycoprotein 1 OS=Homo sapiens GN=APOH PE=1 SV=3 - [APOH_HUMAN]	0.00090237	0.00190607	0.00216003	0.00196265	0.000729613	0.00248711	0.00219276	0.00166545	0.00241311	0.00155743	0.000940721	0.00180844	0.00118296	0.00150973	0.000596331	0.00212199	0.00173123	0.00103014	0.00169131	0.00176298	0.00136206	0.000648078	0.000472108	0.000493992	0.959344	1.24173	6.10789e+10	18	0.00160545	2.7428e-07	3.54768e-07	0.773124
P08519	Apolipoprotein(a) OS=Homo sapiens GN=LPA PE=1 SV=1 - [APOA_HUMAN]	0	0	7.03528e-05	3.68845e-07	0	0	0	8.98632e-05	0.000112174	1.97753e-05	0	9.79004e-06	0	9.60947e-05	0	0	0	3.96091e-06	1.17869e-05	3.86005e-05	1.66759e-05	2.61918e-05	4.51025e-05	3.55466e-05	0.305357	0.706824	9.87902e+08	8	2.23545e-05	1.22355e-09	1.59352e-09	0.76783
Q96SN8	CDK5 regulatory subunit-associated protein 2 OS=Homo sapiens GN=CDK5RAP2 PE=1 SV=5 - [CK5P2_HUMAN]	0	0	0	0	0	0	0	0	0	0	0	0.000366545	0	0	9.15186e-05	0	0	0	0	6.10908e-05	1.52531e-05	0	0.000136603	3.4107e-05	0	0	1113956485	2	2.5448e-05	6.06583e-09	7.92948e-09	0.764972
O75396	Vesicle-trafficking protein SEC22b OS=Homo sapiens GN=SEC22B PE=1 SV=4 - [SC22B_HUMAN]	0	0	0	0	0	0.000130083	0	0	3.32152e-05	0	0	0	0	0	0	0	0	0	2.16804e-05	5.53587e-06	0	4.84789e-05	1.23786e-05	0	3.91636	#DIV/0!	378932720	2	9.0721e-06	7.61334e-10	1.00137e-09	0.760289
Q9NSB2	Keratin, type II cuticular Hb4 OS=Homo sapiens GN=KRT84 PE=2 SV=2 - [KRT84_HUMAN]	4.92454e-06	0	0	0	0	0	0	0	0	0	0	0	0	0	0	1.82523e-05	0	0	8.20756e-07	0	3.04205e-06	1.83527e-06	0	6.80224e-06	#DIV/0!	0.269803	4.17101e+07	2	1.2876e-06	1.48619e-11	1.98555e-11	0.748504
Q96IY4	Carboxypeptidase B2 OS=Homo sapiens GN=CPB2 PE=1 SV=2 - [CBPB2_HUMAN]	0	0	8.31666e-05	9.31949e-05	2.40925e-05	4.14148e-05	0	7.93134e-05	3.48691e-05	5.84551e-05	0	0	1.09227e-05	7.22893e-05	0	0.000113271	6.32348e-05	7.9336e-05	4.03115e-05	2.87729e-05	5.6509e-05	3.685e-05	3.15071e-05	3.93883e-05	1.40102	0.713364	1.64104e+09	12	4.18645e-05	1.16478e-09	1.56082e-09	0.746262
P07737	Profilin-1 OS=Homo sapiens GN=PFN1 PE=1 SV=2 - [PROF1_HUMAN]	0	0	0	0	0	1.66713e-05	0	3.62159e-05	0	0	0	4.87292e-05	0	3.91317e-05	0	0	3.48608e-05	0	2.77855e-06	1.41575e-05	1.23321e-05	6.21304e-06	2.0345e-05	1.74837e-05	0.19626	0.225311	4.19952e+08	5	9.75605e-06	2.24083e-10	3.0328e-10	0.738863
P12035	Keratin, type II cytoskeletal 3 OS=Homo sapiens GN=KRT3 PE=1 SV=3 - [K2C3_HUMAN]	0	0	2.16229e-05	0	0	0	0	0	0	0	0	0	0	6.36151e-06	0	0	0	0	3.60382e-06	0	1.06025e-06	8.05838e-06	0	2.3708e-06	#DIV/0!	3.39902	7.68374e+07	2	1.55469e-06	2.05814e-11	2.82233e-11	0.729234
Q8IZT6	Abnormal spindle-like microcephaly-associated protein OS=Homo sapiens GN=ASPM PE=1 SV=2 - [ASPM_HUMAN]	0	0	0	0	0.0727223	0	0	0	0	0	0.0214304	0	0	0	0	0	0	0	0.0121204	0.00357173	0	0.027102	0.00798663	0	3.39342	#DIV/0!	1.81051e+11	2	0.0052307	0.00023274	0.000319322	0.728858
Q13103	Secreted phosphoprotein 24 OS=Homo sapiens GN=SPP2 PE=1 SV=1 - [SPP24_HUMAN]	8.99942e-05	8.41993e-06	0.000139524	5.47101e-05	0.000150968	0.000317111	4.86591e-05	0.000213002	0.000199426	2.99594e-05	0.000255206	8.54625e-05	0	0.000108018	0.000200845	0.000118305	3.30828e-05	0	0.000126788	0.000138619	7.67085e-05	9.79197e-05	8.71284e-05	7.2792e-05	0.914649	1.65285	4.78366e+09	16	0.000114038	6.48085e-09	8.99132e-09	0.72079
P19013	Keratin, type II cytoskeletal 4 OS=Homo sapiens GN=KRT4 PE=1 SV=4 - [K2C4_HUMAN]	0.000170649	0	0	0	0	0	0	0	0	0	0	0	0	5.27168e-05	0	0	0	0	2.84414e-05	0	8.78614e-06	6.3597e-05	0	1.96464e-05	#DIV/0!	3.23708	5.1277e+08	2	1.24092e-05	1.27244e-09	1.77222e-09	0.717992
P04196	Histidine-rich glycoprotein OS=Homo sapiens GN=HRG PE=1 SV=1 - [HRG_HUMAN]	0.00108449	0.000648138	0.00297569	0.00428152	0.00173738	0.00368786	0.00155108	0.00257265	0.00188061	0.00154107	0.00115562	0.00248126	0.00171267	0.00217963	0.00173265	0.00142822	0.00238486	0.00151461	0.00240251	0.00186371	0.00182544	0.0013397	0.000514371	0.000344996	1.2891	1.31613	8.08144e+10	18	0.00203056	6.24783e-07	8.71355e-07	0.717024
P01717	Ig lambda chain V-IV region Hil OS=Homo sapiens PE=1 SV=1 - [LV403_HUMAN]	0.000567792	0.000177712	0.000615213	0.000217313	0.000322117	0.000553432	0.000224567	0.000528483	0.000684762	0.000841774	0.000488462	0.000318932	0	0.000368264	0.00113446	0.000501496	0.00116872	0.000576951	0.00040893	0.000514496	0.000624982	0.000176251	0.000207878	0.000414183	0.794815	0.654306	2.09702e+10	17	0.000516136	7.003e-08	9.83298e-08	0.712195
P02538	Keratin, type II cytoskeletal 6A OS=Homo sapiens GN=KRT6A PE=1 SV=3 - [K2C6A_HUMAN]	0	0	0	0	0	0	0	0	0	0	0	0.000264182	0	8.44862e-05	0	0	0	0	0	4.40303e-05	1.4081e-05	0	9.84548e-05	3.14861e-05	0	0	8.21064e+08	2	1.93704e-05	3.0339e-09	4.27389e-09	0.70987
P62805	Histone H4 OS=Homo sapiens GN=HIST1H4A PE=1 SV=2 - [H4_HUMAN]	0	0	0	4.8792e-06	0	0	0	1.50419e-05	0	0	0	0	0	0	0	0	0	0	8.132e-07	2.50699e-06	0	1.81837e-06	5.60579e-06	0	0.324373	#DIV/0!	5.06665e+07	2	1.10673e-06	9.81519e-12	1.38925e-11	0.706507
P01610	Ig kappa chain V-I region WEA OS=Homo sapiens PE=1 SV=1 - [KV118_HUMAN]	0.00146216	0.00137263	0.000887893	0	0	0.000670385	0.0004032	0	0	0.00151735	0.000797164	6.78919e-05	0	0	0.000827425	0.00118246	0	0	0.000732179	0.000464267	0.000334981	0.000583566	0.000549504	0.000484695	1.57707	2.18573	1.98964e+10	10	0.000510476	2.46258e-07	3.50973e-07	0.701643
P11597	Cholesteryl ester transfer protein OS=Homo sapiens GN=CETP PE=1 SV=2 - [CETP_HUMAN]	0	0	1.32086e-05	0	6.8897e-06	0	0	0	1.90988e-05	0	0	0	0	0	0	0	0	0	3.34972e-06	3.18313e-06	0	5.07628e-06	7.11769e-06	0	1.05234	#DIV/0!	9.00338e+07	3	2.17762e-06	2.13807e-11	3.05721e-11	0.699354
P01034	Cystatin-C OS=Homo sapiens GN=CST3 PE=1 SV=1 - [CYTC_HUMAN]	6.23922e-05	0	3.49873e-05	2.70611e-05	0.00013597	0.000213709	0	0	2.3495e-05	0	0.000389818	0.000560723	0	0.000154802	0.000202165	0	0	0	7.90198e-05	0.000162339	5.94945e-05	7.36473e-05	0.000226861	8.52416e-05	0.486757	1.32819	4.27587e+09	10	0.000100285	1.79004e-08	2.56624e-08	0.697534
P01602	Ig kappa chain V-I region HK102 (Fragment) OS=Homo sapiens GN=IGKV1-5 PE=4 SV=1 - [KV110_HUMAN]	0	0	0	0	0	0.000364574	0	7.38197e-05	9.21477e-05	0	0	0	0	0	0	0	0	0	6.07623e-05	2.76612e-05	0	0.000135869	3.94751e-05	0	2.19666	#DIV/0!	1255138100	3	2.94745e-05	5.55289e-09	8.00743e-09	0.693467
Q9P219	Protein Daple OS=Homo sapiens GN=CCDC88C PE=1 SV=3 - [DAPLE_HUMAN]	0	0	0	0	0	0	0	0	0	0	0	0.000683314	0	0.000235073	0	0	0	0	0	0.000113886	3.91788e-05	0	0.000254656	8.76064e-05	0	0	2165595986	2	5.10215e-05	2.00861e-08	2.90099e-08	0.692387
P08185	Corticosteroid-binding globulin OS=Homo sapiens GN=SERPINA6 PE=1 SV=1 - [CBG_HUMAN]	0.000191014	0.000504565	0.000898747	0.000631194	0.000608831	0.00063258	0.000997587	0.000687609	0.000701944	0.000457901	0.000390886	0.000439504	0.000609522	0.000298932	0.000396895	0.000601842	0.000463491	0.00051754	0.000577822	0.000612572	0.00048137	0.000210075	0.000210109	0.000110291	0.943272	1.20037	2.09204e+10	18	0.000557255	2.77242e-08	4.01765e-08	0.69006
P54108	Cysteine-rich secretory protein 3 OS=Homo sapiens GN=CRISP3 PE=1 SV=1 - [CRIS3_HUMAN]	0	0	5.30008e-05	1.98132e-05	0	0	0	3.52384e-05	9.95036e-05	0	0	0	0	0	9.19226e-06	0	1.76405e-05	0	1.21357e-05	2.2457e-05	4.47213e-06	1.96554e-05	3.67804e-05	6.77847e-06	0.540396	2.71362	5.6152e+08	6	1.30216e-05	4.88715e-10	7.14032e-10	0.684443
Q96KN2	Beta-Ala-His dipeptidase OS=Homo sapiens GN=CNDP1 PE=1 SV=4 - [CNDP1_HUMAN]	0	0	0	5.67494e-05	3.699e-05	0	0	7.73266e-05	0.000121028	0	0	5.72198e-05	0	9.70457e-05	0	5.49759e-05	2.2867e-05	0	1.56232e-05	4.25958e-05	2.91481e-05	2.2819e-05	4.65742e-05	3.62065e-05	0.366779	0.535994	1.17274e+09	8	2.91224e-05	1.09128e-09	1.60031e-09	0.681919
Q92878	DNA repair protein RAD50 OS=Homo sapiens GN=RAD50 PE=1 SV=1 - [RAD50_HUMAN]	0.0507151	0	0	0	0	0	0	0	0	0	0	0	0	0	0.0183238	0	0	0	0.00845251	0	0.00305397	0.0189004	0	0.00682888	#DIV/0!	2.76771	1.6709e+11	2	0.00383549	0.000109916	0.000161543	0.680411
P04004	Vitronectin OS=Homo sapiens GN=VTN PE=1 SV=1 - [VTNC_HUMAN]	0.00143376	0.00197129	0.00497792	0.00746028	0.0021621	0.00320809	0.00135987	0.00524724	0.00529468	0.00222327	0.00300444	0.00361195	0.00273278	0.00278994	0.00186415	0.0028603	0.00229069	0.00275982	0.00353557	0.00345691	0.00254961	0.00209531	0.00145664	0.000357985	1.02276	1.38671	1.26316e+11	18	0.0031807	1.80149e-06	2.65612e-06	0.67824
P33151	Cadherin-5 OS=Homo sapiens GN=CDH5 PE=1 SV=5 - [CADH5_HUMAN]	0	0.000109519	0	0	0	0	7.72618e-05	0	3.4574e-05	0	0	0	0	0	0	0	0	0	1.82531e-05	1.86393e-05	0	4.08152e-05	2.90981e-05	0	0.97928	#DIV/0!	356254323	3	1.22975e-05	6.80749e-10	1.00503e-09	0.67734
P60709	Actin, cytoplasmic 1 OS=Homo sapiens GN=ACTB PE=1 SV=1 - [ACTB_HUMAN]	2.83071e-05	0	0	1.7364e-05	0	0	0	0.000276771	8.86068e-05	0	0	0	0	0	0	0	0.000198667	1.34612e-05	7.61184e-06	6.08962e-05	3.53547e-05	1.12187e-05	0.000101819	7.32006e-05	0.124997	0.2153	1.46142e+09	6	3.46209e-05	4.26126e-09	6.34054e-09	0.672066
Q9H299	SH3 domain-binding glutamic acid-rich-like protein 3 OS=Homo sapiens GN=SH3BGRL3 PE=1 SV=1 - [SH3L3_HUMAN]	0	0	0	0	0	0	0	6.03896e-06	0	0	0	1.5168e-06	0	6.07018e-06	0	0	0	0	0	1.25929e-06	1.0117e-06	0	2.20812e-06	2.26222e-06	0	0	3.48156e+07	3	7.56997e-07	2.67066e-12	3.99738e-12	0.668102
Q9UGM5	Fetuin-B OS=Homo sapiens GN=FETUB PE=1 SV=2 - [FETUB_HUMAN]	0	0	0	0	0	0	0	1.50471e-05	0	0	0	0	0	0	0	0	0	5.77186e-06	0	2.50785e-06	9.61977e-07	0	5.60773e-06	2.15105e-06	0	0	4.87662e+07	2	1.15661e-06	9.60445e-12	1.44294e-11	0.665615
Q9UK55	Protein Z-dependent protease inhibitor OS=Homo sapiens GN=SERPINA10 PE=1 SV=1 - [ZPI_HUMAN]	0	0	0.000107718	6.31047e-05	0	5.80521e-05	0	8.59603e-05	4.09624e-05	0	5.45622e-05	8.41796e-05	2.13916e-05	5.85668e-05	4.32176e-05	0	0	0	3.81459e-05	4.42774e-05	2.05293e-05	4.12813e-05	3.50414e-05	2.31902e-05	0.861519	1.85811	1.52395e+09	10	3.43175e-05	9.1191e-10	1.38793e-09	0.657028
O00391	Sulfhydryl oxidase 1 OS=Homo sapiens GN=QSOX1 PE=1 SV=3 - [QSOX1_HUMAN]	0	0	0.000133872	0.000142399	0.000289791	0	0	2.91881e-05	8.63488e-05	0	0	4.02675e-05	0	0.000422468	8.30085e-05	2.70183e-05	2.52696e-05	0	9.43435e-05	2.59674e-05	9.29607e-05	0.000107062	3.13148e-05	0.000149938	3.63315	1.01488	2.98699e+09	10	7.10905e-05	9.1653e-09	1.39697e-08	0.656086
P04114	Apolipoprotein B-100 OS=Homo sapiens GN=APOB PE=1 SV=2 - [APOB_HUMAN]	0.00206898	0.0013351	0.00113087	0.00305725	0.000203427	0.00120023	7.20314e-05	0.00150322	0.00187644	0.000719864	0.00153761	0.00168263	0.00140472	0.000922066	0.0016095	0.000812915	0.000829908	0.000548139	0.00149931	0.00123196	0.00102121	0.000883475	0.00063155	0.00036669	1.21701	1.46817	5.04061e+10	18	0.00125083	3.44474e-07	5.25538e-07	0.655469
O95445	Apolipoprotein M OS=Homo sapiens GN=APOM PE=1 SV=2 - [APOM_HUMAN]	0.000490996	0.000145012	0.000474104	0.00049493	0.000240112	0.00052997	0.000667271	0.000495108	0.000374217	0.000135938	0.00039295	0.000109063	0.000206688	0.000488283	0.000380789	0.000261863	0.000216633	0.000168609	0.000395854	0.000362424	0.000287144	0.000147284	0.000194549	0.000112072	1.09224	1.37859	1.36709e+10	18	0.000348474	1.86025e-08	2.88408e-08	0.645008
P05156	Complement factor I OS=Homo sapiens GN=CFI PE=1 SV=2 - [CFAI_HUMAN]	0	0.000967352	0.000981156	0.000740182	0.000260843	0.000360166	0.000199216	0.00114935	0.00205261	0.000284289	9.57486e-05	0.000469367	0.000381403	0.000487693	0.000345436	0.000317967	0.000348366	0.000414865	0.000551616	0.000708431	0.000382622	0.000369319	0.000691973	5.60021e-05	0.778646	1.44168	2.1726e+10	17	0.000547556	1.59301e-07	2.47344e-07	0.644049
P04211	Ig lambda chain V region 4A OS=Homo sapiens PE=4 SV=1 - [LV001_HUMAN]	0	0	0	0	0	4.93584e-05	4.03377e-05	1.18328e-05	0	0	0	0	0	0	0	0	0	0	8.22639e-06	8.69507e-06	0	1.83948e-05	1.47959e-05	0	0.946098	#DIV/0!	1.96756e+08	3	5.64049e-06	1.43497e-10	2.22915e-10	0.643732
Q9NZP8	Complement C1r subcomponent-like protein OS=Homo sapiens GN=C1RL PE=1 SV=2 - [C1RL_HUMAN]	0	5.31473e-05	0.000156906	0.000165476	0.000270351	6.79271e-05	0.000108485	0.000128726	0.00040756	0.000113543	4.19232e-05	8.47947e-05	0	0.00021144	0.000122246	0	6.15195e-05	7.91396e-05	0.000118968	0.000147505	7.90575e-05	8.90787e-05	0.000119539	7.32553e-05	0.806534	1.50483	4.57388e+09	15	0.000115177	7.09231e-09	1.10364e-08	0.642631
P04217	Alpha-1B-glycoprotein OS=Homo sapiens GN=A1BG PE=1 SV=4 - [A1BG_HUMAN]	0.00269049	0.00163398	0.00864354	0.0135239	0.00326568	0.00757038	0.00361513	0.00623713	0.00889589	0.00268834	0.00314799	0.00361453	0.00398327	0.00448245	0.00303881	0.00468029	0.0053543	0.00481933	0.00622132	0.00469984	0.00439308	0.0041485	0.00219009	0.000730078	1.32373	1.41617	2.01477e+11	18	0.00510474	5.7515e-06	9.01583e-06	0.637934
Q9H8L6	Multimerin-2 OS=Homo sapiens GN=MMRN2 PE=1 SV=2 - [MMRN2_HUMAN]	0	0	1.30873e-05	2.38204e-05	3.34747e-05	2.58134e-05	0	2.62791e-05	2.84967e-05	0	8.32934e-05	0	0	2.27701e-05	2.96903e-05	0	0	0	1.60326e-05	2.30115e-05	8.74339e-06	1.28017e-05	2.96177e-05	1.25254e-05	0.696721	1.83368	6.78655e+08	9	1.59292e-05	3.05418e-10	4.79191e-10	0.637361
P0DJI9	Serum amyloid A-2 protein OS=Homo sapiens GN=SAA2 PE=1 SV=1 - [SAA2_HUMAN]	4.76942e-05	0	1.27562e-05	0	0.000133439	0.000132897	0	0	0.00050198	0	0	4.12757e-05	0.000153547	0.000206435	9.30972e-05	0	6.34473e-05	0.000364413	5.44643e-05	9.05426e-05	0.000146823	5.78888e-05	0.000184617	0.000117146	0.601532	0.370951	3.5977e+09	11	9.72767e-05	1.29993e-08	2.04631e-08	0.635258
P01011	Alpha-1-antichymotrypsin OS=Homo sapiens GN=SERPINA3 PE=1 SV=2 - [AACT_HUMAN]	0.00523301	0.00233178	0.00979564	0.00672152	0.0106495	0.00755976	0.00334544	0.00600396	0.0131917	0.00313962	0.00876693	0.0158473	0.0051241	0.00633207	0.00490556	0.00567907	0.00574746	0.00867622	0.00704853	0.0083825	0.00607741	0.00278165	0.00478743	0.00124955	0.840862	1.15979	2.80401e+11	18	0.00716948	8.03594e-06	1.28874e-05	0.623551
O95613	Pericentrin OS=Homo sapiens GN=PCNT PE=1 SV=4 - [PCNT_HUMAN]	0	0.00101144	0	0	0	0	0	0	0.000282647	0	0	0	0	0.000110743	0	0	0	0	0.000168573	4.71078e-05	1.84572e-05	0.000376941	0.000105336	4.12715e-05	3.57845	9.1332	2.63696e+09	3	7.8046e-05	3.81094e-08	6.19534e-08	0.615131
Q14520	Hyaluronan-binding protein 2 OS=Homo sapiens GN=HABP2 PE=1 SV=1 - [HABP2_HUMAN]	0	0	0.000324699	0.000358158	0.000121599	1.81272e-05	0	0.000162692	0.00034749	0	0.000160707	0	6.09887e-06	0.000219422	6.17774e-05	0	3.49537e-05	0	0.000137097	0.000111815	5.37086e-05	0.000150581	0.000127821	7.73666e-05	1.22611	2.55261	4.33294e+09	11	0.000100874	1.09692e-08	1.79994e-08	0.609422
P62937	Peptidyl-prolyl cis-trans isomerase A OS=Homo sapiens GN=PPIA PE=1 SV=2 - [PPIA_HUMAN]	0	0	0	0	0	0	0	1.62367e-05	0	0	0	0	0	7.99036e-06	0	0	0	0	0	2.70611e-06	1.33173e-06	0	6.05106e-06	2.97783e-06	0	0	6.31456e+07	2	1.34595e-06	1.09855e-11	1.81931e-11	0.603827
Q15166	Serum paraoxonase/lactonase 3 OS=Homo sapiens GN=PON3 PE=1 SV=3 - [PON3_HUMAN]	0	0	0	3.51942e-05	7.44251e-05	4.19363e-05	6.20803e-05	0	0	0.00011962	0	0	0.000194635	0.000151835	1.96342e-05	0	0	0	2.52593e-05	3.02834e-05	6.10175e-05	2.80125e-05	4.59355e-05	8.06056e-05	0.834096	0.413968	1.39169e+09	8	3.88534e-05	2.24848e-09	3.75681e-09	0.598507
P01763	Ig heavy chain V-III region WEA OS=Homo sapiens PE=1 SV=1 - [HV302_HUMAN]	0	0	0	0	0	0	0	0	0	8.51196e-05	0	0	0	0	0	4.35805e-05	0	0	0	1.41866e-05	7.26342e-06	0	3.17222e-05	1.62415e-05	0	0	256275842	2	7.15001e-06	3.01948e-10	5.08034e-10	0.594345
Q99996	A-kinase anchor protein 9 OS=Homo sapiens GN=AKAP9 PE=1 SV=3 - [AKAP9_HUMAN]	0	0	2.96761e-05	0	0	5.47891e-05	0	0	0	0	0.00092216	0	0	6.06308e-05	0	0.000104071	0.000248597	0	1.40775e-05	0.000153693	6.88832e-05	2.11875e-05	0.000343669	8.92918e-05	0.091595	0.204368	3.18382e+09	6	7.88847e-05	2.9689e-08	5.06121e-08	0.586599
O95678	Keratin, type II cytoskeletal 75 OS=Homo sapiens GN=KRT75 PE=1 SV=2 - [K2C75_HUMAN]	0	0	0	0	0	2.99327e-05	0	5.65535e-05	0	0	0	0	0	0	0	0	0	0	4.98879e-06	9.42559e-06	0	1.11553e-05	2.10762e-05	0	0.529282	#DIV/0!	2.20495e+08	2	4.80479e-06	1.33415e-10	2.27459e-10	0.586544
P02743	Serum amyloid P-component OS=Homo sapiens GN=APCS PE=1 SV=2 - [SAMP_HUMAN]	0.000487128	0.00265447	0.000415155	0.000321207	0.000312596	0.00061173	0.00454954	0.00106849	0.00133377	0.000873454	0.000634083	0.000553244	0.00185527	0.000558335	0.000481929	0.000592226	0.00096783	0.00243386	0.000800381	0.0015021	0.00114824	0.000835393	0.00138758	0.000740086	0.532842	0.697049	3.7888e+10	18	0.00115024	7.38625e-07	1.26839e-06	0.582332
P01620	Ig kappa chain V-III region SIE OS=Homo sapiens PE=1 SV=1 - [KV302_HUMAN]	0.00377007	0.00380575	0.00176907	0.000966926	0.0026252	0.00173102	0.00117991	0.00326864	0.00374174	0.00294731	0.00377528	0.000974368	0.00449547	0.00252299	0.00390508	0.00407174	0.00215858	0.00181213	0.00244467	0.00264787	0.003161	0.0010639	0.00114733	0.00103241	0.923259	0.773387	1.05457e+11	18	0.00275118	8.17703e-07	1.40565e-06	0.581727
P06703	Protein S100-A6 OS=Homo sapiens GN=S100A6 PE=1 SV=1 - [S10A6_HUMAN]	0	0	0	0	3.37902e-05	0	0	0	0	0	0	0	0	1.91059e-05	0	0	0	0	5.63169e-06	0	3.18431e-06	1.25928e-05	0	7.12033e-06	#DIV/0!	1.76857	1.09636e+08	2	2.93867e-06	4.78455e-11	8.37116e-11	0.571551
P01019	Angiotensinogen OS=Homo sapiens GN=AGT PE=1 SV=1 - [ANGT_HUMAN]	0.00151764	0.00103999	0.00269242	0.0028829	0.00221076	0.00333979	0.000892957	0.00431267	0.00301439	0.00190371	0.001568	0.0034473	0.00422957	0.00270796	0.00173338	0.00305447	0.00175522	0.00422222	0.00228058	0.00252317	0.00295047	0.000793759	0.0011727	0.00101923	0.903856	0.772955	9.96334e+10	18	0.00258474	6.90187e-07	1.21764e-06	0.566823
P06727	Apolipoprotein A-IV OS=Homo sapiens GN=APOA4 PE=1 SV=3 - [APOA4_HUMAN]	0.0013378	0.00364927	0.000989127	0.00199041	0.00242187	0.00267864	0.0062309	0.00125422	0.00255757	0.00247194	0.0027681	0.00061232	0.00262801	0.00313889	0.00310932	0.00449696	0.00282804	0.00179889	0.00217785	0.00264918	0.00300002	0.000878379	0.00177845	0.000804442	0.822087	0.725946	9.42027e+10	18	0.00260902	1.02119e-06	1.83263e-06	0.557227
Q9UFH2	Dynein heavy chain 17, axonemal OS=Homo sapiens GN=DNAH17 PE=1 SV=2 - [DYH17_HUMAN]	0	0	3.76154e-05	0	0	0	0	0	0	0	5.49787e-05	0	0	0	0	0	0	0	6.26924e-06	9.16311e-06	0	1.40184e-05	2.04893e-05	0	0.684182	#DIV/0!	2.31844e+08	2	5.14412e-06	1.3164e-10	2.46532e-10	0.533969
P00491	Purine nucleoside phosphorylase OS=Homo sapiens GN=PNP PE=1 SV=2 - [PNPH_HUMAN]	0	0	0	0	0	0	0	8.56805e-06	0	0	0	0	0	0	0	0	1.18015e-05	0	0	1.42801e-06	1.96692e-06	0	3.19312e-06	4.39817e-06	0	0	4.75682e+07	2	1.13164e-06	6.19841e-12	1.1816e-11	0.524579
Q96JG9	Zinc finger protein 469 OS=Homo sapiens GN=ZNF469 PE=2 SV=3 - [ZN469_HUMAN]	0	0	0	0.000330823	0	0	0	0	0	0	0	0	0	0	0.000452523	0	0	0	5.51371e-05	0	7.54205e-05	0.00012329	0	0.000168645	#DIV/0!	0.731063	2.08202e+09	2	4.35192e-05	9.13977e-09	1.74567e-08	0.523568
P59998	Actin-related protein 2/3 complex subunit 4 OS=Homo sapiens GN=ARPC4 PE=1 SV=3 - [ARPC4_HUMAN]	0	0	0	0	0	5.37706e-06	0	7.32733e-06	0	0	0	0	0	0	0	0	0	0	8.96177e-07	1.22122e-06	0	2.00391e-06	2.73074e-06	0	0.733836	#DIV/0!	3.21241e+07	2	7.058e-07	2.40017e-12	4.58904e-12	0.523023
P04434	Ig kappa chain V-III region VH (Fragment) OS=Homo sapiens PE=4 SV=1 - [KV310_HUMAN]	0	0	0	0.000287571	0	0	0.000416935	0.00190229	0	0	0	0	2.22979e-05	0	0	0	0	0.00161479	4.79284e-05	0.000386538	0.000272848	0.000107171	0.000694753	0.00060019	0.123994	0.17566	8.72202e+09	5	0.000235772	1.78171e-07	3.41758e-07	0.521336
P48668	Keratin, type II cytoskeletal 6C OS=Homo sapiens GN=KRT6C PE=1 SV=3 - [K2C6C_HUMAN]	0	0	0	0.000112854	0	0	0	0	0	0	0	0	0	8.44862e-05	0	0	0	0	1.88091e-05	0	1.4081e-05	4.20584e-05	0	3.14861e-05	#DIV/0!	1.33577	4.66156e+08	2	1.09634e-05	5.74411e-10	1.10411e-09	0.520246
P02649	Apolipoprotein E OS=Homo sapiens GN=APOE PE=1 SV=1 - [APOE_HUMAN]	0.00193738	0.00287553	0.00141089	0.00108642	0.000921548	0.00192163	0.00331676	0.000674907	0.00145555	0.000990131	0.00203666	0.00363477	0.00175484	0.00290109	0.00356636	0.00161573	0.000991964	0.00281624	0.00169223	0.00201813	0.00227437	0.000652306	0.00111638	0.00088543	0.838515	0.744044	7.58021e+10	18	0.00199491	5.10757e-07	9.82319e-07	0.51995
P18428	Lipopolysaccharide-binding protein OS=Homo sapiens GN=LBP PE=1 SV=3 - [LBP_HUMAN]	2.86089e-05	3.56201e-05	0.000267647	9.54345e-05	2.84698e-05	0.000246361	4.87035e-05	0.000233234	0.000196795	6.09862e-05	2.83904e-05	0	0.00024454	4.0586e-05	5.95994e-05	0.000136851	0.000142067	0.000303837	0.000117024	9.46848e-05	0.00015458	0.00010179	8.77804e-05	9.38591e-05	1.23593	0.757043	4.68071e+09	17	0.000122096	5.49691e-09	1.07505e-08	0.511319
P12955	Xaa-Pro dipeptidase OS=Homo sapiens GN=PEPD PE=1 SV=3 - [PEPD_HUMAN]	0	0	4.56328e-05	0	0	0	0	0	3.68942e-05	0	0	0	0	0	0	0	0	0	7.60546e-06	6.14903e-06	0	1.70063e-05	1.37496e-05	0	1.23686	#DIV/0!	2.06294e+08	2	4.58483e-06	9.77748e-11	1.91307e-10	0.511088
P00918	Carbonic anhydrase 2 OS=Homo sapiens GN=CA2 PE=1 SV=2 - [CAH2_HUMAN]	0	0	4.28778e-05	8.36899e-06	0	2.69399e-05	0	5.62785e-05	1.98305e-05	2.0077e-05	0	6.03907e-05	0	2.77609e-05	0	0	6.4033e-05	0	1.30311e-05	2.60961e-05	1.5299e-05	1.64086e-05	2.4237e-05	2.40366e-05	0.499351	0.851764	7.81214e+08	9	1.81421e-05	2.92416e-10	5.73772e-10	0.509638
Q9NQ79	Cartilage acidic protein 1 OS=Homo sapiens GN=CRTAC1 PE=1 SV=2 - [CRAC1_HUMAN]	0	0	5.69376e-05	0	0	0	0	0	0	0	0	0	0	4.76445e-05	0	0	0	0	9.48961e-06	0	7.94074e-06	2.12194e-05	0	1.7756e-05	#DIV/0!	1.19505	2.80537e+08	2	5.81012e-06	1.55507e-10	3.06216e-10	0.507834
P01609	Ig kappa chain V-I region Scw OS=Homo sapiens PE=1 SV=1 - [KV117_HUMAN]	0	0	0.00126857	0	0	0	0	0	0	0	0	0	0	0	0	0.0010795	0	0	0.000211428	0	0.000179916	0.000472768	0	0.000402305	#DIV/0!	1.17515	5.38255e+09	2	0.000130448	7.80648e-08	1.54144e-07	0.506442
O00299	Chloride intracellular channel protein 1 OS=Homo sapiens GN=CLIC1 PE=1 SV=4 - [CLIC1_HUMAN]	0	0	0	0	0	0	0	1.29475e-05	0	0	0	0	0	0	0	0	1.40117e-05	0	0	2.15792e-06	2.33529e-06	0	4.82526e-06	5.22187e-06	0	0	6.38114e+07	2	1.49774e-06	1.01417e-11	2.02204e-11	0.501556
Q9H0J4	Glutamine-rich protein 2 OS=Homo sapiens GN=QRICH2 PE=1 SV=1 - [QRIC2_HUMAN]	0	0	0	0	0.000109773	0	0	0	0	0	0	0	0	0	0.000102326	0	0	0	1.82954e-05	0	1.70544e-05	4.09099e-05	0	3.81347e-05	#DIV/0!	1.07277	502612373	2	1.17833e-05	6.27115e-10	1.25115e-09	0.501231
P01605	Ig kappa chain V-I region Lay OS=Homo sapiens PE=1 SV=1 - [KV113_HUMAN]	0.00269713	0	0	0	0	0	0	0	0	0	0	0	0	0	0	0	0.00281254	0	0.000449522	0	0.000468757	0.00100516	0	0.00104817	#DIV/0!	0.958966	1.19342e+10	2	0.000306093	4.22173e-07	8.43605e-07	0.500439
P01762	Ig heavy chain V-III region TRO OS=Homo sapiens PE=1 SV=1 - [HV301_HUMAN]	0	0	0	0	0	0	0	0	0	0	0.00324592	0	0	0	0.00335274	0	0	0	0	0.000540987	0.00055879	0	0.00120968	0.00124949	0	0	1.73969e+10	2	0.000366592	6.05229e-07	1.20982e-06	0.500262
P07357	Complement component C8 alpha chain OS=Homo sapiens GN=C8A PE=1 SV=2 - [CO8A_HUMAN]	0.00012221	0.000108545	0.00131611	0.00105984	0.000339876	0.000100869	0	0.000766565	0.00109075	0.000241197	0.000146488	0.000664544	0.000214198	0.000628293	0.000150952	0.000360105	0.00029661	0.000107146	0.000507909	0.000484925	0.000292884	0.000493287	0.000384644	0.000172175	1.0474	1.73416	1.7873e+10	17	0.000428572	8.36432e-08	1.68371e-07	0.496779
P01743	Ig heavy chain V-I region HG3 OS=Homo sapiens PE=4 SV=1 - [HV102_HUMAN]	0	0	8.0067e-05	5.71493e-05	0	0	0	7.86744e-05	9.82077e-05	8.46653e-05	0	0	9.01689e-05	7.05193e-05	0	0	0.000134069	0	2.28694e-05	4.35912e-05	4.91263e-05	3.30119e-05	4.39725e-05	5.25954e-05	0.524632	0.465523	1.55312e+09	8	3.8529e-05	1.14946e-09	2.31586e-09	0.496342
P22352	Glutathione peroxidase 3 OS=Homo sapiens GN=GPX3 PE=1 SV=2 - [GPX3_HUMAN]	0.000641202	7.69899e-06	0.0014823	0.000970851	0.000878428	0.00111682	0.000215643	0.00114982	0.00112829	0.000458758	0.000912935	0.00043593	0.00079749	0.000961933	0.000925081	0.00100113	0.00107403	0.000810418	0.00084955	0.000716896	0.000928348	0.00045451	0.000363303	9.89037e-05	1.18504	0.91512	3.34299e+10	18	0.000831598	6.8518e-08	1.3934e-07	0.491732
P01042	Kininogen-1 OS=Homo sapiens GN=KNG1 PE=1 SV=2 - [KNG1_HUMAN]	0.00149244	0.00213294	0.00261941	0.00260847	0.00259054	0.00189298	0.00309247	0.0022551	0.00104386	0.00113781	0.00236022	0.00153788	0.00244515	0.00292132	0.00206476	0.00172602	0.00238301	0.00156414	0.00222279	0.00190456	0.00218407	0.000426527	0.000730845	0.000458192	1.16709	1.01773	80402951163	18	0.00210381	1.80899e-07	3.704e-07	0.488388
P01702	Ig lambda chain V-I region NIG-64 OS=Homo sapiens PE=1 SV=1 - [LV104_HUMAN]	0.000217068	0	0	0	0	0	3.43651e-05	8.71799e-05	0	6.21528e-05	0.000375538	0	0	0	0.000243902	0	0	0	3.6178e-05	9.3206e-05	4.06503e-05	8.08964e-05	0.000130095	9.08969e-05	0.388151	0.88998	2.4732e+09	6	5.66781e-05	6.03429e-09	1.26925e-08	0.475421
Q96LP2	Protein FAM81B OS=Homo sapiens GN=FAM81B PE=2 SV=3 - [FA81B_HUMAN]	0.00106221	0	0	0	0	0	0	0	0	0	7.07719e-05	0	0	0	0.00142539	0	0	0	0.000177035	1.17953e-05	0.000237565	0.000395863	2.63751e-05	0.000531211	15.009	0.745209	6.7522e+09	3	0.000142132	8.19399e-08	1.75835e-07	0.466004
P04207	Ig kappa chain V-III region CLL OS=Homo sapiens PE=1 SV=2 - [KV308_HUMAN]	0	0.000240184	0.000996164	0	0.00284412	0.00101054	0	0	0.00354627	0	0	0.0024659	4.19994e-05	0.00174818	0.00342327	0.00502953	0	0	0.000848501	0.00100203	0.00170716	0.000986619	0.001451	0.00194021	0.846784	0.497024	4.70709e+10	10	0.0011859	1.25808e-06	2.73728e-06	0.459611
P0DJI8	Serum amyloid A-1 protein OS=Homo sapiens GN=SAA1 PE=1 SV=1 - [SAA1_HUMAN]	5.81588e-05	0	0	1.4243e-05	0	0.000132897	0	5.69962e-05	0.000554878	0	2.78255e-05	0	0.000146907	0	9.30972e-05	3.6716e-05	0	0.000364413	3.42164e-05	0.000106617	0.000106856	4.86865e-05	0.00020154	0.000126415	0.32093	0.320212	3.00161e+09	10	8.25629e-05	1.05183e-08	2.35878e-08	0.44592
P03951	Coagulation factor XI OS=Homo sapiens GN=F11 PE=1 SV=1 - [FA11_HUMAN]	0	0	8.88637e-05	0	0	3.01609e-05	0	4.29538e-05	0	3.24144e-05	0	4.76197e-05	0	0	6.13978e-05	0	0.000149818	2.88381e-05	1.98374e-05	2.0498e-05	4.00089e-05	3.27752e-05	2.09855e-05	5.39171e-05	0.967774	0.495825	1.15719e+09	8	2.67814e-05	7.88001e-10	1.76867e-09	0.445534
Q8NF91	Nesprin-1 OS=Homo sapiens GN=SYNE1 PE=1 SV=4 - [SYNE1_HUMAN]	8.27822e-05	0	0	4.77178e-06	0	0	0	0	0	0	3.27802e-05	1.26649e-06	0	0.000193661	0	0	0	0	1.45923e-05	5.67444e-06	3.22768e-05	3.05452e-05	1.21309e-05	7.21732e-05	2.57159	0.452099	7.63088e+08	5	1.75145e-05	1.09996e-09	2.51565e-09	0.437245
P08603	Complement factor H OS=Homo sapiens GN=CFH PE=1 SV=4 - [CFAH_HUMAN]	0.00107785	0.00132834	0.00195296	0.00165596	0.00182626	0.00139635	0.00117209	0.00164128	0.00204877	0.00178744	0.00139808	0.00169325	0.00264625	0.00162729	0.000948709	0.00171545	0.00184403	0.00175215	0.00153962	0.00162348	0.00175565	0.000301371	0.000279137	0.000495015	0.948343	0.876953	6.21284e+10	18	0.00163958	7.1168e-08	1.65513e-07	0.429985
P02768	Serum albumin OS=Homo sapiens GN=ALB PE=1 SV=2 - [ALBU_HUMAN]	0.165305	0.324693	0.109541	0.140348	0.176897	0.113279	0.371883	0.141247	0.145372	0.152866	0.20468	0.152091	0.179949	0.154518	0.159364	0.166352	0.128514	0.157586	0.171677	0.19469	0.157714	0.0727259	0.0820056	0.0154629	0.881798	1.08854	6.36049e+12	18	0.174694	0.00209179	0.00490123	0.426788
P68871	Hemoglobin subunit beta OS=Homo sapiens GN=HBB PE=1 SV=2 - [HBB_HUMAN]	0.00305181	0.000692115	0.00426147	0.0104365	0.0439919	0.0211233	0.00347078	0.0565215	0.00831627	0.00640303	0.0188969	0.0465989	0.0141034	0.0359725	0.020858	0.00376487	0.0312502	0.00459599	0.0139262	0.0233679	0.0184242	0.0150262	0.0206925	0.0122689	0.595953	0.755865	7.63075e+11	18	0.0185727	0.000133818	0.000321798	0.415847
P02656	Apolipoprotein C-III OS=Homo sapiens GN=APOC3 PE=1 SV=1 - [APOC3_HUMAN]	0.000437737	0.000118677	0.000538113	0.00075365	0.00177567	0.00141081	0.000718432	0.00195786	0.000477569	0.000618955	0.000990937	0.00145866	0.00127087	0.00143106	0.000798454	0.000939366	0.00106933	0.00100769	0.000839109	0.00103707	0.00108613	0.000574748	0.000519153	0.000209697	0.809115	0.772569	3.83382e+10	18	0.000987436	1.02613e-07	2.57531e-07	0.39845
P19652	Alpha-1-acid glycoprotein 2 OS=Homo sapiens GN=ORM2 PE=1 SV=2 - [A1AG2_HUMAN]	0.000936712	0.00658399	0.00125247	0.00122596	0.00117798	0.00174785	0.00780956	0.00153531	0.00183915	0.000680089	0.0016173	0.000264508	0.00185337	0.000997574	0.000956784	0.00145588	0.00116378	0.00156289	0.00215416	0.00229099	0.00133171	0.00199575	0.00252934	0.000321821	0.940276	1.61758	6.47789e+10	18	0.00192562	1.61534e-06	4.19366e-06	0.385187
P01009	Alpha-1-antitrypsin OS=Homo sapiens GN=SERPINA1 PE=1 SV=3 - [A1AT_HUMAN]	0.0173794	0.029609	0.0472489	0.0305586	0.0214264	0.0444441	0.0547016	0.0320608	0.0345469	0.0299227	0.0378478	0.0271763	0.0424838	0.0270224	0.0180857	0.0331044	0.04133	0.0685777	0.0317777	0.0360427	0.038434	0.0109578	0.00899607	0.0158436	0.88167	0.826813	1.31098e+12	18	0.0354181	6.82141e-05	0.000180809	0.377272
P15169	Carboxypeptidase N catalytic chain OS=Homo sapiens GN=CPN1 PE=1 SV=1 - [CBPN_HUMAN]	7.48598e-05	0	7.72834e-05	6.78309e-05	0.000188181	5.49068e-05	2.59728e-05	8.40658e-05	0.000130612	4.69258e-05	7.13967e-05	0.000170415	0.000223627	8.85942e-05	5.46233e-05	0.000149261	0.000139429	0	7.71771e-05	8.82314e-05	0.000109256	5.60758e-05	4.90465e-05	7.18101e-05	0.874712	0.706389	3.4751e+09	16	9.15547e-05	1.59326e-09	4.2827e-09	0.372024
P01024	Complement C3 OS=Homo sapiens GN=C3 PE=1 SV=2 - [CO3_HUMAN]	0.0109392	0.00511637	0.0254543	0.0262113	0.0171295	0.0143863	0.00426355	0.017796	0.0222144	0.0193272	0.0117379	0.0189822	0.0222849	0.010297	0.00772613	0.0226386	0.020831	0.0337026	0.0165395	0.0157202	0.01958	0.0075261	0.00601731	0.00860594	1.05212	0.844713	6.58274e+11	18	0.0172799	2.48144e-05	6.6765e-05	0.371667
Q15582	Transforming growth factor-beta-induced protein ig-h3 OS=Homo sapiens GN=TGFBI PE=1 SV=1 - [BGH3_HUMAN]	0	0	4.38825e-05	1.09839e-05	1.65356e-05	4.55786e-05	0	6.28896e-05	3.53025e-05	2.7377e-05	0	1.79974e-05	7.27895e-05	2.86178e-05	3.95466e-05	0	0	4.7799e-05	1.94968e-05	2.39278e-05	3.14588e-05	1.87812e-05	2.17545e-05	2.59102e-05	0.814818	0.619755	1.00521e+09	12	2.49611e-05	2.19441e-10	5.98933e-10	0.366387
P30043	Flavin reductase (NADPH) OS=Homo sapiens GN=BLVRB PE=1 SV=3 - [BLVRB_HUMAN]	0	0	1.19285e-05	9.49193e-06	2.43492e-05	1.06143e-05	0	2.04032e-05	0	1.04579e-05	0	1.10173e-05	0	0	4.57195e-05	0	2.15359e-05	1.16058e-05	9.39732e-06	6.97973e-06	1.31435e-05	8.24697e-06	7.68916e-06	1.65944e-05	1.34637	0.714976	4.24962e+08	10	9.8402e-06	5.78714e-11	1.61004e-10	0.359441
Q6EMK4	Vasorin OS=Homo sapiens GN=VASN PE=1 SV=1 - [VASN_HUMAN]	0	6.16903e-05	0	0	0	0	0	0	0.000143936	0	0	0	0	3.85138e-05	0	0	0	0	1.02817e-05	2.39893e-05	6.41897e-06	2.29906e-05	5.36416e-05	1.43533e-05	0.428597	1.60177	5.09516e+08	3	1.35633e-05	5.11533e-10	1.4448e-09	0.35405
P02042	Hemoglobin subunit delta OS=Homo sapiens GN=HBD PE=1 SV=2 - [HBD_HUMAN]	0.00108991	0	0.00302572	0.00589921	0.0177674	0.015625	0.00218668	0.0366252	0.0051003	0.00364317	0.00517646	0.01876	0.00883859	0.0128421	0.00536733	0.00204734	0.0209818	0.00284101	0.00723453	0.0119153	0.00881968	0.00696339	0.0123313	0.00655266	0.607163	0.820272	3.80895e+11	17	0.00932317	3.40051e-05	9.73944e-05	0.349148
P05543	Thyroxine-binding globulin OS=Homo sapiens GN=SERPINA7 PE=1 SV=2 - [THBG_HUMAN]	0	0	0.000125445	0.000140137	0.000171423	0.000113236	9.72715e-05	0.000173019	0.000103936	4.63067e-05	0.000173475	0.000120407	8.36903e-05	0.000158372	0.000118363	0.000112036	0.00011425	0	9.1707e-05	0.000119069	9.77852e-05	6.72337e-05	4.448e-05	4.88689e-05	0.770199	0.937841	4.12666e+09	15	0.000102854	1.23864e-09	3.55481e-09	0.348442
P00742	Coagulation factor X OS=Homo sapiens GN=F10 PE=1 SV=2 - [FA10_HUMAN]	0	0	0.000187217	0.000119956	0.000125004	0	5.50729e-05	0.000124938	0.000151376	0	0	0.000272746	3.34056e-05	0.000139871	8.45009e-05	7.33735e-05	2.1845e-05	3.70139e-05	7.20296e-05	0.000100689	6.50017e-05	7.52065e-05	9.58454e-05	4.02076e-05	0.715369	1.10812	3.24888e+09	13	7.924e-05	2.1443e-09	6.58361e-09	0.325704
P19827	Inter-alpha-trypsin inhibitor heavy chain H1 OS=Homo sapiens GN=ITIH1 PE=1 SV=3 - [ITIH1_HUMAN]	0.00221991	0.000753993	0.00251062	0.0015338	0.0025458	0.0024658	0.000244713	0.00229264	0.00286186	0.00205733	0.00153328	0.00283977	0.00219331	0.00281448	0.0018484	0.00237594	0.00221395	0.00221653	0.00200499	0.0019716	0.0022771	0.000657481	0.000897306	0.000287809	1.01693	0.880498	8.22435e+10	18	0.00208456	1.68496e-07	5.28109e-07	0.319056
Q96M86	Dynein heavy chain domain-containing protein 1 OS=Homo sapiens GN=DNHD1 PE=2 SV=2 - [DNHD1_HUMAN]	3.60875e-05	0	0	0	0.000847742	0	0	0	0	0	0.000620246	0	0	0.000124718	8.18888e-05	0	0	0	0.000147305	0.000103374	3.44344e-05	0.000313522	0.000231152	5.02426e-05	1.42497	4.27784	3.59968e+09	5	9.50379e-05	1.94223e-08	6.17006e-08	0.314783
P01764	Ig heavy chain V-III region VH26 OS=Homo sapiens PE=1 SV=1 - [HV303_HUMAN]	0.000836277	0	0.0013897	0	0.000639222	0.00107117	0	0.000931954	0	0	0.00127748	0.000121289	0	0.000581897	0.00195496	0	0	0	0.000656062	0.000388453	0.000422809	0.000517066	0.00051798	0.000717386	1.68891	1.55167	2.24096e+10	9	0.000489108	1.27202e-07	4.20121e-07	0.302774
O14791	Apolipoprotein L1 OS=Homo sapiens GN=APOL1 PE=1 SV=5 - [APOL1_HUMAN]	0.000567854	0.00280011	0.000289273	0.000443611	0.000290579	0.000236985	0.00162531	0.000626311	0.0003357	0.000288639	0.000183308	0.000558224	0.000399684	0.000665466	0.000572933	0.000359606	0.00021883	0.000654682	0.000771402	0.000602916	0.000478533	0.000914127	0.000482025	0.000164666	1.27945	1.61201	2.17603e+10	18	0.000617617	1.2963e-07	4.38036e-07	0.295935
P03950	Angiogenin OS=Homo sapiens GN=ANG PE=1 SV=1 - [ANGI_HUMAN]	9.82397e-06	0	2.18107e-05	3.63623e-05	5.59922e-06	2.08034e-05	1.30518e-05	2.06537e-05	2.004e-05	0	1.54828e-05	3.21994e-05	0	6.65669e-06	8.17063e-06	5.17488e-05	1.90463e-05	4.83418e-05	1.57333e-05	1.69046e-05	2.23274e-05	1.20648e-05	9.6648e-06	2.04027e-05	0.930708	0.704663	6.89966e+08	15	1.83218e-05	7.42604e-11	2.62096e-10	0.283333
P02652	Apolipoprotein A-II OS=Homo sapiens GN=APOA2 PE=1 SV=1 - [APOA2_HUMAN]	0.0100361	0.00447436	0.0120006	0.0163743	0.0310401	0.0125648	0.0157753	0.0211072	0.0148176	0.00708157	0.0117583	0.0361349	0.0145045	0.0278137	0.0132587	0.01262	0.0126043	0.00666374	0.014415	0.0177792	0.0145775	0.00824092	0.00923296	0.00641995	0.810783	0.988857	6.08538e+11	18	0.0155906	2.15944e-05	7.77505e-05	0.277739
P55056	Apolipoprotein C-IV OS=Homo sapiens GN=APOC4 PE=1 SV=1 - [APOC4_HUMAN]	4.17743e-05	5.25211e-05	1.93729e-05	4.12001e-05	2.91587e-05	6.44957e-05	9.75153e-05	9.49899e-05	2.31601e-05	1.30897e-05	2.10554e-05	7.34545e-05	6.94168e-05	3.47421e-05	3.31592e-05	5.88411e-05	0	0.000135575	4.14204e-05	5.38775e-05	5.5289e-05	1.4676e-05	3.57357e-05	4.20848e-05	0.76879	0.749163	1.80426e+09	17	5.01956e-05	3.49507e-10	1.30542e-09	0.267734
P00746	Complement factor D OS=Homo sapiens GN=CFD PE=1 SV=5 - [CFAD_HUMAN]	0.000147477	0	0.000268511	0.00040801	6.34631e-05	0.000946356	0	0.000150642	0.000319062	0.000134751	0.000105791	0.00091466	0.000159512	0.000195442	0.000175747	0.00027633	0.000148881	0.000195433	0.000305636	0.000270818	0.000191891	0.000316085	0.000302873	4.14608e-05	1.12857	1.59276	1.04128e+10	16	0.000256115	2.03798e-08	7.73442e-08	0.263495
P02760	Protein AMBP OS=Homo sapiens GN=AMBP PE=1 SV=1 - [AMBP_HUMAN]	0.00121282	0.000888779	0.00281307	0.00365138	0.00214514	0.00478913	0.000799927	0.0026037	0.00325594	0.00213302	0.000599928	0.00304029	0.00142892	0.0039481	0.00174655	0.00240652	0.00135057	0.00299028	0.00258338	0.00207213	0.00231182	0.00135406	0.00103367	0.000928234	1.24673	1.11747	9.22168e+10	18	0.00232245	3.92573e-07	1.50543e-06	0.260772
P01700	Ig lambda chain V-I region HA OS=Homo sapiens PE=1 SV=1 - [LV102_HUMAN]	0.000564518	0	0.000255377	0.00125985	0	0.000232882	0.000288331	0.000275902	0	0.000382802	0.000492944	0.000683903	0	0	0.000845451	0	0.000578976	0	0.000385439	0.00035398	0.000237405	0.000434739	0.000210039	0.000344441	1.08887	1.62355	1.36723e+10	11	0.000325608	3.64936e-08	1.40701e-07	0.259369
P19823	Inter-alpha-trypsin inhibitor heavy chain H2 OS=Homo sapiens GN=ITIH2 PE=1 SV=2 - [ITIH2_HUMAN]	0.00263018	0.00139768	0.00309979	0.00240088	0.00387222	0.00320632	0.000645857	0.00314283	0.00392313	0.00361493	0.00254733	0.00561728	0.00408283	0.00272712	0.00163804	0.00416717	0.00298163	0.00279513	0.00276785	0.00324856	0.00306532	0.00076953	0.00149873	0.000864186	0.852023	0.902955	1.16715e+11	18	0.00302724	3.53151e-07	1.43407e-06	0.246258
P10643	Complement component C7 OS=Homo sapiens GN=C7 PE=1 SV=2 - [CO7_HUMAN]	9.40777e-05	0	0.00084408	0.000476459	0.000423036	0.000220063	0	0.000248666	0.000762632	0.000119486	0.000215931	0.0010041	0.00014275	0.000410682	0.000324376	0.000235973	9.37182e-05	0.000427634	0.000342953	0.000391803	0.000272522	0.000279888	0.000363205	0.000126481	0.875319	1.25844	1.37536e+10	16	0.000335759	2.15746e-08	9.05011e-08	0.23839
P69891	Hemoglobin subunit gamma-1 OS=Homo sapiens GN=HBG1 PE=1 SV=2 - [HBG1_HUMAN]	0	0	0	0	0.0125961	0.00825442	0	0.0171491	0	0	0.00405276	0.0131614	0.0043549	0.00665323	0.0035669	0	0.00999133	0	0.00347509	0.00572719	0.00409439	0.00507182	0.00691534	0.00354014	0.60677	0.848743	1.8264e+11	9	0.00443223	8.12156e-06	3.44311e-05	0.235878
P02753	Retinol-binding protein 4 OS=Homo sapiens GN=RBP4 PE=1 SV=3 - [RET4_HUMAN]	0.00121411	0.00027808	0.00248544	0.00173765	0.000566143	0.00192003	0.000730129	0.00171669	0.00133508	0.000521179	0.00254528	0.00232266	0.000777353	0.00256992	0.00152066	0.00133531	0.000258791	0.000757588	0.00136691	0.0015285	0.00120327	0.000768616	0.000751604	0.000736883	0.89428	1.13599	5.63803e+10	18	0.00136623	1.58665e-07	6.79471e-07	0.233513
P02654	Apolipoprotein C-I OS=Homo sapiens GN=APOC1 PE=1 SV=1 - [APOC1_HUMAN]	5.11103e-05	0	1.55848e-05	2.93933e-05	0.000140775	5.80063e-05	5.08906e-05	8.68017e-05	7.08786e-05	0	0	0	0	7.44279e-05	0.000145732	2.30416e-05	2.58309e-05	4.37059e-05	4.9145e-05	3.47618e-05	5.21231e-05	4.54792e-05	3.6281e-05	4.75831e-05	1.41376	0.942864	1.83876e+09	13	4.53433e-05	5.17161e-10	2.25953e-09	0.22888
P0C0L4	Complement C4-A OS=Homo sapiens GN=C4A PE=1 SV=2 - [CO4A_HUMAN]	0.00545011	0	0	0.0195142	0.0108625	0.0104661	0	0.0118582	0.0148024	0.00778371	0.0116414	0.0159433	0.0160151	0	0	0.0141788	0.00947481	0.0203197	0.00771549	0.0103382	0.00999807	0.00684189	0.00530343	0.00775045	0.746311	0.771698	3.43657e+11	13	0.00935057	1.22043e-05	5.40029e-05	0.225993
Q03591	Complement factor H-related protein 1 OS=Homo sapiens GN=CFHR1 PE=1 SV=2 - [FHR1_HUMAN]	0	0.000364649	0.000715168	0.000379172	0.000374731	0.000394499	0.000301822	0.000475425	0.000848723	0.000129812	0.00036396	6.60484e-05	0.000176856	0.000179184	0.000226702	0.000713038	0.000405099	0	0.00037137	0.000364298	0.00028348	0.000206868	0.000256534	0.000225515	1.01941	1.31004	1.32476e+10	16	0.000339716	1.43063e-08	6.37843e-08	0.224292
P0C0L5	Complement C4-B OS=Homo sapiens GN=C4B PE=1 SV=2 - [CO4B_HUMAN]	0.00545011	0.00254279	0.0102019	0.0195142	0.0108625	0.0104661	0.00177451	0.0118582	0.0148024	0.00778371	0.0116414	0.0159433	0.0160151	0.00736509	0.00458878	0.0141788	0.00947481	0.0203197	0.00983961	0.0106339	0.0119904	0.00528645	0.004738	0.00536766	0.925305	0.820625	4.11119e+11	18	0.0108213	7.09677e-06	3.16828e-05	0.223994
P61224	Ras-related protein Rap-1b OS=Homo sapiens GN=RAP1B PE=1 SV=1 - [RAP1B_HUMAN]	0	0	3.08731e-06	0	0	1.48673e-05	0	2.06093e-05	0	0	0	0	0	0	0	0	7.52329e-06	0	2.99243e-06	3.43489e-06	1.25388e-06	5.42892e-06	7.68064e-06	2.80376e-06	0.871187	2.38653	1.14304e+08	4	2.5604e-06	7.9751e-12	3.85306e-11	0.206981
P00751	Complement factor B OS=Homo sapiens GN=CFB PE=1 SV=2 - [CFAB_HUMAN]	0.00254853	0.00136799	0.0053666	0.0122779	0.00294185	0.00119297	0.000892128	0.00657775	0.0053407	0.00210274	0.00232233	0.00397858	0.00363385	0.00415032	0.00246306	0.00284903	0.00317201	0.00364065	0.00428264	0.00353571	0.00331815	0.00382851	0.00196733	0.000558093	1.21125	1.29067	1.48156e+11	18	0.00371216	1.53546e-06	7.53573e-06	0.203757
P09871	Complement C1s subcomponent OS=Homo sapiens GN=C1S PE=1 SV=1 - [C1S_HUMAN]	0.000206264	0.0002124	0.00160058	0.00114003	0.00104427	0.000145347	6.45888e-05	0.00115208	0.00146622	0.00046186	0.000845399	0.00133079	0.000568448	0.00133986	0.000881645	0.000516153	0.000466211	0.000592097	0.000724815	0.000886824	0.000727403	0.000564014	0.00049355	0.000304226	0.817316	0.996442	3.20025e+10	18	0.000779681	5.16686e-08	2.61703e-07	0.197432
Q86YZ3	Hornerin OS=Homo sapiens GN=HRNR PE=1 SV=2 - [HORN_HUMAN]	1.43198e-06	0	0	6.38708e-07	0	0	0	0	0	0	4.70368e-07	1.26399e-06	0	3.7421e-06	0	0	0	0	3.45115e-07	2.89059e-07	6.23684e-07	5.39119e-07	4.68611e-07	1.3946e-06	1.19393	0.553349	1.80688e+07	5	4.19286e-07	1.92717e-13	9.82061e-13	0.196237
P35527	Keratin, type I cytoskeletal 9 OS=Homo sapiens GN=KRT9 PE=1 SV=3 - [K1C9_HUMAN]	7.15739e-05	0.000171894	5.23227e-05	3.70725e-05	8.94074e-05	2.26955e-05	0.000178578	3.19118e-05	0.00010664	0.00013278	2.59336e-05	7.95982e-05	0.000180013	7.57954e-05	3.51869e-05	8.42779e-05	4.68131e-05	3.4728e-05	7.4161e-05	9.25738e-05	7.61357e-05	4.88057e-05	5.40068e-05	5.01798e-05	0.801101	0.974063	2.82866e+09	18	8.09568e-05	6.13142e-10	3.1267e-09	0.196099
P23142	Fibulin-1 OS=Homo sapiens GN=FBLN1 PE=1 SV=4 - [FBLN1_HUMAN]	0	0	0.000263867	0	6.54926e-05	0	0	2.22434e-05	0.000112809	0	0	0.000138344	0	0.000125389	4.72645e-05	0	0	0	5.48933e-05	4.5566e-05	2.87756e-05	9.64672e-05	5.75935e-05	4.65262e-05	1.2047	1.90764	1.93316e+09	7	4.30783e-05	1.05105e-09	5.91505e-09	0.177691
P04208	Ig lambda chain V-I region WAH OS=Homo sapiens PE=1 SV=1 - [LV106_HUMAN]	0.000419552	0.000131664	0	0	0.000577332	0	0.000195215	0.000243701	0.000204708	0	0.000243126	0	0.000189492	0.000342563	0	0.00023597	0	0	0.000188091	0.000147792	0.000128004	0.000228911	0.000106035	0.000135787	1.27268	1.46942	5.63956e+09	10	0.000154629	5.6261e-09	3.28327e-08	0.171357
P01880	Ig delta chain C region OS=Homo sapiens GN=IGHD PE=1 SV=2 - [IGHD_HUMAN]	0	0	0	0.000444073	0.000503946	0	0	0	0	0.000443696	0.000113464	0	0	0.000132068	0.000179135	0.00039115	0	0	0.000158003	9.286e-05	0.000117059	0.000224118	0.000162277	0.000141606	1.70152	1.34978	4.64491e+09	7	0.000122641	6.50564e-09	3.86459e-08	0.16834
P00736	Complement C1r subcomponent OS=Homo sapiens GN=C1R PE=1 SV=2 - [C1R_HUMAN]	0.000175107	4.48387e-05	0.00108494	0.00098801	0.000569224	0.000153848	3.78041e-05	0.0006952	0.00102928	0.000300084	0.000353865	0.000455448	0.000438951	0.000536604	0.000426454	0.000352477	0.00030509	0.000337211	0.000502662	0.000478614	0.000399465	0.000411827	0.000314227	7.75508e-05	1.05024	1.25834	1.87604e+10	18	0.000460247	1.74925e-08	1.09742e-07	0.159397
P41222	Prostaglandin-H2 D-isomerase OS=Homo sapiens GN=PTGDS PE=1 SV=1 - [PTGDS_HUMAN]	0	0	3.12145e-05	3.97143e-05	0	7.27951e-05	0	2.82657e-05	0	0	0	0.000153559	0	0	0	3.30628e-05	1.1861e-05	5.63483e-05	2.3954e-05	3.0304e-05	1.68787e-05	2.71045e-05	5.60791e-05	2.12117e-05	0.790455	1.41918	9.45357e+08	8	2.37122e-05	2.70622e-10	1.73178e-09	0.156268
Q14624	Inter-alpha-trypsin inhibitor heavy chain H4 OS=Homo sapiens GN=ITIH4 PE=1 SV=4 - [ITIH4_HUMAN]	0.00308437	0.00118624	0.00603387	0.00783423	0.00351133	0.00264699	0.00118741	0.00525599	0.00652973	0.00259957	0.00334415	0.0021596	0.00372653	0.00428021	0.00324291	0.00390962	0.00264806	0.00362636	0.00404951	0.00351274	0.00357228	0.00222292	0.00183674	0.000517098	1.1528	1.13359	1.4751e+11	18	0.00371151	5.19402e-07	3.43295e-06	0.151299
P06681	Complement C2 OS=Homo sapiens GN=C2 PE=1 SV=2 - [CO2_HUMAN]	0.000138669	0	0.000745775	0.000892831	0.000225064	0.000209714	0	0.000407361	0.000475352	0.000290674	0.000367573	0.000574094	0.000235737	0.000405809	8.63264e-05	0.00038818	0.000300225	0.000348513	0.000368675	0.000352509	0.000294131	0.00032956	0.000180514	0.000108708	1.04586	1.25344	1.36587e+10	16	0.000338439	9.22608e-09	6.12051e-08	0.15074
P69905	Hemoglobin subunit alpha OS=Homo sapiens GN=HBA1 PE=1 SV=2 - [HBA_HUMAN]	0.00295314	0.000659977	0.00156908	0.00485856	0.0485515	0.00977321	0.0010803	0.0263867	0.00474556	0.00522162	0.0134271	0.0372126	0.0102688	0.0358826	0.0149659	0.00396307	0.0273461	0.00396167	0.0113942	0.014679	0.0160647	0.0168771	0.0130348	0.0118866	0.776228	0.709272	5.64756e+11	18	0.014046	3.4523e-05	0.000238414	0.144803
P06276	Cholinesterase OS=Homo sapiens GN=BCHE PE=1 SV=1 - [CHLE_HUMAN]	0	0	5.59434e-05	3.85275e-05	2.91342e-05	0	0	2.54081e-05	2.9723e-05	0	0	2.79027e-05	0	0	0	0	6.19301e-05	5.44949e-05	2.06008e-05	1.3839e-05	1.94042e-05	2.20472e-05	1.38954e-05	2.75254e-05	1.48861	1.06167	7.05991e+08	8	1.7948e-05	7.81265e-11	5.74723e-10	0.135938
P29622	Kallistatin OS=Homo sapiens GN=SERPINA4 PE=1 SV=3 - [KAIN_HUMAN]	9.12293e-05	8.89276e-05	0.000330815	0.00026249	0.000199335	0.000241927	8.30666e-05	0.000177553	0.00013559	0.000183026	0.000162895	0.00031694	0.000194569	0.000194843	0.000172137	0.00034021	0.000128982	8.68178e-05	0.000202454	0.000176512	0.00018626	8.84193e-05	7.11287e-05	7.87532e-05	1.14697	1.08694	7.44962e+09	18	0.000188408	1.03027e-09	7.63173e-09	0.134998
P06331	Ig heavy chain V-II region ARH-77 OS=Homo sapiens PE=4 SV=1 - [HV209_HUMAN]	0	0	0.000329705	0	7.98697e-05	5.41237e-05	2.11052e-05	7.00166e-05	0.000122891	0.000415143	0.000137852	0	0	0	9.145e-05	1.31637e-05	0.000558407	0	7.72831e-05	0.000127835	0.000110503	0.000117031	0.000137687	0.000202932	0.604555	0.699373	4.3506e+09	11	0.000105207	3.95943e-09	2.95342e-08	0.134062
P00915	Carbonic anhydrase 1 OS=Homo sapiens GN=CA1 PE=1 SV=2 - [CAH1_HUMAN]	0.000182124	0	0.00018935	0.000144773	5.18389e-05	0.000315454	4.18889e-05	0.00060064	7.82046e-05	3.64073e-05	0	0.000342898	0.000102609	0.00018263	1.19578e-05	3.79803e-05	0.000719187	0.000193087	0.000147257	0.00018334	0.000207909	0.000101713	0.000218275	0.000238266	0.80319	0.708276	7.31432e+09	16	0.000179502	5.58427e-09	4.5904e-08	0.121651
P22792	Carboxypeptidase N subunit 2 OS=Homo sapiens GN=CPN2 PE=1 SV=3 - [CPN2_HUMAN]	0.000466759	0.0005654	0.00369335	0.00280038	0.000983107	0.000378849	0.000500039	0.00204815	0.00247032	0.000742205	0.000780461	0.00256749	0.00184255	0.000386497	0.000935098	0.00196494	0.00191031	0.000452278	0.00148131	0.00151811	0.00124861	0.00128873	0.000863276	0.000680615	0.975758	1.18636	5.65526e+10	18	0.00141601	1.2813e-07	1.14772e-06	0.111639
P05090	Apolipoprotein D OS=Homo sapiens GN=APOD PE=1 SV=1 - [APOD_HUMAN]	0.00132021	0.000538677	0.000652545	0.00062248	0.000871029	0.00107824	0.000312331	0.00083037	0.00071882	0.000287736	0.000471006	0.00292816	0.000463422	0.00116902	0.000694137	0.000310841	0.000643035	0.00124379	0.000847197	0.000924737	0.000754041	0.000277268	0.000917577	0.000343719	0.916149	1.12354	3.33168e+10	18	0.000841992	4.38278e-08	4.14787e-07	0.105663
P06396	Gelsolin OS=Homo sapiens GN=GSN PE=1 SV=1 - [GELS_HUMAN]	0.00140913	0.000255422	0.00192828	0.00147659	0.00119112	0.00143306	7.13903e-05	0.00111272	0.00141931	0.00142916	0.00198355	0.00267423	0.00141651	0.00208317	0.00139303	0.00149128	0.000771496	0.00082906	0.00128227	0.00144839	0.00133076	0.000509354	0.000795728	0.000441134	0.885303	0.963562	5.47107e+10	18	0.00135381	4.37873e-08	4.3489e-07	0.100686
P49908	Selenoprotein P OS=Homo sapiens GN=SEPP1 PE=1 SV=3 - [SEPP1_HUMAN]	0.00016585	6.88837e-05	0.000624902	0.000371663	9.1905e-05	0.000385647	0.000328644	0.000328503	0.000507943	0.000365438	0.000281434	0	0.000193754	0.000114545	0.000115251	0.000375309	0.000293199	0.000449618	0.000284809	0.000301994	0.000256946	0.000196368	0.000152467	0.000127014	0.943094	1.10844	1.08122e+10	17	0.000281249	3.10097e-09	3.11756e-08	0.0994681
P55058	Phospholipid transfer protein OS=Homo sapiens GN=PLTP PE=1 SV=1 - [PLTP_HUMAN]	0	0	0.000197682	4.4668e-05	7.67696e-05	5.53628e-05	0	2.05957e-05	0.000171851	6.19323e-05	0	0.000118936	7.35674e-05	7.24454e-05	0	8.24046e-05	6.189e-05	0	6.24138e-05	6.22191e-05	4.83846e-05	6.66574e-05	6.41754e-05	3.47251e-05	1.00313	1.28995	2.31844e+09	12	5.76725e-05	3.88251e-10	3.90701e-09	0.0993728
P02741	C-reactive protein OS=Homo sapiens GN=CRP PE=1 SV=1 - [CRP_HUMAN]	8.82927e-05	0.00018965	0	0	0	0	1.41282e-05	0.000139865	0.000202499	0	0	0	0	0	0	0	0	0.00022657	4.63238e-05	5.94153e-05	3.77617e-05	7.17488e-05	8.12265e-05	8.44377e-05	0.779661	1.22674	1.69436e+09	6	4.78336e-05	7.13575e-10	7.55014e-09	0.0945115
P02766	Transthyretin OS=Homo sapiens GN=TTR PE=1 SV=1 - [TTHY_HUMAN]	0.0136666	0.00474715	0.0146089	0.0161052	0.0197983	0.046983	0.0566039	0.0102532	0.00814887	0.00616843	0.0104365	0.00449272	0.00764196	0.0371115	0.0190749	0.0117164	0.00515049	0.0142693	0.0193182	0.0160173	0.0158274	0.0131803	0.0182728	0.0105189	1.20608	1.22055	6.38158e+11	18	0.0170543	2.31173e-05	0.000247306	0.0934765
P25311	Zinc-alpha-2-glycoprotein OS=Homo sapiens GN=AZGP1 PE=1 SV=2 - [ZA2G_HUMAN]	0.000631818	0.000653034	0.000513267	0.000367169	0.00079864	0.00046169	0.00184641	0.000311941	0.000592631	0.000100179	0.000440707	0.000276621	0.00036617	0.000821581	0.00100041	0.000276315	0.000157367	0.000341473	0.000570936	0.000594748	0.000493886	0.000140877	0.000579679	0.000306614	0.959963	1.15601	2.04528e+10	18	0.00055319	1.66767e-08	1.79955e-07	0.0926719
P02790	Hemopexin OS=Homo sapiens GN=HPX PE=1 SV=2 - [HEMO_HUMAN]	0.00797694	0.0157188	0.013812	0.0180201	0.0102679	0.0166126	0.011799	0.0139708	0.0174708	0.00986576	0.0128133	0.0166777	0.0155403	0.0111577	0.0100855	0.0188436	0.0179339	0.0133237	0.0137347	0.0137662	0.0144808	0.0035534	0.00265311	0.00326042	0.997711	0.948481	5.3204e+11	18	0.0139939	1.06813e-06	1.21184e-05	0.0881413
P02763	Alpha-1-acid glycoprotein 1 OS=Homo sapiens GN=ORM1 PE=1 SV=1 - [A1AG1_HUMAN]	0.00124115	0.0110416	0.00222854	0.00350625	0.00199731	0.00500204	0.01149	0.00300041	0.00449351	0.00159039	0.00290831	0.000541341	0.00462419	0.00202949	0.00224571	0.0023992	0.0023158	0.00709665	0.00416948	0.00400399	0.00345184	0.00330201	0.00356611	0.00185002	1.04133	1.2079	1.33128e+11	18	0.0038751	8.4726e-07	1.08172e-05	0.0783253
P01714	Ig lambda chain V-III region SH OS=Homo sapiens PE=1 SV=1 - [LV301_HUMAN]	0.000111358	0.000106179	0.000290189	0.000320765	0.000340703	0.000174478	3.61129e-05	0.000318326	0.000357616	0.000369023	0.000223827	0.000161465	0.000127086	0.000141285	0.000266021	0.000257378	0.000544753	0.000172801	0.000223945	0.000244395	0.000251554	9.6942e-05	0.000118672	0.000141458	0.916326	0.890247	9.51442e+09	18	0.000239965	1.23168e-09	1.73965e-08	0.0708004
P13671	Complement component C6 OS=Homo sapiens GN=C6 PE=1 SV=3 - [CO6_HUMAN]	0.000242535	0.00012206	0.00159232	0.00128306	0.00032511	0.000184043	0.000353307	0.00049594	0.000977668	0.000763138	0.000197559	0.000934105	0.00108674	0.000665055	0.000266569	0.000784196	0.000747707	0.000662433	0.000624855	0.000620286	0.000702116	0.000584858	0.000292133	0.000241315	1.00737	0.889959	2.527e+10	18	0.000649086	1.26864e-08	1.94254e-07	0.0653082
P05109	Protein S100-A8 OS=Homo sapiens GN=S100A8 PE=1 SV=1 - [S10A8_HUMAN]	0	0	0	2.32212e-05	0	0	0	1.50559e-05	0	0	0	0	0	1.62147e-05	0	0	0	0	3.8702e-06	2.50932e-06	2.70246e-06	8.65404e-06	5.61101e-06	6.04288e-06	1.54233	1.43211	1.32754e+08	3	3.02733e-06	3.25294e-12	5.71569e-11	0.0569124
P02748	Complement component C9 OS=Homo sapiens GN=C9 PE=1 SV=2 - [CO9_HUMAN]	0.00108608	0.000153116	0.0011254	0.0012843	0.00103891	0.00107891	0.000321053	0.000755214	0.0028334	0.00029796	0.000785182	0.00130006	0.00135809	0.000645494	0.000528162	0.00137547	0.000652274	0.00191883	0.000961119	0.00104881	0.00107972	0.000369649	0.000865736	0.000507369	0.916389	0.890155	3.89782e+10	18	0.00102988	2.27119e-08	4.57425e-07	0.0496515
P36980	Complement factor H-related protein 2 OS=Homo sapiens GN=CFHR2 PE=1 SV=1 - [FHR2_HUMAN]	0	8.57374e-05	0.000337822	0.000265047	6.47757e-05	0.000330408	0	0.000243165	0.000540499	0	0	0.000181553	0.000229349	0.00011747	0	0.000308101	0	0.000260405	0.000180632	0.000160869	0.000152554	0.000134983	0.000195344	0.000122134	1.12285	1.18405	6.37748e+09	12	0.000164685	1.24804e-09	2.85186e-08	0.0437622
P09211	Glutathione S-transferase P OS=Homo sapiens GN=GSTP1 PE=1 SV=2 - [GSTP1_HUMAN]	0	0	0	6.60844e-06	0	1.04366e-05	0	1.41336e-05	0	0	0	0	0	0	0	0	1.18888e-05	0	2.84083e-06	2.3556e-06	1.98146e-06	4.16676e-06	5.26729e-06	4.43068e-06	1.20599	1.43371	1.01995e+08	4	2.39263e-06	1.11395e-12	2.58949e-11	0.0430184
O75882	Attractin OS=Homo sapiens GN=ATRN PE=1 SV=2 - [ATRN_HUMAN]	0.000132117	0	0.000158232	9.33146e-05	6.2089e-05	9.64428e-05	0.000119542	8.4556e-05	0.00010555	0.000103191	9.67017e-05	0	0.000118943	7.18622e-05	9.34112e-05	5.7629e-05	7.41747e-05	8.59674e-05	9.03658e-05	8.49233e-05	8.36645e-05	5.05966e-05	3.93878e-05	1.93737e-05	1.06409	1.0801	3.35493e+09	16	8.63179e-05	7.61141e-11	1.7947e-09	0.0424104
P00738	Haptoglobin OS=Homo sapiens GN=HP PE=1 SV=1 - [HPT_HUMAN]	0.014765	0.0134958	0.0356919	0.0532199	0.0114039	0.0570851	0.020646	0.0385382	0.0481064	0.0313115	0.0253952	0.0385015	0.0342574	0.0162238	0.0338768	0.0215391	0.0169145	0.0732747	0.0309436	0.0337498	0.0326811	0.0189303	0.00912024	0.019559	0.916853	0.946836	1.25549e+12	18	0.0324582	1.20357e-05	0.000329636	0.0365122
P01859	Ig gamma-2 chain C region OS=Homo sapiens GN=IGHG2 PE=1 SV=2 - [IGHG2_HUMAN]	0.0407206	0.0267253	0.0242672	0.0331485	0.0269846	0.0425554	0.00534747	0.0342063	0.0447272	0.0470824	0.0472594	0.0262698	0.0240437	0.0326772	0.0353154	0.0473768	0.0356257	0.0225334	0.0324003	0.0341488	0.0329287	0.00707809	0.0149592	0.00825416	0.948797	0.983952	1.30594e+12	18	0.0331592	4.82511e-06	0.000136803	0.0352704
P01876	Ig alpha-1 chain C region OS=Homo sapiens GN=IGHA1 PE=1 SV=2 - [IGHA1_HUMAN]	0.056883	0.0118994	0.0123813	0.00317367	0.0219449	0.0060299	0.00190822	0.0224687	0.0280472	0.0117938	0.0131533	0.0234139	0.0295868	0.0070898	0.0457836	0.00531988	0.0139536	0.00954712	0.0187187	0.0167975	0.0185468	0.0180566	0.00877973	0.0145604	1.11437	1.00927	7.26871e+11	18	0.018021	6.7805e-06	0.000246052	0.0275572
P01779	Ig heavy chain V-III region TUR OS=Homo sapiens PE=1 SV=1 - [HV318_HUMAN]	0.00116128	0	0.000491076	0	0	0	0	0	0.00135289	0	0	0.000550364	0	0	0	0.00150312	0	0.000549261	0.000275392	0.000317209	0.000342064	0.000434871	0.00050489	0.000556629	0.868173	0.80509	11479524038	6	0.000311555	6.8115e-09	3.01545e-07	0.0225887
Q9H4G4	Golgi-associated plant pathogenesis-related protein 1 OS=Homo sapiens GN=GLIPR2 PE=1 SV=3 - [GAPR1_HUMAN]	0	0	7.78791e-06	0	8.00428e-06	0	0	9.79138e-06	9.50986e-06	0	0	0	0	1.70472e-05	0	0	0	0	2.63203e-06	3.21687e-06	2.8412e-06	3.72278e-06	4.55007e-06	6.35312e-06	0.818196	0.92638	1.25562e+08	5	2.8967e-06	5.26921e-13	2.99697e-11	0.0175818
P01705	Ig lambda chain V-II region NEI OS=Homo sapiens PE=1 SV=1 - [LV202_HUMAN]	0	1.50774e-05	0	3.27758e-05	0	0	0	0	0	0	5.4613e-05	0	0	4.3237e-05	0	0	0	0	7.97553e-06	9.10216e-06	7.20616e-06	1.23823e-05	2.03531e-05	1.61135e-05	0.876223	1.10676	3.34285e+08	4	8.09462e-06	5.45606e-12	3.30885e-10	0.0164893
P02647	Apolipoprotein A-I OS=Homo sapiens GN=APOA1 PE=1 SV=1 - [APOA1_HUMAN]	0.173288	0.127417	0.0713731	0.067102	0.0810694	0.0932614	0.202168	0.074804	0.0787673	0.0479803	0.0837874	0.105553	0.0688867	0.152286	0.094874	0.0978661	0.134523	0.0635756	0.102252	0.0988433	0.102002	0.0374119	0.0491861	0.032216	1.03448	1.00245	3.7932e+12	18	0.101032	2.16561e-05	0.00194272	0.0111473
A5A6I5	Fructose-bisphosphate aldolase A OS=Pan troglodytes GN=ALDOA PE=2 SV=1 - [ALDOA_PANTR]	0	0	0	0	0	0	0	0	0	0	0	0	0	0	0	0	0	0	0	0	0	0	0	0	#DIV/0!	#DIV/0!	0	0	0	0	0	#DIV/0!
P01619	Ig kappa chain V-III region B6 OS=Homo sapiens PE=1 SV=1 - [KV301_HUMAN]	0	0	0	0	0	0	0	0	0	0	0	0	0	0	0	0	0	0	0	0	0	0	0	0	#DIV/0!	#DIV/0!	0	0	0	0	0	#DIV/0!
P01742	Ig heavy chain V-I region EU OS=Homo sapiens PE=1 SV=1 - [HV101_HUMAN]	0	0	0	0	0	0	0	0	0	0	0	0	0	0	0	0	0	0	0	0	0	0	0	0	#DIV/0!	#DIV/0!	0	0	0	0	0	#DIV/0!
P06732	Creatine kinase M-type OS=Homo sapiens GN=CKM PE=1 SV=2 - [KCRM_HUMAN]	0	0	0	0	0	0	0	0	0	0	0	0	0	0	0	0	0	0	0	0	0	0	0	0	#DIV/0!	#DIV/0!	0	0	0	0	0	#DIV/0!
P07333	Macrophage colony-stimulating factor 1 receptor OS=Homo sapiens GN=CSF1R PE=1 SV=2 - [CSF1R_HUMAN]	0	0	0	0	0	0	0	0	0	0	0	0	0	0	0	0	0	0	0	0	0	0	0	0	#DIV/0!	#DIV/0!	0	0	0	0	0	#DIV/0!
P08631	Tyrosine-protein kinase HCK OS=Homo sapiens GN=HCK PE=1 SV=5 - [HCK_HUMAN]	0	0	0	0	0	0	0	0	0	0	0	0	0	0	0	0	0	0	0	0	0	0	0	0	#DIV/0!	#DIV/0!	0	0	0	0	0	#DIV/0!
P09172	Dopamine beta-hydroxylase OS=Homo sapiens GN=DBH PE=1 SV=3 - [DOPO_HUMAN]	0	0	0	0	0	0	0	0	0	0	0	0	0	0	0	0	0	0	0	0	0	0	0	0	#DIV/0!	#DIV/0!	0	0	0	0	0	#DIV/0!
P12036	Neurofilament heavy polypeptide OS=Homo sapiens GN=NEFH PE=1 SV=4 - [NFH_HUMAN]	0	0	0	0	0	0	0	0	0	0	0	0	0	0	0	0	0	0	0	0	0	0	0	0	#DIV/0!	#DIV/0!	0	0	0	0	0	#DIV/0!
P13796	Plastin-2 OS=Homo sapiens GN=LCP1 PE=1 SV=6 - [PLSL_HUMAN]	0	0	0	0	0	0	0	0	0	0	0	0	0	0	0	0	0	0	0	0	0	0	0	0	#DIV/0!	#DIV/0!	0	0	0	0	0	#DIV/0!
P15822	Zinc finger protein 40 OS=Homo sapiens GN=HIVEP1 PE=1 SV=3 - [ZEP1_HUMAN]	0	0	0	0	0	0	0	0	0	0	0	0	0	0	0	0	0	0	0	0	0	0	0	0	#DIV/0!	#DIV/0!	0	0	0	0	0	#DIV/0!
P16930	Fumarylacetoacetase OS=Homo sapiens GN=FAH PE=1 SV=2 - [FAAA_HUMAN]	0	0	0	0	0	0	0	0	0	0	0	0	0	0	0	0	0	0	0	0	0	0	0	0	#DIV/0!	#DIV/0!	0	0	0	0	0	#DIV/0!
P19320	Vascular cell adhesion protein 1 OS=Homo sapiens GN=VCAM1 PE=1 SV=1 - [VCAM1_HUMAN]	0	0	0	0	0	0	0	0	0	0	0	0	0	0	0	0	0	0	0	0	0	0	0	0	#DIV/0!	#DIV/0!	0	0	0	0	0	#DIV/0!
P24627	Lactotransferrin OS=Bos taurus GN=LTF PE=1 SV=2 - [TRFL_BOVIN]	0	0	0	0	0	0	0	0	0	0	0	0	0	0	0	0	0	0	0	0	0	0	0	0	#DIV/0!	#DIV/0!	0	0	0	0	0	#DIV/0!
P25054	Adenomatous polyposis coli protein OS=Homo sapiens GN=APC PE=1 SV=2 - [APC_HUMAN]	0	0	0	0	0	0	0	0	0	0	0	0	0	0	0	0	0	0	0	0	0	0	0	0	#DIV/0!	#DIV/0!	0	0	0	0	0	#DIV/0!
P29074	Tyrosine-protein phosphatase non-receptor type 4 OS=Homo sapiens GN=PTPN4 PE=1 SV=1 - [PTN4_HUMAN]	0	0	0	0	0	0	0	0	0	0	0	0	0	0	0	0	0	0	0	0	0	0	0	0	#DIV/0!	#DIV/0!	0	0	0	0	0	#DIV/0!
P33260	Cytochrome P450 2C18 OS=Homo sapiens GN=CYP2C18 PE=1 SV=3 - [CP2CI_HUMAN]	0	0	0	0	0	0	0	0	0	0	0	0	0	0	0	0	0	0	0	0	0	0	0	0	#DIV/0!	#DIV/0!	0	0	0	0	0	#DIV/0!
P33908	Mannosyl-oligosaccharide 1,2-alpha-mannosidase IA OS=Homo sapiens GN=MAN1A1 PE=1 SV=3 - [MA1A1_HUMAN]	0	0	0	0	0	0	0	0	0	0	0	0	0	0	0	0	0	0	0	0	0	0	0	0	#DIV/0!	#DIV/0!	0	0	0	0	0	#DIV/0!
P36222	Chitinase-3-like protein 1 OS=Homo sapiens GN=CHI3L1 PE=1 SV=2 - [CH3L1_HUMAN]	0	0	0	0	0	0	0	0	0	0	0	0	0	0	0	0	0	0	0	0	0	0	0	0	#DIV/0!	#DIV/0!	0	0	0	0	0	#DIV/0!
P48380	Transcription factor RFX3 OS=Homo sapiens GN=RFX3 PE=1 SV=2 - [RFX3_HUMAN]	0	0	0	0	0	0	0	0	0	0	0	0	0	0	0	0	0	0	0	0	0	0	0	0	#DIV/0!	#DIV/0!	0	0	0	0	0	#DIV/0!
P49454	Centromere protein F OS=Homo sapiens GN=CENPF PE=1 SV=2 - [CENPF_HUMAN]	0	0	0	0	0	0	0	0	0	0	0	0	0	0	0	0	0	0	0	0	0	0	0	0	#DIV/0!	#DIV/0!	0	0	0	0	0	#DIV/0!
P98174	FYVE, RhoGEF and PH domain-containing protein 1 OS=Homo sapiens GN=FGD1 PE=1 SV=2 - [FGD1_HUMAN]	0	0	0	0	0	0	0	0	0	0	0	0	0	0	0	0	0	0	0	0	0	0	0	0	#DIV/0!	#DIV/0!	0	0	0	0	0	#DIV/0!
Q12805	EGF-containing fibulin-like extracellular matrix protein 1 OS=Homo sapiens GN=EFEMP1 PE=1 SV=2 - [FBLN3_HUMAN]	0	0	0	0	0	0	0	0	0	0	0	0	0	0	0	0	0	0	0	0	0	0	0	0	#DIV/0!	#DIV/0!	0	0	0	0	0	#DIV/0!
Q14191	Werner syndrome ATP-dependent helicase OS=Homo sapiens GN=WRN PE=1 SV=2 - [WRN_HUMAN]	0	0	0	0	0	0	0	0	0	0	0	0	0	0	0	0	0	0	0	0	0	0	0	0	#DIV/0!	#DIV/0!	0	0	0	0	0	#DIV/0!
Q14574	Desmocollin-3 OS=Homo sapiens GN=DSC3 PE=1 SV=3 - [DSC3_HUMAN]	0	0	0	0	0	0	0	0	0	0	0	0	0	0	0	0	0	0	0	0	0	0	0	0	#DIV/0!	#DIV/0!	0	0	0	0	0	#DIV/0!
Q15113	Procollagen C-endopeptidase enhancer 1 OS=Homo sapiens GN=PCOLCE PE=1 SV=2 - [PCOC1_HUMAN]	0	0	0	0	0	0	0	0	0	0	0	0	0	0	0	0	0	0	0	0	0	0	0	0	#DIV/0!	#DIV/0!	0	0	0	0	0	#DIV/0!
Q15413	Ryanodine receptor 3 OS=Homo sapiens GN=RYR3 PE=1 SV=3 - [RYR3_HUMAN]	0	0	0	0	0	0	0	0	0	0	0	0	0	0	0	0	0	0	0	0	0	0	0	0	#DIV/0!	#DIV/0!	0	0	0	0	0	#DIV/0!
Q15643	Thyroid receptor-interacting protein 11 OS=Homo sapiens GN=TRIP11 PE=1 SV=3 - [TRIPB_HUMAN]	0	0	0	0	0	0	0	0	0	0	0	0	0	0	0	0	0	0	0	0	0	0	0	0	#DIV/0!	#DIV/0!	0	0	0	0	0	#DIV/0!
Q2M1P5	Kinesin-like protein KIF7 OS=Homo sapiens GN=KIF7 PE=1 SV=2 - [KIF7_HUMAN]	0	0	0	0	0	0	0	0	0	0	0	0	0	0	0	0	0	0	0	0	0	0	0	0	#DIV/0!	#DIV/0!	0	0	0	0	0	#DIV/0!
Q3T8J9	GON-4-like protein OS=Homo sapiens GN=GON4L PE=1 SV=1 - [GON4L_HUMAN]	0	0	0	0	0	0	0	0	0	0	0	0	0	0	0	0	0	0	0	0	0	0	0	0	#DIV/0!	#DIV/0!	0	0	0	0	0	#DIV/0!
Q5VVM6	Coiled-coil domain-containing protein 30 OS=Homo sapiens GN=CCDC30 PE=2 SV=1 - [CCD30_HUMAN]	0	0	0	0	0	0	0	0	0	0	0	0	0	0	0	0	0	0	0	0	0	0	0	0	#DIV/0!	#DIV/0!	0	0	0	0	0	#DIV/0!
Q61129	Complement factor I OS=Mus musculus GN=Cfi PE=1 SV=3 - [CFAI_MOUSE]	0	0	0	0	0	0	0	0	0	0	0	0	0	0	0	0	0	0	0	0	0	0	0	0	#DIV/0!	#DIV/0!	0	0	0	0	0	#DIV/0!
Q7Z3G6	Prickle-like protein 2 OS=Homo sapiens GN=PRICKLE2 PE=1 SV=2 - [PRIC2_HUMAN]	0	0	0	0	0	0	0	0	0	0	0	0	0	0	0	0	0	0	0	0	0	0	0	0	#DIV/0!	#DIV/0!	0	0	0	0	0	#DIV/0!
Q7Z4S6	Kinesin-like protein KIF21A OS=Homo sapiens GN=KIF21A PE=1 SV=2 - [KI21A_HUMAN]	0	0	0	0	0	0	0	0	0	0	0	0	0	0	0	0	0	0	0	0	0	0	0	0	#DIV/0!	#DIV/0!	0	0	0	0	0	#DIV/0!
Q7Z6P3	Ras-related protein Rab-44 OS=Homo sapiens GN=RAB44 PE=3 SV=3 - [RAB44_HUMAN]	0	0	0	0	0	0	0	0	0	0	0	0	0	0	0	0	0	0	0	0	0	0	0	0	#DIV/0!	#DIV/0!	0	0	0	0	0	#DIV/0!
Q86Y38	Xylosyltransferase 1 OS=Homo sapiens GN=XYLT1 PE=1 SV=1 - [XYLT1_HUMAN]	0	0	0	0	0	0	0	0	0	0	0	0	0	0	0	0	0	0	0	0	0	0	0	0	#DIV/0!	#DIV/0!	0	0	0	0	0	#DIV/0!
Q8IUH5	Palmitoyltransferase ZDHHC17 OS=Homo sapiens GN=ZDHHC17 PE=1 SV=2 - [ZDH17_HUMAN]	0	0	0	0	0	0	0	0	0	0	0	0	0	0	0	0	0	0	0	0	0	0	0	0	#DIV/0!	#DIV/0!	0	0	0	0	0	#DIV/0!
Q8IV33	Uncharacterized protein KIAA0825 OS=Homo sapiens GN=KIAA0825 PE=2 SV=2 - [K0825_HUMAN]	0	0	0	0	0	0	0	0	0	0	0	0	0	0	0	0	0	0	0	0	0	0	0	0	#DIV/0!	#DIV/0!	0	0	0	0	0	#DIV/0!
Q8IYT8	Serine/threonine-protein kinase ULK2 OS=Homo sapiens GN=ULK2 PE=1 SV=3 - [ULK2_HUMAN]	0	0	0	0	0	0	0	0	0	0	0	0	0	0	0	0	0	0	0	0	0	0	0	0	#DIV/0!	#DIV/0!	0	0	0	0	0	#DIV/0!
Q8N283	Ankyrin repeat domain-containing protein 35 OS=Homo sapiens GN=ANKRD35 PE=2 SV=2 - [ANR35_HUMAN]	0	0	0	0	0	0	0	0	0	0	0	0	0	0	0	0	0	0	0	0	0	0	0	0	#DIV/0!	#DIV/0!	0	0	0	0	0	#DIV/0!
Q8NBP7	Proprotein convertase subtilisin/kexin type 9 OS=Homo sapiens GN=PCSK9 PE=1 SV=3 - [PCSK9_HUMAN]	0	0	0	0	0	0	0	0	0	0	0	0	0	0	0	0	0	0	0	0	0	0	0	0	#DIV/0!	#DIV/0!	0	0	0	0	0	#DIV/0!
Q8NBZ7	UDP-glucuronic acid decarboxylase 1 OS=Homo sapiens GN=UXS1 PE=1 SV=1 - [UXS1_HUMAN]	0	0	0	0	0	0	0	0	0	0	0	0	0	0	0	0	0	0	0	0	0	0	0	0	#DIV/0!	#DIV/0!	0	0	0	0	0	#DIV/0!
Q8TF72	Protein Shroom3 OS=Homo sapiens GN=SHROOM3 PE=1 SV=2 - [SHRM3_HUMAN]	0	0	0	0	0	0	0	0	0	0	0	0	0	0	0	0	0	0	0	0	0	0	0	0	#DIV/0!	#DIV/0!	0	0	0	0	0	#DIV/0!
Q8TF74	WAS/WASL-interacting protein family member 2 OS=Homo sapiens GN=WIPF2 PE=1 SV=1 - [WIPF2_HUMAN]	0	0	0	0	0	0	0	0	0	0	0	0	0	0	0	0	0	0	0	0	0	0	0	0	#DIV/0!	#DIV/0!	0	0	0	0	0	#DIV/0!
Q8WWK9	Cytoskeleton-associated protein 2 OS=Homo sapiens GN=CKAP2 PE=1 SV=1 - [CKAP2_HUMAN]	0	0	0	0	0	0	0	0	0	0	0	0	0	0	0	0	0	0	0	0	0	0	0	0	#DIV/0!	#DIV/0!	0	0	0	0	0	#DIV/0!
Q96ED9	Protein Hook homolog 2 OS=Homo sapiens GN=HOOK2 PE=1 SV=3 - [HOOK2_HUMAN]	0	0	0	0	0	0	0	0	0	0	0	0	0	0	0	0	0	0	0	0	0	0	0	0	#DIV/0!	#DIV/0!	0	0	0	0	0	#DIV/0!
Q96QU1	Protocadherin-15 OS=Homo sapiens GN=PCDH15 PE=1 SV=2 - [PCD15_HUMAN]	0	0	0	0	0	0	0	0	0	0	0	0	0	0	0	0	0	0	0	0	0	0	0	0	#DIV/0!	#DIV/0!	0	0	0	0	0	#DIV/0!
Q9HC29	Nucleotide-binding oligomerization domain-containing protein 2 OS=Homo sapiens GN=NOD2 PE=1 SV=1 - [NOD2_HUMAN]	0	0	0	0	0	0	0	0	0	0	0	0	0	0	0	0	0	0	0	0	0	0	0	0	#DIV/0!	#DIV/0!	0	0	0	0	0	#DIV/0!
Q9HDC9	Adipocyte plasma membrane-associated protein OS=Homo sapiens GN=APMAP PE=1 SV=2 - [APMAP_HUMAN]	0	0	0	0	0	0	0	0	0	0	0	0	0	0	0	0	0	0	0	0	0	0	0	0	#DIV/0!	#DIV/0!	0	0	0	0	0	#DIV/0!
Q9UBQ6	Exostosin-like 2 OS=Homo sapiens GN=EXTL2 PE=1 SV=1 - [EXTL2_HUMAN]	0	0	0	0	0	0	0	0	0	0	0	0	0	0	0	0	0	0	0	0	0	0	0	0	#DIV/0!	#DIV/0!	0	0	0	0	0	#DIV/0!
Q9UHG3	Prenylcysteine oxidase 1 OS=Homo sapiens GN=PCYOX1 PE=1 SV=3 - [PCYOX_HUMAN]	0	0	0	0	0	0	0	0	0	0	0	0	0	0	0	0	0	0	0	0	0	0	0	0	#DIV/0!	#DIV/0!	0	0	0	0	0	#DIV/0!
Q9UIG0	Tyrosine-protein kinase BAZ1B OS=Homo sapiens GN=BAZ1B PE=1 SV=2 - [BAZ1B_HUMAN]	0	0	0	0	0	0	0	0	0	0	0	0	0	0	0	0	0	0	0	0	0	0	0	0	#DIV/0!	#DIV/0!	0	0	0	0	0	#DIV/0!
Q9UKL3	CASP8-associated protein 2 OS=Homo sapiens GN=CASP8AP2 PE=1 SV=1 - [C8AP2_HUMAN]	0	0	0	0	0	0	0	0	0	0	0	0	0	0	0	0	0	0	0	0	0	0	0	0	#DIV/0!	#DIV/0!	0	0	0	0	0	#DIV/0!
Q9ULV3	Cip1-interacting zinc finger protein OS=Homo sapiens GN=CIZ1 PE=1 SV=2 - [CIZ1_HUMAN]	0	0	0	0	0	0	0	0	0	0	0	0	0	0	0	0	0	0	0	0	0	0	0	0	#DIV/0!	#DIV/0!	0	0	0	0	0	#DIV/0!
Q9Y2W2	WW domain-binding protein 11 OS=Homo sapiens GN=WBP11 PE=1 SV=1 - [WBP11_HUMAN]	0	0	0	0	0	0	0	0	0	0	0	0	0	0	0	0	0	0	0	0	0	0	0	0	#DIV/0!	#DIV/0!	0	0	0	0	0	#DIV/0!
Q9Y6W5	Wiskott-Aldrich syndrome protein family member 2 OS=Homo sapiens GN=WASF2 PE=1 SV=3 - [WASF2_HUMAN]	0	0	0	0	0	0	0	0	0	0	0	0	0	0	0	0	0	0	0	0	0	0	0	0	#DIV/0!	#DIV/0!	0	0	0	0	0	#DIV/0!

## Sheet: Supplementary -4 PRM Ions List
Supplemental Table 4: Parallel Reaction Monitoring Peptide and Transition Ion List
Accession	Protein	Description	Peptides	Transition Ion
P02671	FIBRINOGEN-α	Fibrinogen alpha chain OS=Homo sapiens GN=FGA PE=1 SV=2 - [FIBA_HUMAN]	GLIDEVNQDFTNR	y10,y9,y8,y7,y6,y5,y4
			DSHSLTTNIMEILR	y7,y6,y5,y4,y3
			GGSTSYGTGSETESPR	y12,y11,y10,y9,y8,y7,y6,y5,y3
			TVIGPDGHK	y7,y6,y5,y4,y3
P02675	FIBRINOGEN-β	Fibrinogen beta chain OS=Homo sapiens GN=FGB PE=1 SV=2 - [FIBB_HUMAN]	DNENVVNEYSSELEK	y12,y11,y10,y9,y8,y7,y6,y5,y3
			HQLYIDETVNSNIPTNLR	y10,y9,y8,y7,y6,y5,y4,y3
			QGFGNVATNTDGK	y10,y9,y8,y7,y6,y5,y4,y3
			EDGGGWWYNR	y9,y8,y7,y6,y5,y4,y3
			HGTDDGVVWMNWK	y6,y5,y4,y3
P02679	FIBRINOGEN-γ	Fibrinogen gamma chain OS=Homo sapiens GN=FGG PE=1 SV=3 - [FIBG_HUMAN]	DNCCILDER	y7,y6,y5,y4,y3
			YEASILTHDSSIR	y10,y9,y8,y7,y6,y5,y4,y3
			YLQEIYNSNNQK	y10,y9,y8,y7,y6,y5,y4,y3
			QSGLYFIKPLK	y7,y6,y5,y4,y3
			IHLISTQSAIPYALR	y8,y7,y6,y5,y4,y3
[truncated: 4 more rows]

## Sheet: Supplementary -5 PRM Data
Supplemental Table 5: Raw Parallel Reaction Monitoring Data
[truncated: 8,612 more rows]
